# Supplementary material for: Gut microbiota and host genetics modulate the effect of diverse diet patterns on metabolic health
Source: Front Nutr. 2022 Aug 18;9:896348. doi: 10.3389/fnut.2022.896348 (PMC9434023; doi:10.3389/fnut.2022.896348)
Supplement: Supplementary file 1 [file Data_Sheet_1.xlsx]

## Sheet: Table S1
Supplemental Table 1: Sample size by mouse strain, diet, and sex
	Female					Male					Female Total		Male Total		Grand Total
	A/J	C57BL/6J	FVB/NJ	NOD/ShiLtJ		A/J	C57BL/6J	FVB/NJ	NOD/ShiLtJ
Control	5	4	3	0		4	5	5	4		12		18		30
Japanese	5	4	2	3		4	4	5	3		14		16		30
Ketogenic	4	5	5	1		5	4	5	5		15		19		34
Mediterranean	0	5	4	4		4	5	2	4		13		15		28
Western	5	4	5	1		3	4	3	2		15		12		27
Total	19	22	19	9		20	22	20	18		69		80		149

## Sheet: Table S2
Supplemental Table 2: ADONIS beta-diversity measures of diet for each strains
Mouse Strain	Sums of Sqs	Mean Sqs	F.Model	R2	Pr(>F)
Weighted UniFrac
A/J	0.0476097	0.0119024	12.3989	0.587118	<0.001
C57BL/6J	0.0347817	0.00869542	6.37649	0.397068	<0.001
FVB/NJ	0.0214786	0.00536966	6.44042	0.395609	<0.001
NOD/ShiLtJ	0.0182055	0.00455137	3.63366	0.344368	0.008
Unweighted UniFrac
A/J	1.3028	0.325701	4.22103	0.325878	<0.001
C57BL/6J	2.204	0.550999	7.83186	0.431792	<0.001
FVB/NJ	1.86886	0.467215	4.79964	0.350411	<0.001
NOD/ShiLtJ	1.72539	0.431347	5.19702	0.475372	<0.001
Bray-Curtis
A/J	3.93544	0.983859	7.21407	0.454365	<0.001
C57BL/6J	5.76057	1.44014	12.119	0.543273	<0.001
FVB/NJ	4.6319	1.15798	7.32586	0.445422	<0.001
NOD/ShiLtJ	3.71132	0.927831	7.42319	0.564843	<0.001
ADONIS models were adjusted for sex as a covariate

## Sheet: TableS3
Supplemental Table 3: Differential ASV abundance in human popular diet patterns compared to mouse control diet for each mouse strain
Human								Structural	ANCOM	Detection threshold				CLR	Human popular diet		Mouse control diet
Diet	Strain	ASV ID	Phylum	Class	Order	Family	Genus	zero	W	W0.9	W0.8	W0.7	W0.6	effect size	Mean	Median (25th, 75th)	Mean	Median (25th, 75th)
Western	NOD	5d5fb4bc5328fa0f51b4ab3242e80239	p_Bacteroidetes	c_Bacteroidia	o_Bacteroidales	f_Muribaculaceae	f_Muribaculaceae_g_uncultured organism	No	95	FALSE	TRUE	TRUE	TRUE	4.3389	-1.11 ± 1.29	-1.02 (-2.13, 0)	3.23 ± 0.71	3.13 (2.85, 3.55)
Western	AJ	98d151ed6a6bfeda6587420f02db6560	p_Actinobacteria	c_Actinobacteria	o_Bifidobacteriales	f_Bifidobacteriaceae	g_Bifidobacterium	No	109	FALSE	TRUE	TRUE	TRUE	4.03977	-0.861 ± 1.27	-1.05 (-1.29, -0.377)	3.18 ± 0.435	3.27 (3.05, 3.38)
Ketogenic	B6	b7b7539b2257f575e3b5497001d7d34a	p_Firmicutes	c_Bacilli	o_Lactobacillales	f_Lactobacillaceae	g_Lactobacillus	No	82	FALSE	FALSE	TRUE	TRUE	-3.91984	2.83 ± 0.881	2.54 (2.15, 3.44)	-1.09 ± 1.27	-1.23 (-1.79, -0.73)
Western	AJ	0828b22f6390d0556d151654809704ea	p_Bacteroidetes	c_Bacteroidia	o_Bacteroidales	f_Muribaculaceae	f_Muribaculaceae_g_uncultured bacterium	No	127	TRUE	TRUE	TRUE	TRUE	3.63378	-0.121 ± 0.363	0 (0, 0)	3.51 ± 0.621	3.24 (3.12, 3.7)
Ketogenic	NOD	a068024d378348573ebee59539021f55	p_Bacteroidetes	c_Bacteroidia	o_Bacteroidales	f_Muribaculaceae	f_Muribaculaceae_g_	No	95	TRUE	TRUE	TRUE	TRUE	-3.62109	3.01 ± 0.744	3.02 (2.51, 3.52)	-0.608 ± 0.949	0 (-1.22, 0)
Mediterranean	NOD	30ff3bb64d175af5dcb3fc841d11a2fb	p_Bacteroidetes	c_Bacteroidia	o_Bacteroidales	f_Muribaculaceae	f_Muribaculaceae_g_uncultured bacterium	No	122	FALSE	TRUE	TRUE	TRUE	-3.5769	2.4 ± 0.51	2.47 (2.04, 2.83)	-1.17 ± 0.805	-1.63 (-1.77, -0.56)
Japanese	AJ	b6f94edd919af4095ce282c1f2863644	p_Bacteroidetes	c_Bacteroidia	o_Bacteroidales	f_Bacteroidaceae	g_Bacteroides	No	153	TRUE	TRUE	TRUE	TRUE	3.56942	0.03 ± 1.15	0 (0, 0)	3.6 ± 0.876	3.94 (3.09, 4.26)
Japanese	AJ	ef49d4279ba54ff5a70d0889767d9ab9	p_Bacteroidetes	c_Bacteroidia	o_Bacteroidales	f_Bacteroidaceae	g_Bacteroides	No	138	FALSE	TRUE	TRUE	TRUE	3.44245	0.274 ± 1.44	-0.155 (-0.437, 0)	3.72 ± 0.605	3.96 (3.13, 4.14)
Western	FVB	381c7f5a5bc4360dc18aac193c515522	p_Bacteroidetes	c_Bacteroidia	o_Bacteroidales	f_Bacteroidaceae	g_Bacteroides	No	128	TRUE	TRUE	TRUE	TRUE	3.434	-0.22 ± 0.621	0 (0, 0)	3.21 ± 2.16	4.26 (3.14, 4.5)
Western	B6	0828b22f6390d0556d151654809704ea	p_Bacteroidetes	c_Bacteroidia	o_Bacteroidales	f_Muribaculaceae	f_Muribaculaceae_g_uncultured bacterium	Yes	Inf	TRUE	TRUE	TRUE	TRUE	3.42683	0 ± 0	0 (0, 0)	3.43 ± 0.349	3.37 (3.17, 3.62)
Western	B6	b7b7539b2257f575e3b5497001d7d34a	p_Firmicutes	c_Bacilli	o_Lactobacillales	f_Lactobacillaceae	g_Lactobacillus	No	93	FALSE	FALSE	TRUE	TRUE	-3.25247	2.79 ± 0.858	2.55 (2.18, 3.37)	-0.46 ± 1.59	-1.05 (-1.3, 0.953)
Japanese	B6	ef49d4279ba54ff5a70d0889767d9ab9	p_Bacteroidetes	c_Bacteroidia	o_Bacteroidales	f_Bacteroidaceae	g_Bacteroides	No	105	TRUE	TRUE	TRUE	TRUE	3.24982	-0.729 ± 1.01	-0.17 (-0.849, 0)	2.52 ± 1.17	2.88 (2.63, 3.02)
Western	B6	5d5fb4bc5328fa0f51b4ab3242e80239	p_Bacteroidetes	c_Bacteroidia	o_Bacteroidales	f_Muribaculaceae	f_Muribaculaceae_g_uncultured organism	No	116	TRUE	TRUE	TRUE	TRUE	3.10395	-0.644 ± 1.28	0 (0, 0)	2.46 ± 1.15	2.77 (2.2, 3.22)
Western	NOD	381c7f5a5bc4360dc18aac193c515522	p_Bacteroidetes	c_Bacteroidia	o_Bacteroidales	f_Bacteroidaceae	g_Bacteroides	No	73	FALSE	FALSE	FALSE	TRUE	3.08218	-0.581 ± 1.16	0 (-0.581, 0)	2.5 ± 2.18	3.53 (1.77, 3.75)
Western	B6	ef49d4279ba54ff5a70d0889767d9ab9	p_Bacteroidetes	c_Bacteroidia	o_Bacteroidales	f_Bacteroidaceae	g_Bacteroides	No	104	FALSE	TRUE	TRUE	TRUE	3.02496	-0.728 ± 0.985	-0.178 (-0.854, 0)	2.3 ± 0.567	2.31 (2.24, 2.44)
Japanese	B6	b6f94edd919af4095ce282c1f2863644	p_Bacteroidetes	c_Bacteroidia	o_Bacteroidales	f_Bacteroidaceae	g_Bacteroides	No	110	TRUE	TRUE	TRUE	TRUE	3.00301	-0.358 ± 0.77	0 (0, 0)	2.65 ± 1.11	2.98 (2.76, 3.13)
Japanese	B6	d20b0c4e3ea485b88d4e24391cc8cff2	p_Firmicutes	c_Clostridia	o_Clostridiales	f_Lachnospiraceae	f_Lachnospiraceae_g_	No	116	TRUE	TRUE	TRUE	TRUE	-2.99876	2.48 ± 1.12	2.47 (2.24, 2.85)	-0.519 ± 0.961	0 (-0.509, 0)
Western	AJ	5525b6345b9f0fc3a3aacce9217a5f82	p_Actinobacteria	c_Actinobacteria	o_Bifidobacteriales	f_Bifidobacteriaceae	g_Bifidobacterium	No	111	FALSE	TRUE	TRUE	TRUE	2.97897	-0.417 ± 0.631	0 (-0.556, 0)	2.56 ± 1.1	3.1 (2.38, 3.13)
Western	NOD	859fbe67a01f33b5254b143a77473c64	p_Bacteroidetes	c_Bacteroidia	o_Bacteroidales	f_Muribaculaceae	f_Muribaculaceae_g_uncultured organism	Yes	Inf	TRUE	TRUE	TRUE	TRUE	2.88544	0 ± 0	0 (0, 0)	2.89 ± 0.629	2.67 (2.53, 3.13)
Western	FVB	5d5fb4bc5328fa0f51b4ab3242e80239	p_Bacteroidetes	c_Bacteroidia	o_Bacteroidales	f_Muribaculaceae	f_Muribaculaceae_g_uncultured organism	No	129	TRUE	TRUE	TRUE	TRUE	2.88194	-0.183 ± 0.519	0 (0, 0)	2.7 ± 0.637	2.82 (2.41, 3.21)
Ketogenic	B6	d20b0c4e3ea485b88d4e24391cc8cff2	p_Firmicutes	c_Clostridia	o_Clostridiales	f_Lachnospiraceae	f_Lachnospiraceae_g_	No	99	TRUE	TRUE	TRUE	TRUE	-2.77479	2.49 ± 1.14	2.53 (2.24, 2.87)	-0.28 ± 0.563	0 (0, 0)
Western	B6	552ed4f4e9d6bcdeae5084306f3de425	p_Bacteroidetes	c_Bacteroidia	o_Bacteroidales	f_Muribaculaceae	f_Muribaculaceae_g_uncultured bacterium	No	96	FALSE	TRUE	TRUE	TRUE	2.70945	0.376 ± 0.517	0.0906 (0, 0.46)	3.09 ± 0.731	3.19 (2.84, 3.58)
Japanese	AJ	827efcfa077a297319f6cda67d144a12	p_Bacteroidetes	c_Bacteroidia	o_Bacteroidales	f_Bacteroidaceae	g_Bacteroides	Yes	Inf	TRUE	TRUE	TRUE	TRUE	2.66404	0 ± 0	0 (0, 0)	2.66 ± 1.16	3.19 (2.34, 3.43)
Western	AJ	ef49d4279ba54ff5a70d0889767d9ab9	p_Bacteroidetes	c_Bacteroidia	o_Bacteroidales	f_Bacteroidaceae	g_Bacteroides	No	89	FALSE	FALSE	TRUE	TRUE	2.64349	0.228 ± 1.43	-0.232 (-0.463, 0)	2.87 ± 0.273	2.87 (2.69, 3.07)
Ketogenic	NOD	0828b22f6390d0556d151654809704ea	p_Bacteroidetes	c_Bacteroidia	o_Bacteroidales	f_Muribaculaceae	f_Muribaculaceae_g_uncultured bacterium	Yes	Inf	TRUE	TRUE	TRUE	TRUE	2.63773	0 ± 0	0 (0, 0)	2.64 ± 2.05	3.88 (0.968, 3.9)
Ketogenic	B6	78769aa8c011dce2048be1bc5ad49b0a	p_Firmicutes	c_Erysipelotrichia	o_Erysipelotrichales	f_Erysipelotrichaceae	g_Erysipelatoclostridium	No	67	FALSE	FALSE	FALSE	TRUE	2.62001	-0.947 ± 1.15	-1.01 (-1.78, 0)	1.67 ± 0.699	1.82 (1.5, 2.15)
Ketogenic	AJ	2b2dcab8b69d328668665d6f909da1f7	p_Bacteroidetes	c_Bacteroidia	o_Bacteroidales	f_Muribaculaceae	f_Muribaculaceae_g_uncultured bacterium	No	113	TRUE	TRUE	TRUE	TRUE	-2.61591	2.54 ± 0.519	2.33 (2.18, 2.9)	-0.0803 ± 0.36	0 (-0.124, 0)
Ketogenic	NOD	fe15a7eca0c69e8dc54b10675164ac0b	p_Bacteroidetes	c_Bacteroidia	o_Bacteroidales	f_Muribaculaceae	f_Muribaculaceae_g_uncultured bacterium	No	67	FALSE	FALSE	FALSE	TRUE	-2.59578	2.23 ± 1.66	2.46 (1.81, 2.89)	-0.362 ± 0.886	0 (0, 0)
Mediterranean	B6	ef49d4279ba54ff5a70d0889767d9ab9	p_Bacteroidetes	c_Bacteroidia	o_Bacteroidales	f_Bacteroidaceae	g_Bacteroides	No	119	FALSE	TRUE	TRUE	TRUE	2.59216	-0.675 ± 0.97	-0.0476 (-0.786, 0)	1.92 ± 1.93	2.63 (0.0956, 2.99)
Ketogenic	AJ	b833418be2a9a9fef92a7bcf5bfb0ab2	p_Bacteroidetes	c_Bacteroidia	o_Bacteroidales	f_Muribaculaceae	f_Muribaculaceae_g_uncultured bacterium	No	80	FALSE	FALSE	FALSE	TRUE	-2.58844	3.08 ± 1.26	3.51 (2.45, 3.94)	0.49 ± 1.25	0.196 (-0.338, 0.501)
Ketogenic	B6	ed770870e5a5497479c7a69546a7ea05	p_Firmicutes	c_Clostridia	o_Clostridiales	f_Lachnospiraceae	g_GCA-900066575	No	102	TRUE	TRUE	TRUE	TRUE	2.57812	0.00906 ± 0.0272	0 (0, 0)	2.59 ± 0.711	2.53 (2.05, 3.18)
Mediterranean	NOD	c70262cd06269e149f884b940583a0d7	p_Bacteroidetes	c_Bacteroidia	o_Bacteroidales	f_Muribaculaceae	f_Muribaculaceae_g_uncultured bacterium	Yes	Inf	TRUE	TRUE	TRUE	TRUE	2.55143	0 ± 0	0 (0, 0)	2.55 ± 0.317	2.5 (2.32, 2.8)
Western	B6	d20b0c4e3ea485b88d4e24391cc8cff2	p_Firmicutes	c_Clostridia	o_Clostridiales	f_Lachnospiraceae	f_Lachnospiraceae_g_	Yes	Inf	TRUE	TRUE	TRUE	TRUE	-2.47428	2.47 ± 1.13	2.47 (2.26, 2.88)	0 ± 0	0 (0, 0)
Mediterranean	NOD	b486e0c5b0fb9cdd2918e372dfd32fa7	p_Bacteroidetes	c_Bacteroidia	o_Bacteroidales	f_Muribaculaceae	f_Muribaculaceae_g_uncultured bacterium	Yes	Inf	TRUE	TRUE	TRUE	TRUE	2.47061	0 ± 0	0 (0, 0)	2.47 ± 0.504	2.58 (2.41, 2.72)
Western	AJ	590262bacf7c806c7f65037dc0cedf4d	p_Bacteroidetes	c_Bacteroidia	o_Bacteroidales	f_Muribaculaceae	g_mouse gut metagenome	No	87	FALSE	FALSE	FALSE	TRUE	-2.46804	1.38 ± 1.07	1 (0.558, 2.01)	-1.09 ± 0.588	-1.14 (-1.38, -0.934)
Ketogenic	B6	2b2dcab8b69d328668665d6f909da1f7	p_Bacteroidetes	c_Bacteroidia	o_Bacteroidales	f_Muribaculaceae	f_Muribaculaceae_g_uncultured bacterium	No	94	TRUE	TRUE	TRUE	TRUE	-2.43017	2.2 ± 0.893	2.54 (2.19, 2.6)	-0.235 ± 0.466	0 (0, 0)
Mediterranean	NOD	d3a7c9b3e7502a482b3c89ce420be5f4	p_Bacteroidetes	c_Bacteroidia	o_Bacteroidales	f_Muribaculaceae	f_Muribaculaceae_g_uncultured bacterium	Yes	Inf	TRUE	TRUE	TRUE	TRUE	2.41427	0 ± 0	0 (0, 0)	2.41 ± 0.522	2.49 (2.4, 2.7)
Western	B6	986fbaffe2c7458a60f3725cc5e6bddc	p_Bacteroidetes	c_Bacteroidia	o_Bacteroidales	f_Marinifilaceae	g_Odoribacter	Yes	Inf	TRUE	TRUE	TRUE	TRUE	2.41186	0 ± 0	0 (0, 0)	2.41 ± 0.576	2.54 (2.27, 2.78)
Japanese	B6	b833418be2a9a9fef92a7bcf5bfb0ab2	p_Bacteroidetes	c_Bacteroidia	o_Bacteroidales	f_Muribaculaceae	f_Muribaculaceae_g_uncultured bacterium	No	70	FALSE	FALSE	FALSE	TRUE	-2.40403	3.12 ± 1.6	3.49 (3.16, 3.88)	0.715 ± 0.837	1.03 (0.149, 1.43)
Mediterranean	B6	b6f94edd919af4095ce282c1f2863644	p_Bacteroidetes	c_Bacteroidia	o_Bacteroidales	f_Bacteroidaceae	g_Bacteroides	No	107	FALSE	FALSE	TRUE	TRUE	2.39741	-0.351 ± 0.762	0 (0, 0)	2.05 ± 1.47	2.66 (0.565, 3.02)
Ketogenic	B6	47097cdee3142f879f3db10a00416eab	p_Firmicutes	c_Clostridia	o_Clostridiales	f_Lachnospiraceae	f_Lachnospiraceae_g_	No	99	TRUE	TRUE	TRUE	TRUE	2.39645	-0.151 ± 0.43	0 (0, 0)	2.25 ± 1.05	2.26 (1.78, 2.84)
Ketogenic	FVB	d20b0c4e3ea485b88d4e24391cc8cff2	p_Firmicutes	c_Clostridia	o_Clostridiales	f_Lachnospiraceae	f_Lachnospiraceae_g_	Yes	Inf	TRUE	TRUE	TRUE	TRUE	-2.38597	2.39 ± 2.02	3.45 (0, 3.66)	0 ± 0	0 (0, 0)
Japanese	B6	0f443a6941adb8883ebba6b353748d81	p_Bacteroidetes	c_Bacteroidia	o_Bacteroidales	f_Muribaculaceae	f_Muribaculaceae_g_	No	111	TRUE	TRUE	TRUE	TRUE	2.38469	-0.167 ± 0.501	0 (0, 0)	2.22 ± 1.01	2.48 (2.13, 2.6)
Western	FVB	d20b0c4e3ea485b88d4e24391cc8cff2	p_Firmicutes	c_Clostridia	o_Clostridiales	f_Lachnospiraceae	f_Lachnospiraceae_g_	Yes	Inf	TRUE	TRUE	TRUE	TRUE	-2.3827	2.38 ± 2.02	3.43 (0, 3.68)	0 ± 0	0 (0, 0)
Mediterranean	NOD	204d64b6f492d99945842bb6473cdb8c	p_Bacteroidetes	c_Bacteroidia	o_Bacteroidales	f_Muribaculaceae	f_Muribaculaceae_g_uncultured bacterium	Yes	Inf	TRUE	TRUE	TRUE	TRUE	2.37821	0 ± 0	0 (0, 0)	2.38 ± 0.317	2.39 (2.19, 2.54)
Japanese	NOD	69dfcb25fbbadfee605f315acd5d0b93	p_Bacteroidetes	c_Bacteroidia	o_Bacteroidales	f_Bacteroidaceae	g_Bacteroides	No	84	FALSE	FALSE	FALSE	TRUE	2.36318	0.0698 ± 1.61	0 (-0.457, 0.526)	2.43 ± 0.48	2.68 (2.24, 2.74)
Western	NOD	204d64b6f492d99945842bb6473cdb8c	p_Bacteroidetes	c_Bacteroidia	o_Bacteroidales	f_Muribaculaceae	f_Muribaculaceae_g_uncultured bacterium	Yes	Inf	TRUE	TRUE	TRUE	TRUE	2.35813	0 ± 0	0 (0, 0)	2.36 ± 2.08	3.15 (1.57, 3.54)
Japanese	AJ	a068024d378348573ebee59539021f55	p_Bacteroidetes	c_Bacteroidia	o_Bacteroidales	f_Muribaculaceae	f_Muribaculaceae_g_	No	143	TRUE	TRUE	TRUE	TRUE	2.35334	-0.554 ± 1	0 (-1.38, 0)	1.8 ± 0.991	2.06 (1.55, 2.33)
Ketogenic	B6	b833418be2a9a9fef92a7bcf5bfb0ab2	p_Bacteroidetes	c_Bacteroidia	o_Bacteroidales	f_Muribaculaceae	f_Muribaculaceae_g_uncultured bacterium	No	71	FALSE	FALSE	FALSE	TRUE	-2.33825	3.16 ± 1.54	3.51 (3.11, 3.93)	0.818 ± 1.07	0.353 (-0.0613, 1.65)
Mediterranean	B6	6f2355a27fc4f7eb76d532c266342198	p_Firmicutes	c_Clostridia	o_Clostridiales	f_Lachnospiraceae	f_Lachnospiraceae_g_	No	136	TRUE	TRUE	TRUE	TRUE	2.33642	-0.251 ± 0.614	0 (0, 0)	2.09 ± 0.975	2.13 (1.8, 2.36)
Mediterranean	B6	c70262cd06269e149f884b940583a0d7	p_Bacteroidetes	c_Bacteroidia	o_Bacteroidales	f_Muribaculaceae	f_Muribaculaceae_g_uncultured bacterium	No	136	TRUE	TRUE	TRUE	TRUE	2.33616	-0.253 ± 0.76	0 (0, 0)	2.08 ± 1.14	2.7 (2.03, 2.74)
Ketogenic	B6	e247c167f73ec15edb50f5a7d4d06dcf	p_Bacteroidetes	c_Bacteroidia	o_Bacteroidales	f_Muribaculaceae	f_Muribaculaceae_g_uncultured bacterium	No	64	FALSE	FALSE	FALSE	TRUE	-2.29243	2.28 ± 1	2.44 (1.96, 2.82)	-0.0161 ± 0.892	0 (-0.746, 0.484)
Japanese	AJ	69dfcb25fbbadfee605f315acd5d0b93	p_Bacteroidetes	c_Bacteroidia	o_Bacteroidales	f_Bacteroidaceae	g_Bacteroides	Yes	Inf	TRUE	TRUE	TRUE	TRUE	2.28155	0 ± 0	0 (0, 0)	2.28 ± 1.05	2.72 (1.72, 2.89)
Western	NOD	fe15a7eca0c69e8dc54b10675164ac0b	p_Bacteroidetes	c_Bacteroidia	o_Bacteroidales	f_Muribaculaceae	f_Muribaculaceae_g_uncultured bacterium	Yes	Inf	TRUE	TRUE	TRUE	TRUE	-2.28123	2.28 ± 1.7	2.51 (1.87, 2.92)	0 ± 0	0 (0, 0)
Mediterranean	B6	d20b0c4e3ea485b88d4e24391cc8cff2	p_Firmicutes	c_Clostridia	o_Clostridiales	f_Lachnospiraceae	f_Lachnospiraceae_g_	No	140	TRUE	TRUE	TRUE	TRUE	-2.26894	2.54 ± 1.15	2.48 (2.38, 2.9)	0.272 ± 0.86	0 (0, 0)
Ketogenic	B6	98d151ed6a6bfeda6587420f02db6560	p_Actinobacteria	c_Actinobacteria	o_Bifidobacteriales	f_Bifidobacteriaceae	g_Bifidobacterium	No	88	FALSE	TRUE	TRUE	TRUE	-2.25856	1.6 ± 1.05	1.55 (0.821, 2.3)	-0.656 ± 1.06	0 (-1.45, 0)
Mediterranean	NOD	fe15a7eca0c69e8dc54b10675164ac0b	p_Bacteroidetes	c_Bacteroidia	o_Bacteroidales	f_Muribaculaceae	f_Muribaculaceae_g_uncultured bacterium	Yes	Inf	TRUE	TRUE	TRUE	TRUE	-2.24571	2.25 ± 1.66	2.49 (1.84, 2.89)	0 ± 0	0 (0, 0)
Japanese	NOD	fe15a7eca0c69e8dc54b10675164ac0b	p_Bacteroidetes	c_Bacteroidia	o_Bacteroidales	f_Muribaculaceae	f_Muribaculaceae_g_uncultured bacterium	Yes	Inf	TRUE	TRUE	TRUE	TRUE	-2.21677	2.22 ± 1.65	2.44 (1.82, 2.84)	0 ± 0	0 (0, 0)
Western	B6	856d913955392a9b9aa83d4c0ac17789	p_Bacteroidetes	c_Bacteroidia	o_Bacteroidales	f_Muribaculaceae	f_Muribaculaceae_g_uncultured bacterium	No	100	FALSE	TRUE	TRUE	TRUE	-2.21541	1.77 ± 1.39	1.81 (1.22, 2.22)	-0.447 ± 0.54	-0.188 (-0.944, 0)
Mediterranean	NOD	552ed4f4e9d6bcdeae5084306f3de425	p_Bacteroidetes	c_Bacteroidia	o_Bacteroidales	f_Muribaculaceae	f_Muribaculaceae_g_uncultured bacterium	No	90	FALSE	FALSE	FALSE	TRUE	-2.20799	1.83 ± 1.27	2.27 (1.43, 2.67)	-0.383 ± 0.728	0 (-0.305, 0)
Japanese	FVB	e7afa74b8b993def1340854b0e3693e8	p_Firmicutes	c_Clostridia	o_Clostridiales	f_Ruminococcaceae	g_Ruminococcaceae UCG-014	No	117	FALSE	FALSE	TRUE	TRUE	2.19405	0.0948 ± 1.84	0 (0, 0)	2.29 ± 1.37	3.08 (1.45, 3.29)
Japanese	NOD	b2fdeba87460e44247c96ca54a589454	p_Bacteroidetes	c_Bacteroidia	o_Bacteroidales	f_Tannerellaceae	g_Parabacteroides	No	83	FALSE	FALSE	FALSE	TRUE	2.18694	-0.0893 ± 1.51	0 (-0.507, 0.417)	2.1 ± 0.394	1.95 (1.84, 2.19)
Japanese	B6	48062b600b91daf7abc4efbbfa349b63	p_Bacteroidetes	c_Bacteroidia	o_Bacteroidales	f_Muribaculaceae	g_Muribaculum	No	88	FALSE	FALSE	TRUE	TRUE	2.16529	-0.281 ± 0.407	0 (-0.61, 0)	1.88 ± 1.25	2.36 (1.93, 2.48)
Japanese	B6	21b2eb40b38f5217ed55792bad3198fc	p_Bacteroidetes	c_Bacteroidia	o_Bacteroidales	f_Muribaculaceae	f_Muribaculaceae_g_uncultured bacterium	Yes	Inf	TRUE	TRUE	TRUE	TRUE	2.15424	0 ± 0	0 (0, 0)	2.15 ± 0.971	2.34 (2.16, 2.51)
Western	FVB	30ff3bb64d175af5dcb3fc841d11a2fb	p_Bacteroidetes	c_Bacteroidia	o_Bacteroidales	f_Muribaculaceae	f_Muribaculaceae_g_uncultured bacterium	No	119	TRUE	TRUE	TRUE	TRUE	-2.15087	1.64 ± 1	1.46 (1.22, 2.13)	-0.51 ± 0.947	0 (-0.482, 0)
Mediterranean	NOD	6f2355a27fc4f7eb76d532c266342198	p_Firmicutes	c_Clostridia	o_Clostridiales	f_Lachnospiraceae	f_Lachnospiraceae_g_	No	96	FALSE	FALSE	FALSE	TRUE	2.14655	-0.652 ± 1.3	0 (-0.652, 0)	1.49 ± 1.19	1.59 (0.625, 2.49)
Western	B6	6f2355a27fc4f7eb76d532c266342198	p_Firmicutes	c_Clostridia	o_Clostridiales	f_Lachnospiraceae	f_Lachnospiraceae_g_	No	104	FALSE	TRUE	TRUE	TRUE	2.14061	-0.267 ± 0.625	0 (0, 0)	1.87 ± 0.864	2.02 (1.73, 2.27)
Mediterranean	NOD	6f1cfea38431b5f7b9004f8cf87d9eaf	p_Bacteroidetes	c_Bacteroidia	o_Bacteroidales	f_Muribaculaceae	f_Muribaculaceae_g_	No	109	FALSE	FALSE	TRUE	TRUE	-2.13637	1.87 ± 1.43	2.01 (1.4, 2.49)	-0.262 ± 0.741	0 (0, 0)
Japanese	B6	a14de7316af23747db8228960093b176	p_Bacteroidetes	c_Bacteroidia	o_Bacteroidales	f_Muribaculaceae	f_Muribaculaceae_g_uncultured bacterium	Yes	Inf	TRUE	TRUE	TRUE	TRUE	2.10017	0 ± 0	0 (0, 0)	2.1 ± 0.963	2.23 (2.06, 2.49)
Western	FVB	986fbaffe2c7458a60f3725cc5e6bddc	p_Bacteroidetes	c_Bacteroidia	o_Bacteroidales	f_Marinifilaceae	g_Odoribacter	No	88	FALSE	FALSE	FALSE	TRUE	2.08702	-0.647 ± 1.2	0 (-0.612, 0)	1.44 ± 1.24	1.85 (0, 2.44)
Japanese	B6	6b3a608f2ff2bc6f690e402a2e78b172	p_Bacteroidetes	c_Bacteroidia	o_Bacteroidales	f_Muribaculaceae	f_Muribaculaceae_g_uncultured bacterium	Yes	Inf	TRUE	TRUE	TRUE	TRUE	2.07877	0 ± 0	0 (0, 0)	2.08 ± 0.946	2.2 (2.06, 2.5)
Western	B6	859fbe67a01f33b5254b143a77473c64	p_Bacteroidetes	c_Bacteroidia	o_Bacteroidales	f_Muribaculaceae	f_Muribaculaceae_g_uncultured organism	Yes	Inf	TRUE	TRUE	TRUE	TRUE	2.07541	0 ± 0	0 (0, 0)	2.08 ± 1.07	2.23 (1.8, 2.88)
Mediterranean	B6	98d151ed6a6bfeda6587420f02db6560	p_Actinobacteria	c_Actinobacteria	o_Bifidobacteriales	f_Bifidobacteriaceae	g_Bifidobacterium	No	107	FALSE	FALSE	TRUE	TRUE	-2.06651	1.65 ± 1.06	1.66 (0.96, 2.37)	-0.418 ± 0.822	0 (-0.744, 0)
Western	B6	30ff3bb64d175af5dcb3fc841d11a2fb	p_Bacteroidetes	c_Bacteroidia	o_Bacteroidales	f_Muribaculaceae	f_Muribaculaceae_g_uncultured bacterium	No	110	TRUE	TRUE	TRUE	TRUE	-2.01122	1.58 ± 0.84	1.95 (1.11, 2.05)	-0.43 ± 0.838	0 (-0.306, 0)
Ketogenic	AJ	e247c167f73ec15edb50f5a7d4d06dcf	p_Bacteroidetes	c_Bacteroidia	o_Bacteroidales	f_Muribaculaceae	f_Muribaculaceae_g_uncultured bacterium	No	98	FALSE	TRUE	TRUE	TRUE	-2.00809	1.97 ± 1.26	2.41 (1.33, 2.82)	-0.0351 ± 1.05	0 (-0.827, 0)
Mediterranean	B6	0828b22f6390d0556d151654809704ea	p_Bacteroidetes	c_Bacteroidia	o_Bacteroidales	f_Muribaculaceae	f_Muribaculaceae_g_uncultured bacterium	Yes	Inf	TRUE	TRUE	TRUE	TRUE	1.9976	0 ± 0	0 (0, 0)	2 ± 1.75	2.85 (0, 3.36)
Japanese	B6	827efcfa077a297319f6cda67d144a12	p_Bacteroidetes	c_Bacteroidia	o_Bacteroidales	f_Bacteroidaceae	g_Bacteroides	Yes	Inf	TRUE	TRUE	TRUE	TRUE	1.97584	0 ± 0	0 (0, 0)	1.98 ± 0.852	2.22 (1.95, 2.34)
Western	B6	381c7f5a5bc4360dc18aac193c515522	p_Bacteroidetes	c_Bacteroidia	o_Bacteroidales	f_Bacteroidaceae	g_Bacteroides	Yes	Inf	TRUE	TRUE	TRUE	TRUE	1.95573	0 ± 0	0 (0, 0)	1.96 ± 2.61	1.98 (-0.155, 4.45)
Japanese	NOD	827efcfa077a297319f6cda67d144a12	p_Bacteroidetes	c_Bacteroidia	o_Bacteroidales	f_Bacteroidaceae	g_Bacteroides	No	107	FALSE	FALSE	TRUE	TRUE	1.94618	0.617 ± 1.23	0 (0, 0.617)	2.56 ± 0.427	2.47 (2.35, 2.88)
Japanese	B6	b2fdeba87460e44247c96ca54a589454	p_Bacteroidetes	c_Bacteroidia	o_Bacteroidales	f_Tannerellaceae	g_Parabacteroides	No	107	TRUE	TRUE	TRUE	TRUE	1.92578	-0.328 ± 0.983	0 (0, 0)	1.6 ± 0.899	1.8 (1.43, 2.07)
Mediterranean	B6	00b87eef874261d63b784ecb9f60db85	p_Firmicutes	c_Clostridia	o_Clostridiales	f_Ruminococcaceae	g_Ruminococcaceae UCG-013	Yes	Inf	TRUE	TRUE	TRUE	TRUE	-1.91057	0 ± 0	0 (0, 0)	-1.91 ± 1.34	-2.56 (-2.83, -0.586)
Western	NOD	6f1cfea38431b5f7b9004f8cf87d9eaf	p_Bacteroidetes	c_Bacteroidia	o_Bacteroidales	f_Muribaculaceae	f_Muribaculaceae_g_	Yes	Inf	TRUE	TRUE	TRUE	TRUE	-1.90983	1.91 ± 1.47	2.03 (1.45, 2.49)	0 ± 0	0 (0, 0)
Western	AJ	bb052bcca4853ea577dbf5ec33d0c096	p_Firmicutes	c_Clostridia	o_Clostridiales	f_Lachnospiraceae	f_Lachnospiraceae_g_	Yes	Inf	TRUE	TRUE	TRUE	TRUE	-1.90812	1.91 ± 1.85	2.85 (0, 3.3)	0 ± 0	0 (0, 0)
Japanese	NOD	24bc41d6335ecbf5c7a247c2a843431e	p_Firmicutes	c_Clostridia	o_Clostridiales	f_Ruminococcaceae	g_Ruminococcus 1	Yes	Inf	TRUE	TRUE	TRUE	TRUE	-1.90479	0 ± 0	0 (0, 0)	-1.9 ± 0.656	-2.02 (-2.44, -1.4)
Ketogenic	B6	30ff3bb64d175af5dcb3fc841d11a2fb	p_Bacteroidetes	c_Bacteroidia	o_Bacteroidales	f_Muribaculaceae	f_Muribaculaceae_g_uncultured bacterium	No	80	FALSE	FALSE	TRUE	TRUE	-1.89943	1.6 ± 0.85	1.94 (1.06, 2.09)	-0.297 ± 0.387	0 (-0.551, 0)
Ketogenic	AJ	78769aa8c011dce2048be1bc5ad49b0a	p_Firmicutes	c_Erysipelotrichia	o_Erysipelotrichales	f_Erysipelotrichaceae	g_Erysipelatoclostridium	No	84	FALSE	FALSE	FALSE	TRUE	1.89893	-0.724 ± 0.777	-0.513 (-1.01, -0.0772)	1.17 ± 0.944	1.04 (0.914, 1.81)
Mediterranean	NOD	c60a4826f9e37dd2a7d75d9c94f96558	p_Firmicutes	c_Clostridia	o_Clostridiales	f_Family XIII	g_[Eubacterium] brachy group	Yes	Inf	TRUE	TRUE	TRUE	TRUE	-1.89503	0 ± 0	0 (0, 0)	-1.9 ± 1.34	-2.1 (-2.78, -1.15)
Western	B6	237cedc03ef6570c7196d5cb155b793f	p_Bacteroidetes	c_Bacteroidia	o_Bacteroidales	f_Muribaculaceae	f_Muribaculaceae_g_uncultured bacterium	No	88	FALSE	FALSE	TRUE	TRUE	-1.88357	1.31 ± 1.03	1.34 (1.19, 2)	-0.577 ± 0.655	-0.331 (-1.25, 0)
Western	NOD	cc8c14030818b4331c290168f96cb54e	p_Bacteroidetes	c_Bacteroidia	o_Bacteroidales	f_Rikenellaceae	g_Rikenella	Yes	Inf	TRUE	TRUE	TRUE	TRUE	1.87189	0 ± 0	0 (0, 0)	1.87 ± 1.69	2.34 (1.17, 2.81)
Ketogenic	AJ	61a934f589def070bf879e0c915279f7	p_Firmicutes	c_Bacilli	o_Lactobacillales	f_Lactobacillaceae	g_Lactobacillus	No	107	FALSE	TRUE	TRUE	TRUE	-1.86422	1.04 ± 1.02	1.13 (0.381, 1.71)	-0.82 ± 0.99	0 (-1.86, 0)
Ketogenic	NOD	6f1cfea38431b5f7b9004f8cf87d9eaf	p_Bacteroidetes	c_Bacteroidia	o_Bacteroidales	f_Muribaculaceae	f_Muribaculaceae_g_	Yes	Inf	TRUE	TRUE	TRUE	TRUE	-1.86263	1.86 ± 1.44	1.98 (1.36, 2.48)	0 ± 0	0 (0, 0)
Ketogenic	B6	856d913955392a9b9aa83d4c0ac17789	p_Bacteroidetes	c_Bacteroidia	o_Bacteroidales	f_Muribaculaceae	f_Muribaculaceae_g_uncultured bacterium	No	78	FALSE	FALSE	TRUE	TRUE	-1.85681	1.8 ± 1.41	1.85 (1.26, 2.2)	-0.0561 ± 0.161	0 (-0.0761, 0)
Western	NOD	de6e5332f4dfc0c585d6124375cb9f3e	p_Bacteroidetes	c_Bacteroidia	o_Bacteroidales	f_Rikenellaceae	g_Rikenellaceae RC9 gut group	Yes	Inf	TRUE	TRUE	TRUE	TRUE	1.85056	0 ± 0	0 (0, 0)	1.85 ± 1.73	2.14 (1.07, 2.78)
Japanese	NOD	6f1cfea38431b5f7b9004f8cf87d9eaf	p_Bacteroidetes	c_Bacteroidia	o_Bacteroidales	f_Muribaculaceae	f_Muribaculaceae_g_	Yes	Inf	TRUE	TRUE	TRUE	TRUE	-1.84536	1.85 ± 1.43	1.95 (1.37, 2.43)	0 ± 0	0 (0, 0)
Ketogenic	NOD	7dbd43858f1bc12abe3cdadccacead72	p_Firmicutes	c_Erysipelotrichia	o_Erysipelotrichales	f_Erysipelotrichaceae	f_Erysipelotrichaceae_g_	Yes	Inf	TRUE	TRUE	TRUE	TRUE	1.83093	-1.83 ± 1.3	-2.25 (-2.72, -1.37)	0 ± 0	0 (0, 0)
Ketogenic	FVB	b3e234f84d691f963008f99d68f0c69a	p_Firmicutes	c_Clostridia	o_Clostridiales	f_Lachnospiraceae	f_Lachnospiraceae_g_	Yes	Inf	TRUE	TRUE	TRUE	TRUE	-1.82935	1.83 ± 1.59	2.49 (0, 2.75)	0 ± 0	0 (0, 0)
Western	FVB	b3e234f84d691f963008f99d68f0c69a	p_Firmicutes	c_Clostridia	o_Clostridiales	f_Lachnospiraceae	f_Lachnospiraceae_g_	Yes	Inf	TRUE	TRUE	TRUE	TRUE	-1.82609	1.83 ± 1.59	2.47 (0, 2.77)	0 ± 0	0 (0, 0)
Ketogenic	FVB	2b2dcab8b69d328668665d6f909da1f7	p_Bacteroidetes	c_Bacteroidia	o_Bacteroidales	f_Muribaculaceae	f_Muribaculaceae_g_uncultured bacterium	No	91	FALSE	TRUE	TRUE	TRUE	-1.79277	1.99 ± 1.1	2.16 (1.69, 2.53)	0.197 ± 1	0 (0, 0)
Western	NOD	7dbd43858f1bc12abe3cdadccacead72	p_Firmicutes	c_Erysipelotrichia	o_Erysipelotrichales	f_Erysipelotrichaceae	f_Erysipelotrichaceae_g_	Yes	Inf	TRUE	TRUE	TRUE	TRUE	1.79241	-1.79 ± 1.26	-2.22 (-2.63, -1.38)	0 ± 0	0 (0, 0)
Mediterranean	B6	30ff3bb64d175af5dcb3fc841d11a2fb	p_Bacteroidetes	c_Bacteroidia	o_Bacteroidales	f_Muribaculaceae	f_Muribaculaceae_g_uncultured bacterium	No	124	FALSE	TRUE	TRUE	TRUE	-1.79014	1.65 ± 0.859	1.97 (1.18, 2.08)	-0.142 ± 1.04	0 (0, 0)
Japanese	B6	f95e5f3c0e9656e205ade3fa2bd6b1e5	p_Firmicutes	c_Clostridia	o_Clostridiales	f_Clostridiales vadinBB60 group	f_Clostridiales vadinBB60 group_g_uncultured bacterium	Yes	Inf	TRUE	TRUE	TRUE	TRUE	-1.7877	0 ± 0	0 (0, 0)	-1.79 ± 1.22	-2.03 (-2.42, -1.35)
Mediterranean	B6	d3a7c9b3e7502a482b3c89ce420be5f4	p_Bacteroidetes	c_Bacteroidia	o_Bacteroidales	f_Muribaculaceae	f_Muribaculaceae_g_uncultured bacterium	No	131	TRUE	TRUE	TRUE	TRUE	1.77314	-0.424 ± 1.27	0 (0, 0)	1.35 ± 1.06	1.39 (0.38, 2.36)
Japanese	B6	2e922f45ab06833aa1f433a69600c58e	p_Firmicutes	c_Clostridia	o_Clostridiales	f_Clostridiales vadinBB60 group	f_Clostridiales vadinBB60 group_g_	Yes	Inf	TRUE	TRUE	TRUE	TRUE	-1.766	0 ± 0	0 (0, 0)	-1.77 ± 1.17	-2.21 (-2.55, -1.18)
Ketogenic	B6	b3e234f84d691f963008f99d68f0c69a	p_Firmicutes	c_Clostridia	o_Clostridiales	f_Lachnospiraceae	f_Lachnospiraceae_g_	No	94	TRUE	TRUE	TRUE	TRUE	-1.74992	1.65 ± 0.937	1.71 (1.14, 1.99)	-0.102 ± 0.307	0 (0, 0)
Mediterranean	NOD	c830f411dda1f1f3de3d6125532487a0	p_Firmicutes	c_Clostridia	o_Clostridiales	f_Clostridiales vadinBB60 group	f_Clostridiales vadinBB60 group_g_	Yes	Inf	TRUE	TRUE	TRUE	TRUE	1.74425	0 ± 0	0 (0, 0)	1.74 ± 0.473	1.81 (1.53, 2.06)
Japanese	B6	137e60d41c15f364bf98271066678f72	p_Firmicutes	c_Clostridia	o_Clostridiales	f_Ruminococcaceae	g_Ruminiclostridium 5	Yes	Inf	TRUE	TRUE	TRUE	TRUE	1.73626	-1.74 ± 0.863	-1.7 (-2.35, -1.53)	0 ± 0	0 (0, 0)
Ketogenic	FVB	fe15a7eca0c69e8dc54b10675164ac0b	p_Bacteroidetes	c_Bacteroidia	o_Bacteroidales	f_Muribaculaceae	f_Muribaculaceae_g_uncultured bacterium	No	75	FALSE	FALSE	FALSE	TRUE	-1.73021	1.55 ± 1.12	1.82 (0.778, 2.54)	-0.176 ± 0.583	0 (0, 0)
Mediterranean	B6	e0be6f7a597c9ce00d722a112dd496f1	p_Bacteroidetes	c_Bacteroidia	o_Bacteroidales	f_Muribaculaceae	f_Muribaculaceae_g_uncultured bacterium	No	137	TRUE	TRUE	TRUE	TRUE	-1.7249	1.51 ± 0.678	1.8 (1.24, 2)	-0.21 ± 0.664	0 (0, 0)
Mediterranean	B6	986fbaffe2c7458a60f3725cc5e6bddc	p_Bacteroidetes	c_Bacteroidia	o_Bacteroidales	f_Marinifilaceae	g_Odoribacter	Yes	Inf	TRUE	TRUE	TRUE	TRUE	1.71497	0 ± 0	0 (0, 0)	1.71 ± 1.82	1.53 (0, 3.28)
Western	B6	a8ec58c11df07ff23a000fa9c02897f3	p_Bacteroidetes	c_Bacteroidia	o_Bacteroidales	f_Rikenellaceae	g_Rikenellaceae RC9 gut group	Yes	Inf	TRUE	TRUE	TRUE	TRUE	1.70561	0 ± 0	0 (0, 0)	1.71 ± 1.83	1.62 (0, 3.34)
Japanese	NOD	f46a72444da8ed5c10a83dd20bc2b3ff	p_Firmicutes	c_Clostridia	o_Clostridiales	f_Clostridiales vadinBB60 group	f_Clostridiales vadinBB60 group_g_	Yes	Inf	TRUE	TRUE	TRUE	TRUE	1.6994	-1.7 ± 1.25	-1.97 (-2.48, -1.19)	0 ± 0	0 (0, 0)
Japanese	B6	7907243f4f3455c10696d68f5207cc92	p_Firmicutes	c_Clostridia	o_Clostridiales	f_Ruminococcaceae	g_Ruminococcaceae UCG-010	No	92	FALSE	FALSE	TRUE	TRUE	-1.69595	0.477 ± 0.309	0.485 (0.21, 0.641)	-1.22 ± 1.06	-1.32 (-1.94, -0.189)
Western	AJ	00b87eef874261d63b784ecb9f60db85	p_Firmicutes	c_Clostridia	o_Clostridiales	f_Ruminococcaceae	g_Ruminococcaceae UCG-013	Yes	Inf	TRUE	TRUE	TRUE	TRUE	-1.6957	0 ± 0	0 (0, 0)	-1.7 ± 1.42	-2.51 (-2.76, 0)
Western	AJ	0e6a612e675dfd006fa4dac987a8e22c	p_Firmicutes	c_Clostridia	o_Clostridiales	f_Lachnospiraceae	f_Lachnospiraceae_g_	Yes	Inf	TRUE	TRUE	TRUE	TRUE	-1.67077	1.67 ± 1.63	2.46 (0, 2.82)	0 ± 0	0 (0, 0)
Mediterranean	NOD	f46a72444da8ed5c10a83dd20bc2b3ff	p_Firmicutes	c_Clostridia	o_Clostridiales	f_Clostridiales vadinBB60 group	f_Clostridiales vadinBB60 group_g_	Yes	Inf	TRUE	TRUE	TRUE	TRUE	1.67046	-1.67 ± 1.22	-1.93 (-2.42, -1.19)	0 ± 0	0 (0, 0)
Ketogenic	AJ	02379df63d55aca1f4a9b47deca56e85	p_Firmicutes	c_Clostridia	o_Clostridiales	f_Ruminococcaceae	g_UBA1819	No	117	TRUE	TRUE	TRUE	TRUE	1.65258	-0.25 ± 0.749	0 (0, 0)	1.4 ± 1.01	1.5 (0.61, 2.02)
Japanese	B6	b3e234f84d691f963008f99d68f0c69a	p_Firmicutes	c_Clostridia	o_Clostridiales	f_Lachnospiraceae	f_Lachnospiraceae_g_	Yes	Inf	TRUE	TRUE	TRUE	TRUE	-1.63279	1.63 ± 0.912	1.7 (1.17, 1.97)	0 ± 0	0 (0, 0)
Western	B6	b3e234f84d691f963008f99d68f0c69a	p_Firmicutes	c_Clostridia	o_Clostridiales	f_Lachnospiraceae	f_Lachnospiraceae_g_	Yes	Inf	TRUE	TRUE	TRUE	TRUE	-1.6272	1.63 ± 0.925	1.7 (1.09, 2)	0 ± 0	0 (0, 0)
Ketogenic	NOD	ff803ae26f2e5230477e7f2b802a66a7	p_Bacteroidetes	c_Bacteroidia	o_Bacteroidales	f_Muribaculaceae	f_Muribaculaceae_g_	No	91	FALSE	TRUE	TRUE	TRUE	-1.62078	1.45 ± 0.381	1.35 (1.16, 1.64)	-0.17 ± 0.416	0 (0, 0)
Japanese	NOD	9f2e36ecaa64839d6458b7352b701199	p_Firmicutes	c_Clostridia	o_Clostridiales	f_Clostridiales vadinBB60 group	f_Clostridiales vadinBB60 group_g_uncultured bacterium	Yes	Inf	TRUE	TRUE	TRUE	TRUE	1.61275	-1.61 ± 1.19	-1.8 (-2.08, -1.33)	0 ± 0	0 (0, 0)
Ketogenic	AJ	ff803ae26f2e5230477e7f2b802a66a7	p_Bacteroidetes	c_Bacteroidia	o_Bacteroidales	f_Muribaculaceae	f_Muribaculaceae_g_	Yes	Inf	TRUE	TRUE	TRUE	TRUE	-1.60855	1.61 ± 0.482	1.71 (1.09, 1.86)	0 ± 0	0 (0, 0)
Western	B6	e0be6f7a597c9ce00d722a112dd496f1	p_Bacteroidetes	c_Bacteroidia	o_Bacteroidales	f_Muribaculaceae	f_Muribaculaceae_g_uncultured bacterium	No	110	TRUE	TRUE	TRUE	TRUE	-1.60765	1.45 ± 0.665	1.69 (1.16, 1.99)	-0.159 ± 0.451	0 (0, 0)
Western	AJ	552ed4f4e9d6bcdeae5084306f3de425	p_Bacteroidetes	c_Bacteroidia	o_Bacteroidales	f_Muribaculaceae	f_Muribaculaceae_g_uncultured bacterium	No	90	FALSE	FALSE	TRUE	TRUE	1.60611	1 ± 1.92	0 (0, 3.01)	2.61 ± 0.485	2.46 (2.22, 2.92)
Ketogenic	FVB	237cedc03ef6570c7196d5cb155b793f	p_Bacteroidetes	c_Bacteroidia	o_Bacteroidales	f_Muribaculaceae	f_Muribaculaceae_g_uncultured bacterium	No	76	FALSE	FALSE	FALSE	TRUE	-1.60145	1.59 ± 1.99	0.503 (0.0278, 3.2)	-0.0144 ± 0.331	0 (0, 0)
Mediterranean	B6	026244cf2a0ccd82a2b55e6adb687712	p_Firmicutes	c_Clostridia	o_Clostridiales	f_Lachnospiraceae	f_Lachnospiraceae_g_	Yes	Inf	TRUE	TRUE	TRUE	TRUE	1.59836	0 ± 0	0 (0, 0)	1.6 ± 1.75	0.753 (0.127, 3.27)
Ketogenic	NOD	9f2e36ecaa64839d6458b7352b701199	p_Firmicutes	c_Clostridia	o_Clostridiales	f_Clostridiales vadinBB60 group	f_Clostridiales vadinBB60 group_g_uncultured bacterium	Yes	Inf	TRUE	TRUE	TRUE	TRUE	1.59548	-1.6 ± 1.19	-1.76 (-2.08, -1.28)	0 ± 0	0 (0, 0)
Ketogenic	FVB	a068024d378348573ebee59539021f55	p_Bacteroidetes	c_Bacteroidia	o_Bacteroidales	f_Muribaculaceae	f_Muribaculaceae_g_	No	70	FALSE	FALSE	FALSE	TRUE	-1.59345	1.19 ± 1.96	0.951 (0, 2.76)	-0.407 ± 0.879	0 (0, 0)
Western	AJ	ff803ae26f2e5230477e7f2b802a66a7	p_Bacteroidetes	c_Bacteroidia	o_Bacteroidales	f_Muribaculaceae	f_Muribaculaceae_g_	Yes	Inf	TRUE	TRUE	TRUE	TRUE	-1.5882	1.59 ± 0.494	1.68 (1.14, 1.87)	0 ± 0	0 (0, 0)
Mediterranean	B6	e6befc6407b34cf316c459afec5e8892	p_Bacteroidetes	c_Bacteroidia	o_Bacteroidales	f_Muribaculaceae	f_Muribaculaceae_g_uncultured bacterium	Yes	Inf	TRUE	TRUE	TRUE	TRUE	1.57762	0 ± 0	0 (0, 0)	1.58 ± 1.12	1.62 (0.763, 2.57)
Western	FVB	fe15a7eca0c69e8dc54b10675164ac0b	p_Bacteroidetes	c_Bacteroidia	o_Bacteroidales	f_Muribaculaceae	f_Muribaculaceae_g_uncultured bacterium	No	103	FALSE	FALSE	TRUE	TRUE	-1.5709	1.56 ± 1.13	1.84 (0.737, 2.53)	-0.0156 ± 0.0442	0 (0, 0)
Japanese	FVB	9b5524bc325e9ec28a43c37c607e6b81	p_Firmicutes	c_Clostridia	o_Clostridiales	f_Ruminococcaceae	g_Ruminococcaceae NK4A214 group	Yes	Inf	TRUE	TRUE	TRUE	TRUE	-1.56852	0 ± 0	0 (0, 0)	-1.57 ± 0.818	-1.71 (-1.98, -1.38)
Mediterranean	FVB	30ff3bb64d175af5dcb3fc841d11a2fb	p_Bacteroidetes	c_Bacteroidia	o_Bacteroidales	f_Muribaculaceae	f_Muribaculaceae_g_uncultured bacterium	No	131	FALSE	FALSE	TRUE	TRUE	-1.56424	1.7 ± 1.02	1.55 (1.25, 2.27)	0.139 ± 0.341	0 (0, 0)
Ketogenic	AJ	d09b628c148d82e5531fe8d6aaf9e043	p_Firmicutes	c_Clostridia	o_Clostridiales	f_Family XIII	g_[Eubacterium] nodatum group	No	85	FALSE	FALSE	FALSE	TRUE	1.56358	-0.952 ± 1.07	-0.747 (-1.84, 0)	0.611 ± 1.02	0.422 (-0.0932, 1.25)
Western	AJ	b6f94edd919af4095ce282c1f2863644	p_Bacteroidetes	c_Bacteroidia	o_Bacteroidales	f_Bacteroidaceae	g_Bacteroides	No	108	FALSE	TRUE	TRUE	TRUE	1.54477	0.011 ± 1.15	0 (0, 0)	1.56 ± 0.265	1.53 (1.38, 1.73)
Japanese	NOD	09b87d56666ead5f193cc5c6de371ff5	p_Firmicutes	c_Clostridia	o_Clostridiales	f_Ruminococcaceae	g_Harryflintia	Yes	Inf	TRUE	TRUE	TRUE	TRUE	1.54082	-1.54 ± 1.09	-1.79 (-2.01, -1.32)	0 ± 0	0 (0, 0)
Western	B6	b22eb0a5fcec059e75eee26f5a1e59b6	p_Bacteroidetes	c_Bacteroidia	o_Bacteroidales	f_Muribaculaceae	f_Muribaculaceae_g_uncultured bacterium	Yes	Inf	TRUE	TRUE	TRUE	TRUE	1.53026	-1.53 ± 1.47	-2.49 (-2.62, 0)	0 ± 0	0 (0, 0)
Japanese	B6	b22eb0a5fcec059e75eee26f5a1e59b6	p_Bacteroidetes	c_Bacteroidia	o_Bacteroidales	f_Muribaculaceae	f_Muribaculaceae_g_uncultured bacterium	Yes	Inf	TRUE	TRUE	TRUE	TRUE	1.52837	-1.53 ± 1.47	-2.39 (-2.61, 0)	0 ± 0	0 (0, 0)
Japanese	B6	728e672f7dbdc322e233da5cb9759365	p_Bacteroidetes	c_Bacteroidia	o_Bacteroidales	f_Muribaculaceae	f_Muribaculaceae_g_uncultured bacterium	Yes	Inf	TRUE	TRUE	TRUE	TRUE	1.52565	0 ± 0	0 (0, 0)	1.53 ± 0.766	1.64 (1.38, 1.91)
Western	NOD	ff803ae26f2e5230477e7f2b802a66a7	p_Bacteroidetes	c_Bacteroidia	o_Bacteroidales	f_Muribaculaceae	f_Muribaculaceae_g_	Yes	Inf	TRUE	TRUE	TRUE	TRUE	-1.51945	1.52 ± 0.372	1.39 (1.26, 1.64)	0 ± 0	0 (0, 0)
Ketogenic	B6	237cedc03ef6570c7196d5cb155b793f	p_Bacteroidetes	c_Bacteroidia	o_Bacteroidales	f_Muribaculaceae	f_Muribaculaceae_g_uncultured bacterium	No	79	FALSE	FALSE	TRUE	TRUE	-1.51816	1.33 ± 1.03	1.29 (1.25, 1.99)	-0.191 ± 0.339	0 (-0.17, 0)
Ketogenic	NOD	72afcd24c90064a1bb677a7f90f457de	p_Bacteroidetes	c_Bacteroidia	o_Bacteroidales	f_Muribaculaceae	g_uncultured Bacteroidales bacterium	No	90	FALSE	TRUE	TRUE	TRUE	-1.51551	1.29 ± 0.606	1.37 (1.07, 1.59)	-0.227 ± 0.555	0 (0, 0)
Ketogenic	B6	b22eb0a5fcec059e75eee26f5a1e59b6	p_Bacteroidetes	c_Bacteroidia	o_Bacteroidales	f_Muribaculaceae	f_Muribaculaceae_g_uncultured bacterium	Yes	Inf	TRUE	TRUE	TRUE	TRUE	1.51485	-1.51 ± 1.46	-2.42 (-2.57, 0)	0 ± 0	0 (0, 0)
Ketogenic	NOD	10636821de290bb3ebe92e307ee0e542	p_Firmicutes	c_Erysipelotrichia	o_Erysipelotrichales	f_Erysipelotrichaceae	g_Turicibacter	Yes	Inf	TRUE	TRUE	TRUE	TRUE	-1.51166	1.51 ± 1.07	1.12 (0.9, 1.73)	0 ± 0	0 (0, 0)
Japanese	AJ	728e672f7dbdc322e233da5cb9759365	p_Bacteroidetes	c_Bacteroidia	o_Bacteroidales	f_Muribaculaceae	f_Muribaculaceae_g_uncultured bacterium	No	148	TRUE	TRUE	TRUE	TRUE	1.5066	0.286 ± 0.857	0 (0, 0)	1.79 ± 0.857	2.06 (1.41, 2.35)
Western	FVB	2e8a267ed574e7eee4e07271448c26a0	p_Firmicutes	c_Clostridia	o_Clostridiales	f_Lachnospiraceae	f_Lachnospiraceae_g_	Yes	Inf	TRUE	TRUE	TRUE	TRUE	1.50181	0 ± 0	0 (0, 0)	1.5 ± 0.767	1.43 (1.03, 2.01)
Ketogenic	NOD	a9805dea5474843e2ed37d027dfa7298	p_Firmicutes	c_Clostridia	o_Clostridiales	f_Clostridiales vadinBB60 group	f_Clostridiales vadinBB60 group_g_uncultured bacterium	No	82	FALSE	FALSE	TRUE	TRUE	-1.49831	1.12 ± 1.42	1.57 (0.878, 1.81)	-0.383 ± 0.937	0 (0, 0)
Ketogenic	B6	7184c75efc8b1dc88e329ceefdbd6dd4	p_Firmicutes	c_Clostridia	o_Clostridiales	f_Ruminococcaceae	g_[Eubacterium] coprostanoligenes group	No	95	TRUE	TRUE	TRUE	TRUE	1.49458	-0.0938 ± 0.281	0 (0, 0)	1.4 ± 1.64	1.89 (0.115, 2.71)
Western	NOD	298243c170f6b6264f59786ba654eabb	p_Firmicutes	c_Clostridia	o_Clostridiales	f_Lachnospiraceae	g_Blautia	Yes	Inf	TRUE	TRUE	TRUE	TRUE	-1.49375	0 ± 0	0 (0, 0)	-1.49 ± 0.793	-1.8 (-1.94, -1.2)
Ketogenic	B6	d39f7d5c20b6acee7bffcea4c96ecb2f	p_Cyanobacteria	c_Melainabacteria	o_Gastranaerophilales	o_Gastranaerophilales_f_g_	o_Gastranaerophilales_f_g_	No	65	FALSE	FALSE	FALSE	TRUE	-1.4855	0.845 ± 0.981	0.352 (0, 1.46)	-0.64 ± 1.32	0 (0, 0)
Ketogenic	AJ	ef383b05458ce8f05f86b4de1d100e5d	p_Firmicutes	c_Bacilli	o_Lactobacillales	f_Streptococcaceae	g_Streptococcus	Yes	Inf	TRUE	TRUE	TRUE	TRUE	1.48392	-1.48 ± 1.25	-1.91 (-2.59, 0)	0 ± 0	0 (0, 0)
Japanese	NOD	e74393078c516425a4c164a7f0d00b84	p_Firmicutes	c_Clostridia	o_Clostridiales	f_Ruminococcaceae	g_Ruminococcaceae UCG-009	Yes	Inf	TRUE	TRUE	TRUE	TRUE	-1.47865	0 ± 0	0 (0, 0)	-1.48 ± 1.22	-1.83 (-2.3, -0.38)
Western	NOD	09b87d56666ead5f193cc5c6de371ff5	p_Firmicutes	c_Clostridia	o_Clostridiales	f_Ruminococcaceae	g_Harryflintia	Yes	Inf	TRUE	TRUE	TRUE	TRUE	1.47636	-1.48 ± 1.06	-1.68 (-1.92, -1.24)	0 ± 0	0 (0, 0)
Western	B6	fb49c62aff61ab5f0d7253a762a13ab2	p_Firmicutes	c_Clostridia	o_Clostridiales	f_Lachnospiraceae	f_Lachnospiraceae_g_	No	81	FALSE	FALSE	FALSE	TRUE	1.46937	-0.313 ± 0.311	-0.419 (-0.5, 0)	1.16 ± 1.41	1.22 (0.219, 1.98)
Ketogenic	B6	e0be6f7a597c9ce00d722a112dd496f1	p_Bacteroidetes	c_Bacteroidia	o_Bacteroidales	f_Muribaculaceae	f_Muribaculaceae_g_uncultured bacterium	Yes	Inf	TRUE	TRUE	TRUE	TRUE	-1.4688	1.47 ± 0.677	1.66 (1.18, 1.99)	0 ± 0	0 (0, 0)
Mediterranean	NOD	659782cd4f38e56a744df8cac1ec2851	p_Cyanobacteria	c_Melainabacteria	o_Gastranaerophilales	o_Gastranaerophilales_f_g_	o_Gastranaerophilales_f_g_	Yes	Inf	TRUE	TRUE	TRUE	TRUE	-1.46578	0 ± 0	0 (0, 0)	-1.47 ± 1.65	-0.998 (-2.83, 0)
Ketogenic	B6	984dbcf7f4913a8909d10b46fccac5c4	p_Firmicutes	c_Clostridia	o_Clostridiales	f_Ruminococcaceae	g_Angelakisella	No	69	FALSE	FALSE	FALSE	TRUE	1.45055	-0.177 ± 0.363	0 (-0.0254, 0)	1.27 ± 0.641	1.33 (0.996, 1.51)
Western	FVB	cc8c14030818b4331c290168f96cb54e	p_Bacteroidetes	c_Bacteroidia	o_Bacteroidales	f_Rikenellaceae	g_Rikenella	Yes	Inf	TRUE	TRUE	TRUE	TRUE	1.44706	0 ± 0	0 (0, 0)	1.45 ± 1.23	1.99 (0, 2.41)
Western	NOD	b15b288e36be9bccf2cd1d54fe88acd3	p_Firmicutes	c_Clostridia	o_Clostridiales	f_Lachnospiraceae	g_Marvinbryantia	Yes	Inf	TRUE	TRUE	TRUE	TRUE	-1.4425	0 ± 0	0 (0, 0)	-1.44 ± 1.36	-1.64 (-2.16, -0.819)
Mediterranean	B6	b3e234f84d691f963008f99d68f0c69a	p_Firmicutes	c_Clostridia	o_Clostridiales	f_Lachnospiraceae	f_Lachnospiraceae_g_	No	131	TRUE	TRUE	TRUE	TRUE	-1.44186	1.69 ± 0.93	1.71 (1.22, 2.02)	0.252 ± 0.797	0 (0, 0)
Western	NOD	f8e060ea1cdacb3f4563536c4ea681e9	p_Firmicutes	c_Clostridia	o_Clostridiales	f_Ruminococcaceae	f_Ruminococcaceae_g_uncultured	Yes	Inf	TRUE	TRUE	TRUE	TRUE	1.44153	-1.44 ± 1.67	-1.37 (-2.82, 0)	0 ± 0	0 (0, 0)
Western	NOD	7fa74070dd9d5182830246bf0d5de467	p_Bacteroidetes	c_Bacteroidia	o_Bacteroidales	f_Muribaculaceae	f_Muribaculaceae_g_	Yes	Inf	TRUE	TRUE	TRUE	TRUE	-1.43957	1.44 ± 1.23	1.37 (1.03, 1.79)	0 ± 0	0 (0, 0)
Western	B6	777ecc9ff88ff7f34cb76cb7fcfe8a98	p_Firmicutes	c_Clostridia	o_Clostridiales	f_Family XIII	g_Family XIII AD3011 group	Yes	Inf	TRUE	TRUE	TRUE	TRUE	-1.43724	0 ± 0	0 (0, 0)	-1.44 ± 1.3	-1.65 (-2.4, 0)
Ketogenic	NOD	f01597f308c7fe8eecc0fb7c886de701	p_Firmicutes	c_Clostridia	o_Clostridiales	f_Ruminococcaceae	g_Ruminiclostridium 5	Yes	Inf	TRUE	TRUE	TRUE	TRUE	-1.42434	0 ± 0	0 (0, 0)	-1.42 ± 1.12	-1.97 (-2.15, -0.451)
Western	B6	00331deaa1b90a7efb3418cd543b4fa7	p_Firmicutes	c_Clostridia	o_Clostridiales	f_Ruminococcaceae	g_Ruminiclostridium 5	Yes	Inf	TRUE	TRUE	TRUE	TRUE	1.42202	-1.42 ± 1.38	-2.21 (-2.35, 0)	0 ± 0	0 (0, 0)
Japanese	AJ	8f128424098b941db8e617a33caf7314	p_Firmicutes	c_Clostridia	o_Clostridiales	f_Ruminococcaceae	g_Ruminococcaceae UCG-005	Yes	Inf	TRUE	TRUE	TRUE	TRUE	-1.41689	0 ± 0	0 (0, 0)	-1.42 ± 1.43	-1.8 (-2.4, 0)
Japanese	B6	fe15a7eca0c69e8dc54b10675164ac0b	p_Bacteroidetes	c_Bacteroidia	o_Bacteroidales	f_Muribaculaceae	f_Muribaculaceae_g_uncultured bacterium	No	88	FALSE	FALSE	TRUE	TRUE	-1.41543	0.936 ± 1.04	0.892 (0, 1.72)	-0.479 ± 1.36	0 (0, 0)
Mediterranean	NOD	a9805dea5474843e2ed37d027dfa7298	p_Firmicutes	c_Clostridia	o_Clostridiales	f_Clostridiales vadinBB60 group	f_Clostridiales vadinBB60 group_g_uncultured bacterium	No	119	FALSE	TRUE	TRUE	TRUE	-1.41398	1.19 ± 1.3	1.6 (0.981, 1.81)	-0.22 ± 0.527	0 (-0.0635, 0)
Mediterranean	B6	b486e0c5b0fb9cdd2918e372dfd32fa7	p_Bacteroidetes	c_Bacteroidia	o_Bacteroidales	f_Muribaculaceae	f_Muribaculaceae_g_uncultured bacterium	Yes	Inf	TRUE	TRUE	TRUE	TRUE	1.41239	0 ± 0	0 (0, 0)	1.41 ± 1.06	1.49 (0.49, 2.39)
Mediterranean	B6	777ecc9ff88ff7f34cb76cb7fcfe8a98	p_Firmicutes	c_Clostridia	o_Clostridiales	f_Family XIII	g_Family XIII AD3011 group	Yes	Inf	TRUE	TRUE	TRUE	TRUE	-1.4069	0 ± 0	0 (0, 0)	-1.41 ± 1.25	-1.81 (-2.52, 0)
Western	FVB	0828b22f6390d0556d151654809704ea	p_Bacteroidetes	c_Bacteroidia	o_Bacteroidales	f_Muribaculaceae	f_Muribaculaceae_g_uncultured bacterium	No	114	FALSE	TRUE	TRUE	TRUE	1.40618	0.256 ± 0.724	0 (0, 0)	1.66 ± 0.931	1.93 (1.4, 2.2)
Mediterranean	NOD	cb8b931d18a5c71e56fde163c0000997	p_Tenericutes	c_Mollicutes	o_Mollicutes RF39	o_Mollicutes RF39_f_g_	o_Mollicutes RF39_f_g_	Yes	Inf	TRUE	TRUE	TRUE	TRUE	-1.40613	0 ± 0	0 (0, 0)	-1.41 ± 0.988	-1.27 (-1.89, -0.847)
Mediterranean	NOD	7fa74070dd9d5182830246bf0d5de467	p_Bacteroidetes	c_Bacteroidia	o_Bacteroidales	f_Muribaculaceae	f_Muribaculaceae_g_	Yes	Inf	TRUE	TRUE	TRUE	TRUE	-1.40405	1.4 ± 1.19	1.35 (0.981, 1.78)	0 ± 0	0 (0, 0)
Western	B6	de6e5332f4dfc0c585d6124375cb9f3e	p_Bacteroidetes	c_Bacteroidia	o_Bacteroidales	f_Rikenellaceae	g_Rikenellaceae RC9 gut group	Yes	Inf	TRUE	TRUE	TRUE	TRUE	1.40273	0 ± 0	0 (0, 0)	1.4 ± 1.5	1.31 (0, 2.74)
Western	B6	d3a7c9b3e7502a482b3c89ce420be5f4	p_Bacteroidetes	c_Bacteroidia	o_Bacteroidales	f_Muribaculaceae	f_Muribaculaceae_g_uncultured bacterium	No	111	TRUE	TRUE	TRUE	TRUE	1.40211	-0.436 ± 1.31	0 (0, 0)	0.966 ± 0.709	0.853 (0.364, 1.42)
Western	NOD	77da8f1c033bc2bf704ff8e9dbd96246	p_Firmicutes	c_Clostridia	o_Clostridiales	f_Lachnospiraceae	g_Blautia	Yes	Inf	TRUE	TRUE	TRUE	TRUE	1.39637	-1.4 ± 0.923	-1.67 (-1.93, -1.14)	0 ± 0	0 (0, 0)
Western	B6	b6f94edd919af4095ce282c1f2863644	p_Bacteroidetes	c_Bacteroidia	o_Bacteroidales	f_Bacteroidaceae	g_Bacteroides	No	108	TRUE	TRUE	TRUE	TRUE	1.39422	-0.354 ± 0.768	0 (0, 0)	1.04 ± 0.556	1.02 (0.975, 1.11)
Western	FVB	204d64b6f492d99945842bb6473cdb8c	p_Bacteroidetes	c_Bacteroidia	o_Bacteroidales	f_Muribaculaceae	f_Muribaculaceae_g_uncultured bacterium	No	83	FALSE	FALSE	FALSE	TRUE	1.39281	0.331 ± 0.937	0 (0, 0)	1.72 ± 1.23	2.1 (0.888, 2.48)
Ketogenic	NOD	7fa74070dd9d5182830246bf0d5de467	p_Bacteroidetes	c_Bacteroidia	o_Bacteroidales	f_Muribaculaceae	f_Muribaculaceae_g_	Yes	Inf	TRUE	TRUE	TRUE	TRUE	-1.39238	1.39 ± 1.19	1.33 (0.945, 1.77)	0 ± 0	0 (0, 0)
Western	FVB	3cc3d975f812a5e8f629f79fa04fefd4	p_Firmicutes	c_Clostridia	o_Clostridiales	f_Clostridiales vadinBB60 group	f_Clostridiales vadinBB60 group_g_uncultured bacterium	Yes	Inf	TRUE	TRUE	TRUE	TRUE	1.39166	-1.39 ± 1.16	-1.27 (-2.01, -0.469)	0 ± 0	0 (0, 0)
Mediterranean	B6	4fa58767a77162fc9a84a731fc6e9c00	p_Firmicutes	c_Erysipelotrichia	o_Erysipelotrichales	f_Erysipelotrichaceae	g_Dubosiella	Yes	Inf	TRUE	TRUE	TRUE	TRUE	1.39123	0 ± 0	0 (0, 0)	1.39 ± 0.994	1.77 (0.566, 2.11)
Japanese	FVB	09e0f33b9e0f1092df36f00b9fee932f	p_Firmicutes	c_Clostridia	o_Clostridiales	f_Ruminococcaceae	g_Ruminococcaceae UCG-014	Yes	Inf	TRUE	TRUE	TRUE	TRUE	1.38639	0 ± 0	0 (0, 0)	1.39 ± 1.27	1.91 (0.117, 2.28)
Mediterranean	B6	237cedc03ef6570c7196d5cb155b793f	p_Bacteroidetes	c_Bacteroidia	o_Bacteroidales	f_Muribaculaceae	f_Muribaculaceae_g_uncultured bacterium	No	117	FALSE	TRUE	TRUE	TRUE	-1.3826	1.37 ± 1.05	1.41 (1.23, 2.02)	-0.00974 ± 0.305	0 (0, 0)
Western	NOD	b3e234f84d691f963008f99d68f0c69a	p_Firmicutes	c_Clostridia	o_Clostridiales	f_Lachnospiraceae	f_Lachnospiraceae_g_	Yes	Inf	TRUE	TRUE	TRUE	TRUE	-1.38024	1.38 ± 1.63	1.19 (0, 2.57)	0 ± 0	0 (0, 0)
Ketogenic	FVB	3cc3d975f812a5e8f629f79fa04fefd4	p_Firmicutes	c_Clostridia	o_Clostridiales	f_Clostridiales vadinBB60 group	f_Clostridiales vadinBB60 group_g_uncultured bacterium	Yes	Inf	TRUE	TRUE	TRUE	TRUE	1.3788	-1.38 ± 1.17	-1.19 (-2.04, -0.458)	0 ± 0	0 (0, 0)
Ketogenic	NOD	67f1371ab47a23673f503b99f1508c47	p_Bacteroidetes	c_Bacteroidia	o_Bacteroidales	f_Muribaculaceae	f_Muribaculaceae_g_	Yes	Inf	TRUE	TRUE	TRUE	TRUE	-1.37769	1.38 ± 0.99	1.69 (0.986, 2.09)	0 ± 0	0 (0, 0)
Japanese	NOD	7fa74070dd9d5182830246bf0d5de467	p_Bacteroidetes	c_Bacteroidia	o_Bacteroidales	f_Muribaculaceae	f_Muribaculaceae_g_	Yes	Inf	TRUE	TRUE	TRUE	TRUE	-1.37511	1.38 ± 1.19	1.3 (0.953, 1.72)	0 ± 0	0 (0, 0)
Ketogenic	AJ	8003f68f3a9cadb112a5a5fbc92cdde5	p_Firmicutes	c_Clostridia	o_Clostridiales	f_Clostridiales vadinBB60 group	f_Clostridiales vadinBB60 group_g_	Yes	Inf	TRUE	TRUE	TRUE	TRUE	1.37178	-1.37 ± 0.706	-1.34 (-1.91, -1.11)	0 ± 0	0 (0, 0)
Japanese	NOD	a9805dea5474843e2ed37d027dfa7298	p_Firmicutes	c_Clostridia	o_Clostridiales	f_Clostridiales vadinBB60 group	f_Clostridiales vadinBB60 group_g_uncultured bacterium	No	97	FALSE	FALSE	TRUE	TRUE	-1.36934	1.13 ± 1.36	1.54 (0.915, 1.75)	-0.243 ± 0.404	0 (-0.373, 0)
Ketogenic	B6	b1f0372cc2479d5259278ff47da2648a	p_Firmicutes	c_Clostridia	o_Clostridiales	f_Peptostreptococcaceae	g_Romboutsia	Yes	Inf	TRUE	TRUE	TRUE	TRUE	1.36165	0 ± 0	0 (0, 0)	1.36 ± 1.4	1.85 (0, 2.31)
Japanese	B6	a068024d378348573ebee59539021f55	p_Bacteroidetes	c_Bacteroidia	o_Bacteroidales	f_Muribaculaceae	f_Muribaculaceae_g_	No	73	FALSE	FALSE	FALSE	TRUE	1.36138	1.08 ± 1.07	1.39 (0, 1.89)	2.44 ± 1.89	3.04 (2.64, 3.27)
Japanese	NOD	67f1371ab47a23673f503b99f1508c47	p_Bacteroidetes	c_Bacteroidia	o_Bacteroidales	f_Muribaculaceae	f_Muribaculaceae_g_	Yes	Inf	TRUE	TRUE	TRUE	TRUE	-1.36042	1.36 ± 0.991	1.65 (0.937, 2.08)	0 ± 0	0 (0, 0)
Japanese	AJ	0f443a6941adb8883ebba6b353748d81	p_Bacteroidetes	c_Bacteroidia	o_Bacteroidales	f_Muribaculaceae	f_Muribaculaceae_g_	No	147	TRUE	TRUE	TRUE	TRUE	1.36001	-0.0835 ± 0.251	0 (0, 0)	1.28 ± 1.21	0.534 (0.253, 2.54)
Western	B6	204d64b6f492d99945842bb6473cdb8c	p_Bacteroidetes	c_Bacteroidia	o_Bacteroidales	f_Muribaculaceae	f_Muribaculaceae_g_uncultured bacterium	Yes	Inf	TRUE	TRUE	TRUE	TRUE	1.35223	0 ± 0	0 (0, 0)	1.35 ± 0.737	1.47 (1.19, 1.77)
Western	NOD	53e4ef5b91513fc22120ba9a9beccfd5	p_Patescibacteria	c_Saccharimonadia	o_Saccharimonadales	f_Saccharimonadaceae	g_Candidatus Saccharimonas	Yes	Inf	TRUE	TRUE	TRUE	TRUE	1.34016	-1.34 ± 1.57	-1.17 (-2.51, 0)	0 ± 0	0 (0, 0)
Mediterranean	NOD	f545defe35a4cd772acd8ddabaccff10	p_Bacteroidetes	c_Bacteroidia	o_Bacteroidales	f_Muribaculaceae	f_Muribaculaceae_g_uncultured bacterium	Yes	Inf	TRUE	TRUE	TRUE	TRUE	1.33748	0 ± 0	0 (0, 0)	1.34 ± 0.316	1.34 (1.13, 1.48)
Western	NOD	09dd8ab7ab7e43dc2359d90f62afaf06	p_Firmicutes	c_Clostridia	o_Clostridiales	f_Christensenellaceae	f_Christensenellaceae_g_uncultured	Yes	Inf	TRUE	TRUE	TRUE	TRUE	1.3359	-1.34 ± 1.55	-1.26 (-2.6, 0)	0 ± 0	0 (0, 0)
Ketogenic	NOD	4fcb5ef33c0e6ae01b0de9d3b47e3a95	p_Bacteroidetes	c_Bacteroidia	o_Bacteroidales	f_Muribaculaceae	f_Muribaculaceae_g_uncultured bacterium	Yes	Inf	TRUE	TRUE	TRUE	TRUE	-1.33382	0 ± 0	0 (0, 0)	-1.33 ± 0.745	-1.58 (-1.66, -1.15)
Japanese	FVB	edd1559f7a021c0965784762b27994f8	p_Tenericutes	c_Mollicutes	o_Mollicutes RF39	o_Mollicutes RF39_f_g_	o_Mollicutes RF39_f_g_	Yes	Inf	TRUE	TRUE	TRUE	TRUE	-1.32425	0 ± 0	0 (0, 0)	-1.32 ± 1	-0.997 (-1.83, -0.812)
Mediterranean	B6	c56f008663d3e04f5fc717ea7d1f11bb	p_Firmicutes	c_Clostridia	o_Clostridiales	f_Family XIII	f_Family XIII_g_	Yes	Inf	TRUE	TRUE	TRUE	TRUE	-1.31301	0 ± 0	0 (0, 0)	-1.31 ± 0.764	-1.5 (-1.83, -1.14)
Japanese	FVB	24bc41d6335ecbf5c7a247c2a843431e	p_Firmicutes	c_Clostridia	o_Clostridiales	f_Ruminococcaceae	g_Ruminococcus 1	No	135	FALSE	TRUE	TRUE	TRUE	1.3024	0.0669 ± 0.189	0 (0, 0)	1.37 ± 0.946	1.31 (0.78, 2.06)
Ketogenic	B6	ff803ae26f2e5230477e7f2b802a66a7	p_Bacteroidetes	c_Bacteroidia	o_Bacteroidales	f_Muribaculaceae	f_Muribaculaceae_g_	Yes	Inf	TRUE	TRUE	TRUE	TRUE	-1.30175	1.3 ± 0.598	1.39 (1.13, 1.61)	0 ± 0	0 (0, 0)
Ketogenic	NOD	f95e5f3c0e9656e205ade3fa2bd6b1e5	p_Firmicutes	c_Clostridia	o_Clostridiales	f_Clostridiales vadinBB60 group	f_Clostridiales vadinBB60 group_g_uncultured bacterium	Yes	Inf	TRUE	TRUE	TRUE	TRUE	1.29907	-1.3 ± 1.05	-1.39 (-1.97, -0.718)	0 ± 0	0 (0, 0)
Japanese	AJ	f03ffada8513053960b52d9fac862617	p_Firmicutes	c_Bacilli	o_Lactobacillales	f_Enterococcaceae	g_Enterococcus	Yes	Inf	TRUE	TRUE	TRUE	TRUE	-1.29782	0 ± 0	0 (0, 0)	-1.3 ± 1.58	0 (-3.01, 0)
Japanese	B6	a40a3e435c13e8a4f4c817aaaecb3d6e	p_Actinobacteria	c_Coriobacteriia	o_Coriobacteriales	f_Eggerthellaceae	g_Enterorhabdus	Yes	Inf	TRUE	TRUE	TRUE	TRUE	-1.29585	0 ± 0	0 (0, 0)	-1.3 ± 1.41	-1.09 (-2.46, 0)
Japanese	FVB	7dd9347dc28df34d9cabeb68d398666e	p_Tenericutes	c_Mollicutes	o_Mollicutes RF39	f_uncultured bacterium	f_uncultured bacterium_g_uncultured bacterium	Yes	Inf	TRUE	TRUE	TRUE	TRUE	-1.28221	0 ± 0	0 (0, 0)	-1.28 ± 1.24	-1.62 (-2.37, 0)
Western	B6	ff803ae26f2e5230477e7f2b802a66a7	p_Bacteroidetes	c_Bacteroidia	o_Bacteroidales	f_Muribaculaceae	f_Muribaculaceae_g_	Yes	Inf	TRUE	TRUE	TRUE	TRUE	-1.28125	1.28 ± 0.593	1.33 (1.16, 1.64)	0 ± 0	0 (0, 0)
Ketogenic	NOD	e74393078c516425a4c164a7f0d00b84	p_Firmicutes	c_Clostridia	o_Clostridiales	f_Ruminococcaceae	g_Ruminococcaceae UCG-009	Yes	Inf	TRUE	TRUE	TRUE	TRUE	-1.27604	0 ± 0	0 (0, 0)	-1.28 ± 1.4	-1.23 (-2.56, 0)
Ketogenic	NOD	6762aa5826e7eb8b190d9999f9fcf820	p_Bacteroidetes	c_Bacteroidia	o_Bacteroidales	f_Muribaculaceae	f_Muribaculaceae_g_uncultured bacterium	Yes	Inf	TRUE	TRUE	TRUE	TRUE	1.26844	0 ± 0	0 (0, 0)	1.27 ± 0.794	1.24 (1.02, 1.69)
Mediterranean	B6	827efcfa077a297319f6cda67d144a12	p_Bacteroidetes	c_Bacteroidia	o_Bacteroidales	f_Bacteroidaceae	g_Bacteroides	Yes	Inf	TRUE	TRUE	TRUE	TRUE	1.26784	0 ± 0	0 (0, 0)	1.27 ± 1.15	1.66 (0, 2.16)
Western	NOD	e881ed4d9033905f610be028b15641bf	p_Firmicutes	c_Clostridia	o_Clostridiales	f_Lachnospiraceae	g_Roseburia	Yes	Inf	TRUE	TRUE	TRUE	TRUE	-1.26003	1.26 ± 0.944	1.44 (0.842, 1.85)	0 ± 0	0 (0, 0)
Mediterranean	FVB	3204ee37e7e2f8f315605b3d567bbfd9	p_Firmicutes	c_Clostridia	o_Clostridiales	f_Lachnospiraceae	f_Lachnospiraceae_g_	Yes	Inf	TRUE	TRUE	TRUE	TRUE	-1.25868	1.26 ± 1.4	1.03 (0, 2.29)	0 ± 0	0 (0, 0)
Ketogenic	FVB	b1f0372cc2479d5259278ff47da2648a	p_Firmicutes	c_Clostridia	o_Clostridiales	f_Peptostreptococcaceae	g_Romboutsia	Yes	Inf	TRUE	TRUE	TRUE	TRUE	1.25555	0 ± 0	0 (0, 0)	1.26 ± 1.25	1.27 (0, 2.26)
Japanese	B6	00b87eef874261d63b784ecb9f60db85	p_Firmicutes	c_Clostridia	o_Clostridiales	f_Ruminococcaceae	g_Ruminococcaceae UCG-013	Yes	Inf	TRUE	TRUE	TRUE	TRUE	-1.25243	0 ± 0	0 (0, 0)	-1.25 ± 1.03	-1.12 (-1.64, -0.787)
Japanese	B6	69dfcb25fbbadfee605f315acd5d0b93	p_Bacteroidetes	c_Bacteroidia	o_Bacteroidales	f_Bacteroidaceae	g_Bacteroides	Yes	Inf	TRUE	TRUE	TRUE	TRUE	1.25139	0 ± 0	0 (0, 0)	1.25 ± 0.745	1.33 (0.946, 1.72)
Western	FVB	9b5524bc325e9ec28a43c37c607e6b81	p_Firmicutes	c_Clostridia	o_Clostridiales	f_Ruminococcaceae	g_Ruminococcaceae NK4A214 group	Yes	Inf	TRUE	TRUE	TRUE	TRUE	-1.24655	0 ± 0	0 (0, 0)	-1.25 ± 0.672	-1.24 (-1.68, -0.971)
Western	FVB	c830f411dda1f1f3de3d6125532487a0	p_Firmicutes	c_Clostridia	o_Clostridiales	f_Clostridiales vadinBB60 group	f_Clostridiales vadinBB60 group_g_	No	99	FALSE	FALSE	TRUE	TRUE	1.23938	0.0882 ± 0.249	0 (0, 0)	1.33 ± 0.596	1.46 (1.23, 1.64)
Western	FVB	46c73a155f62e4d4084221f4a5a3dd08	p_Bacteroidetes	c_Bacteroidia	o_Bacteroidales	f_Marinifilaceae	g_Odoribacter	Yes	Inf	TRUE	TRUE	TRUE	TRUE	1.23535	0 ± 0	0 (0, 0)	1.24 ± 1.06	1.64 (0, 1.99)
Ketogenic	B6	de44a937c4387c8daebe719b44686e65	p_Firmicutes	c_Clostridia	o_Clostridiales	f_Lachnospiraceae	g_Lachnospiraceae FCS020 group	Yes	Inf	TRUE	TRUE	TRUE	TRUE	-1.23445	0 ± 0	0 (0, 0)	-1.23 ± 0.981	-1.53 (-1.84, 0)
Ketogenic	B6	2b4032b2c0390e1623b2076637c67c2e	p_Firmicutes	c_Clostridia	o_Clostridiales	f_Ruminococcaceae	g_Ruminiclostridium 9	No	71	FALSE	FALSE	FALSE	TRUE	1.23117	-0.589 ± 0.714	0 (-1.22, 0)	0.642 ± 0.635	0.592 (0.323, 0.962)
Ketogenic	FVB	3204ee37e7e2f8f315605b3d567bbfd9	p_Firmicutes	c_Clostridia	o_Clostridiales	f_Lachnospiraceae	f_Lachnospiraceae_g_	Yes	Inf	TRUE	TRUE	TRUE	TRUE	-1.22698	1.23 ± 1.37	0.976 (0, 2.23)	0 ± 0	0 (0, 0)
Western	B6	e881ed4d9033905f610be028b15641bf	p_Firmicutes	c_Clostridia	o_Clostridiales	f_Lachnospiraceae	g_Roseburia	No	84	FALSE	FALSE	TRUE	TRUE	1.22548	-0.467 ± 0.958	0 (0, 0)	0.759 ± 0.956	0.972 (0.275, 1.35)
Japanese	AJ	a14de7316af23747db8228960093b176	p_Bacteroidetes	c_Bacteroidia	o_Bacteroidales	f_Muribaculaceae	f_Muribaculaceae_g_uncultured bacterium	No	144	TRUE	TRUE	TRUE	TRUE	1.22542	-0.144 ± 0.433	0 (0, 0)	1.08 ± 1.23	0.487 (0, 2.28)
Ketogenic	AJ	591901efc2e7f8c6d004ec02a9b64610	p_Firmicutes	c_Clostridia	o_Clostridiales	f_Ruminococcaceae	g_Ruminiclostridium 5	Yes	Inf	TRUE	TRUE	TRUE	TRUE	-1.22296	0 ± 0	0 (0, 0)	-1.22 ± 1.24	-1.36 (-2.42, 0)
Western	FVB	3204ee37e7e2f8f315605b3d567bbfd9	p_Firmicutes	c_Clostridia	o_Clostridiales	f_Lachnospiraceae	f_Lachnospiraceae_g_	Yes	Inf	TRUE	TRUE	TRUE	TRUE	-1.22066	1.22 ± 1.37	0.949 (0, 2.24)	0 ± 0	0 (0, 0)
Mediterranean	NOD	9661199607530cb086b6931cf0913257	p_Bacteroidetes	c_Bacteroidia	o_Bacteroidales	f_Rikenellaceae	g_Alistipes	Yes	Inf	TRUE	TRUE	TRUE	TRUE	-1.20985	1.21 ± 0.595	1.38 (1.06, 1.54)	0 ± 0	0 (0, 0)
Ketogenic	AJ	7184c75efc8b1dc88e329ceefdbd6dd4	p_Firmicutes	c_Clostridia	o_Clostridiales	f_Ruminococcaceae	g_[Eubacterium] coprostanoligenes group	No	118	TRUE	TRUE	TRUE	TRUE	1.20941	-0.359 ± 1.08	0 (0, 0)	0.85 ± 0.687	0.93 (0.707, 1.22)
Japanese	B6	ef383b05458ce8f05f86b4de1d100e5d	p_Firmicutes	c_Bacilli	o_Lactobacillales	f_Streptococcaceae	g_Streptococcus	Yes	Inf	TRUE	TRUE	TRUE	TRUE	1.20786	-1.21 ± 1.47	0 (-2.43, 0)	0 ± 0	0 (0, 0)
Mediterranean	NOD	871f3e42fae8d3cf6b0b30782ceca310	p_Bacteroidetes	c_Bacteroidia	o_Bacteroidales	f_Muribaculaceae	f_Muribaculaceae_g_	No	88	FALSE	FALSE	FALSE	TRUE	1.20559	-0.309 ± 0.765	0 (-0.362, 0.0531)	0.897 ± 0.386	0.959 (0.578, 1.16)
Ketogenic	B6	ef383b05458ce8f05f86b4de1d100e5d	p_Firmicutes	c_Bacilli	o_Lactobacillales	f_Streptococcaceae	g_Streptococcus	Yes	Inf	TRUE	TRUE	TRUE	TRUE	1.2003	-1.2 ± 1.46	0 (-2.42, 0)	0 ± 0	0 (0, 0)
Western	NOD	9661199607530cb086b6931cf0913257	p_Bacteroidetes	c_Bacteroidia	o_Bacteroidales	f_Rikenellaceae	g_Alistipes	Yes	Inf	TRUE	TRUE	TRUE	TRUE	-1.19963	1.2 ± 0.587	1.46 (1.13, 1.54)	0 ± 0	0 (0, 0)
Japanese	FVB	e3c6e16984b1f77bb22c98b6f80ea806	p_Firmicutes	c_Clostridia	o_Clostridiales	f_Ruminococcaceae	g_Ruminococcus 1	No	128	FALSE	FALSE	TRUE	TRUE	1.19794	0.131 ± 0.371	0 (0, 0)	1.33 ± 1.23	2.01 (0.588, 2.23)
Mediterranean	NOD	c56f008663d3e04f5fc717ea7d1f11bb	p_Firmicutes	c_Clostridia	o_Clostridiales	f_Family XIII	f_Family XIII_g_	Yes	Inf	TRUE	TRUE	TRUE	TRUE	-1.1933	0 ± 0	0 (0, 0)	-1.19 ± 0.584	-1.31 (-1.57, -0.94)
Ketogenic	NOD	916f2f95a2dd84ba8f584a3762b1177e	p_Firmicutes	c_Clostridia	o_Clostridiales	f_Ruminococcaceae	g_Ruminiclostridium 5	Yes	Inf	TRUE	TRUE	TRUE	TRUE	1.18859	-1.19 ± 0.787	-0.879 (-1.36, -0.705)	0 ± 0	0 (0, 0)
Western	NOD	a9805dea5474843e2ed37d027dfa7298	p_Firmicutes	c_Clostridia	o_Clostridiales	f_Clostridiales vadinBB60 group	f_Clostridiales vadinBB60 group_g_uncultured bacterium	Yes	Inf	TRUE	TRUE	TRUE	TRUE	-1.18392	1.18 ± 1.42	1.62 (0.988, 1.81)	0 ± 0	0 (0, 0)
Mediterranean	B6	d39f7d5c20b6acee7bffcea4c96ecb2f	p_Cyanobacteria	c_Melainabacteria	o_Gastranaerophilales	o_Gastranaerophilales_f_g_	o_Gastranaerophilales_f_g_	No	104	FALSE	FALSE	TRUE	TRUE	-1.17999	0.868 ± 0.999	0.377 (0, 1.52)	-0.312 ± 0.985	0 (0, 0)
Western	B6	c830f411dda1f1f3de3d6125532487a0	p_Firmicutes	c_Clostridia	o_Clostridiales	f_Clostridiales vadinBB60 group	f_Clostridiales vadinBB60 group_g_	Yes	Inf	TRUE	TRUE	TRUE	TRUE	1.17812	0 ± 0	0 (0, 0)	1.18 ± 0.963	1.32 (0.455, 1.61)
Japanese	NOD	5cb6a1598ef7a47f8fe1c3fcee71cb09	p_Firmicutes	c_Clostridia	o_Clostridiales	f_Ruminococcaceae	g_Anaerotruncus	Yes	Inf	TRUE	TRUE	TRUE	TRUE	1.171	-1.17 ± 0.811	-1.41 (-1.53, -1.05)	0 ± 0	0 (0, 0)
Ketogenic	FVB	f95e5f3c0e9656e205ade3fa2bd6b1e5	p_Firmicutes	c_Clostridia	o_Clostridiales	f_Clostridiales vadinBB60 group	f_Clostridiales vadinBB60 group_g_uncultured bacterium	Yes	Inf	TRUE	TRUE	TRUE	TRUE	1.16188	-1.16 ± 1.3	-0.818 (-1.9, 0)	0 ± 0	0 (0, 0)
Ketogenic	B6	916f2f95a2dd84ba8f584a3762b1177e	p_Firmicutes	c_Clostridia	o_Clostridiales	f_Ruminococcaceae	g_Ruminiclostridium 5	Yes	Inf	TRUE	TRUE	TRUE	TRUE	1.15837	-1.16 ± 0.827	-0.984 (-1.53, -0.512)	0 ± 0	0 (0, 0)
Mediterranean	NOD	b1f0372cc2479d5259278ff47da2648a	p_Firmicutes	c_Clostridia	o_Clostridiales	f_Peptostreptococcaceae	g_Romboutsia	No	105	FALSE	FALSE	TRUE	TRUE	1.15761	-0.395 ± 0.79	0 (-0.395, 0)	0.763 ± 0.972	1.01 (0.218, 1.52)
Ketogenic	AJ	0354ff6bb01b0b34c8297ff061b7dd1f	p_Firmicutes	c_Clostridia	o_Clostridiales	f_Ruminococcaceae	g_UBA1819	Yes	Inf	TRUE	TRUE	TRUE	TRUE	1.15417	0 ± 0	0 (0, 0)	1.15 ± 0.998	1.34 (0.229, 1.73)
Japanese	AJ	b2fdeba87460e44247c96ca54a589454	p_Bacteroidetes	c_Bacteroidia	o_Bacteroidales	f_Tannerellaceae	g_Parabacteroides	Yes	Inf	TRUE	TRUE	TRUE	TRUE	1.1524	0 ± 0	0 (0, 0)	1.15 ± 0.576	1.27 (0.893, 1.55)
Japanese	B6	9efb7f088ef7e645e641335095b2b0d1	p_Firmicutes	c_Clostridia	o_Clostridiales	f_Lachnospiraceae	f_Lachnospiraceae_g_	No	92	FALSE	FALSE	TRUE	TRUE	1.1479	0.281 ± 0.844	0 (0, 0)	1.43 ± 0.862	1.76 (1, 1.97)
Western	NOD	5cb6a1598ef7a47f8fe1c3fcee71cb09	p_Firmicutes	c_Clostridia	o_Clostridiales	f_Ruminococcaceae	g_Anaerotruncus	Yes	Inf	TRUE	TRUE	TRUE	TRUE	1.14052	-1.14 ± 0.807	-1.33 (-1.49, -0.976)	0 ± 0	0 (0, 0)
Japanese	AJ	21b2eb40b38f5217ed55792bad3198fc	p_Bacteroidetes	c_Bacteroidia	o_Bacteroidales	f_Muribaculaceae	f_Muribaculaceae_g_uncultured bacterium	Yes	Inf	TRUE	TRUE	TRUE	TRUE	1.13931	0 ± 0	0 (0, 0)	1.14 ± 1.21	0.395 (0, 2.35)
Ketogenic	FVB	6f1cfea38431b5f7b9004f8cf87d9eaf	p_Bacteroidetes	c_Bacteroidia	o_Bacteroidales	f_Muribaculaceae	f_Muribaculaceae_g_	No	76	FALSE	FALSE	FALSE	TRUE	-1.1341	1.1 ± 0.869	1.28 (0.316, 1.85)	-0.0354 ± 0.112	0 (0, 0)
Mediterranean	NOD	728e672f7dbdc322e233da5cb9759365	p_Bacteroidetes	c_Bacteroidia	o_Bacteroidales	f_Muribaculaceae	f_Muribaculaceae_g_uncultured bacterium	No	110	FALSE	FALSE	TRUE	TRUE	1.13358	0.371 ± 0.742	0 (0, 0.371)	1.5 ± 0.466	1.44 (1.29, 1.83)
Ketogenic	NOD	9661199607530cb086b6931cf0913257	p_Bacteroidetes	c_Bacteroidia	o_Bacteroidales	f_Rikenellaceae	g_Alistipes	Yes	Inf	TRUE	TRUE	TRUE	TRUE	-1.13133	1.13 ± 0.526	1.36 (1.06, 1.43)	0 ± 0	0 (0, 0)
Western	B6	8b4ecec7bba545fbe691a9960e641a97	p_Firmicutes	c_Clostridia	o_Clostridiales	f_Lachnospiraceae	f_Lachnospiraceae_g_	Yes	Inf	TRUE	TRUE	TRUE	TRUE	-1.12962	0 ± 0	0 (0, 0)	-1.13 ± 0.973	-1.47 (-1.93, 0)
Ketogenic	B6	fe15a7eca0c69e8dc54b10675164ac0b	p_Bacteroidetes	c_Bacteroidia	o_Bacteroidales	f_Muribaculaceae	f_Muribaculaceae_g_uncultured bacterium	No	63	FALSE	FALSE	FALSE	TRUE	-1.12477	0.946 ± 1.05	0.897 (0, 1.74)	-0.178 ± 0.535	0 (0, 0)
Western	FVB	b6f94edd919af4095ce282c1f2863644	p_Bacteroidetes	c_Bacteroidia	o_Bacteroidales	f_Bacteroidaceae	g_Bacteroides	No	103	FALSE	FALSE	TRUE	TRUE	1.12118	0.0866 ± 1.1	0 (0, 0)	1.21 ± 0.673	1.06 (0.747, 1.69)
Japanese	B6	dbadbb39a044feae4080a063f5538ba1	p_Firmicutes	c_Clostridia	o_Clostridiales	f_Peptococcaceae	f_Peptococcaceae_g_uncultured	Yes	Inf	TRUE	TRUE	TRUE	TRUE	1.12084	-1.12 ± 1.42	0 (-2.4, 0)	0 ± 0	0 (0, 0)
Western	NOD	916f2f95a2dd84ba8f584a3762b1177e	p_Firmicutes	c_Clostridia	o_Clostridiales	f_Ruminococcaceae	g_Ruminiclostridium 5	Yes	Inf	TRUE	TRUE	TRUE	TRUE	1.12028	-1.12 ± 0.773	-0.831 (-1.25, -0.699)	0 ± 0	0 (0, 0)
Western	FVB	60e4b3b210e99872b7fe86733ab4b3b2	p_Firmicutes	c_Clostridia	o_Clostridiales	f_Lachnospiraceae	f_Lachnospiraceae_g_	No	108	FALSE	TRUE	TRUE	TRUE	1.11885	0.0345 ± 0.192	0 (0, 0)	1.15 ± 0.669	1.03 (0.629, 1.52)
Japanese	FVB	e6befc6407b34cf316c459afec5e8892	p_Bacteroidetes	c_Bacteroidia	o_Bacteroidales	f_Muribaculaceae	f_Muribaculaceae_g_uncultured bacterium	Yes	Inf	TRUE	TRUE	TRUE	TRUE	-1.11867	1.12 ± 1.31	0.638 (0, 2.07)	0 ± 0	0 (0, 0)
Western	FVB	6f1cfea38431b5f7b9004f8cf87d9eaf	p_Bacteroidetes	c_Bacteroidia	o_Bacteroidales	f_Muribaculaceae	f_Muribaculaceae_g_	No	97	FALSE	FALSE	TRUE	TRUE	-1.11784	1.1 ± 0.883	1.29 (0.276, 1.87)	-0.0178 ± 0.0503	0 (0, 0)
Ketogenic	FVB	e6befc6407b34cf316c459afec5e8892	p_Bacteroidetes	c_Bacteroidia	o_Bacteroidales	f_Muribaculaceae	f_Muribaculaceae_g_uncultured bacterium	Yes	Inf	TRUE	TRUE	TRUE	TRUE	-1.11306	1.11 ± 1.3	0.646 (0, 2.06)	0 ± 0	0 (0, 0)
Ketogenic	B6	026244cf2a0ccd82a2b55e6adb687712	p_Firmicutes	c_Clostridia	o_Clostridiales	f_Lachnospiraceae	f_Lachnospiraceae_g_	Yes	Inf	TRUE	TRUE	TRUE	TRUE	1.11186	0 ± 0	0 (0, 0)	1.11 ± 2.28	0 (0, 2.75)
Mediterranean	B6	204d64b6f492d99945842bb6473cdb8c	p_Bacteroidetes	c_Bacteroidia	o_Bacteroidales	f_Muribaculaceae	f_Muribaculaceae_g_uncultured bacterium	Yes	Inf	TRUE	TRUE	TRUE	TRUE	1.11171	0 ± 0	0 (0, 0)	1.11 ± 1.03	1.37 (0, 1.91)
Western	NOD	a483dcd521713a941601eec8457ecfdc	p_Firmicutes	c_Clostridia	o_Clostridiales	f_Lachnospiraceae	f_Lachnospiraceae_g_	Yes	Inf	TRUE	TRUE	TRUE	TRUE	1.11109	-1.11 ± 1.31	-0.96 (-2.07, 0)	0 ± 0	0 (0, 0)
Japanese	B6	1fee2c9a94c2b1db81f48ea8a0013bdd	p_Actinobacteria	c_Coriobacteriia	o_Coriobacteriales	f_Eggerthellaceae	g_Enterorhabdus	Yes	Inf	TRUE	TRUE	TRUE	TRUE	-1.11012	0 ± 0	0 (0, 0)	-1.11 ± 1.25	-0.69 (-2.35, 0)
Western	B6	d0fca6bc69a17a1ad59b4b6ec5c0416b	p_Firmicutes	c_Bacilli	o_Lactobacillales	f_Streptococcaceae	g_Streptococcus	Yes	Inf	TRUE	TRUE	TRUE	TRUE	-1.10805	0 ± 0	0 (0, 0)	-1.11 ± 1.19	-1.03 (-2.15, 0)
Western	FVB	41faa0839855178821626f2c13f5207e	p_Firmicutes	c_Clostridia	o_Clostridiales	f_Ruminococcaceae	g_Ruminococcaceae UCG-014	Yes	Inf	TRUE	TRUE	TRUE	TRUE	-1.1053	0 ± 0	0 (0, 0)	-1.11 ± 1	-1.33 (-1.88, 0)
Mediterranean	B6	3cc3d975f812a5e8f629f79fa04fefd4	p_Firmicutes	c_Clostridia	o_Clostridiales	f_Clostridiales vadinBB60 group	f_Clostridiales vadinBB60 group_g_uncultured bacterium	Yes	Inf	TRUE	TRUE	TRUE	TRUE	-1.10519	0 ± 0	0 (0, 0)	-1.11 ± 0.677	-1.04 (-1.63, -0.675)
Western	FVB	ff803ae26f2e5230477e7f2b802a66a7	p_Bacteroidetes	c_Bacteroidia	o_Bacteroidales	f_Muribaculaceae	f_Muribaculaceae_g_	Yes	Inf	TRUE	TRUE	TRUE	TRUE	-1.10313	1.1 ± 0.853	1.12 (0.639, 1.54)	0 ± 0	0 (0, 0)
Ketogenic	FVB	ff803ae26f2e5230477e7f2b802a66a7	p_Bacteroidetes	c_Bacteroidia	o_Bacteroidales	f_Muribaculaceae	f_Muribaculaceae_g_	Yes	Inf	TRUE	TRUE	TRUE	TRUE	-1.10178	1.1 ± 0.851	1.13 (0.621, 1.55)	0 ± 0	0 (0, 0)
Ketogenic	AJ	f03ffada8513053960b52d9fac862617	p_Firmicutes	c_Bacilli	o_Lactobacillales	f_Enterococcaceae	g_Enterococcus	Yes	Inf	TRUE	TRUE	TRUE	TRUE	-1.09448	0 ± 0	0 (0, 0)	-1.09 ± 1.38	-0.592 (-1.86, 0)
Western	B6	591901efc2e7f8c6d004ec02a9b64610	p_Firmicutes	c_Clostridia	o_Clostridiales	f_Ruminococcaceae	g_Ruminiclostridium 5	Yes	Inf	TRUE	TRUE	TRUE	TRUE	-1.09318	0 ± 0	0 (0, 0)	-1.09 ± 0.939	-1.03 (-1.8, -0.393)
Mediterranean	NOD	482ee8b0ce6b52bc205c4ffb538a9fc6	p_Firmicutes	c_Clostridia	o_Clostridiales	f_Lachnospiraceae	g_Roseburia	Yes	Inf	TRUE	TRUE	TRUE	TRUE	-1.09293	0 ± 0	0 (0, 0)	-1.09 ± 1.04	-1.16 (-1.86, 0)
Ketogenic	FVB	11ec82b2ad855d4c720b3cef98a2711d	p_Firmicutes	c_Clostridia	o_Clostridiales	f_Lachnospiraceae	f_Lachnospiraceae_g_uncultured	No	90	FALSE	TRUE	TRUE	TRUE	1.08972	-0.348 ± 0.645	0 (-0.343, 0)	0.741 ± 0.682	0.482 (0.211, 1.37)
Mediterranean	NOD	9ade1ea5a13218257e8f0621cadac05e	p_Firmicutes	c_Clostridia	o_Clostridiales	f_Ruminococcaceae	f_Ruminococcaceae_g_uncultured	Yes	Inf	TRUE	TRUE	TRUE	TRUE	-1.08178	0 ± 0	0 (0, 0)	-1.08 ± 1.2	-0.854 (-1.99, 0)
Western	FVB	7b8586b6f283d0bbd8c6203fe0ab49fd	p_Bacteroidetes	c_Bacteroidia	o_Bacteroidales	f_Muribaculaceae	f_Muribaculaceae_g_uncultured bacterium	Yes	Inf	TRUE	TRUE	TRUE	TRUE	-1.07506	1.08 ± 0.897	0.999 (0.41, 1.72)	0 ± 0	0 (0, 0)
Ketogenic	FVB	7b8586b6f283d0bbd8c6203fe0ab49fd	p_Bacteroidetes	c_Bacteroidia	o_Bacteroidales	f_Muribaculaceae	f_Muribaculaceae_g_uncultured bacterium	Yes	Inf	TRUE	TRUE	TRUE	TRUE	-1.07372	1.07 ± 0.897	1.01 (0.382, 1.73)	0 ± 0	0 (0, 0)
Western	B6	c305cf17af3226a458d916d08527936e	p_Bacteroidetes	c_Bacteroidia	o_Bacteroidales	f_Muribaculaceae	f_Muribaculaceae_g_uncultured bacterium	Yes	Inf	TRUE	TRUE	TRUE	TRUE	1.07337	0 ± 0	0 (0, 0)	1.07 ± 0.727	0.987 (0.56, 1.48)
Ketogenic	FVB	ed770870e5a5497479c7a69546a7ea05	p_Firmicutes	c_Clostridia	o_Clostridiales	f_Lachnospiraceae	g_GCA-900066575	No	85	FALSE	FALSE	TRUE	TRUE	1.07205	-0.142 ± 0.357	0 (-0.0286, 0)	0.93 ± 1.14	1.01 (0.0578, 1.9)
Western	B6	5a7cfc31351423bdaa7c2b198908fcec	p_Firmicutes	c_Clostridia	o_Clostridiales	f_Clostridiales vadinBB60 group	f_Clostridiales vadinBB60 group_g_	Yes	Inf	TRUE	TRUE	TRUE	TRUE	1.06887	-1.07 ± 1.04	-1.64 (-1.75, 0)	0 ± 0	0 (0, 0)
Ketogenic	NOD	3f6d6ab03d8fd237f3c819fa90b7ec8a	p_Firmicutes	c_Clostridia	o_Clostridiales	f_Lachnospiraceae	f_Lachnospiraceae_g_uncultured	Yes	Inf	TRUE	TRUE	TRUE	TRUE	-1.06759	0 ± 0	0 (0, 0)	-1.07 ± 0.917	-1.17 (-1.72, -0.289)
Western	FVB	c1f0093249fe8cd15d1b95d1d135e515	p_Tenericutes	c_Mollicutes	o_Mollicutes RF39	o_Mollicutes RF39_f_g_	o_Mollicutes RF39_f_g_	Yes	Inf	TRUE	TRUE	TRUE	TRUE	-1.06648	0 ± 0	0 (0, 0)	-1.07 ± 1.27	-0.582 (-1.98, 0)
Mediterranean	AJ	acf85672def7de47c5e456aeb50d1406	p_Firmicutes	c_Bacilli	o_Lactobacillales	f_Lactobacillaceae	g_Lactobacillus	No	112	FALSE	FALSE	FALSE	TRUE	1.06475	0.256 ± 0.733	0 (0, 0.604)	1.32 ± 0.64	1.55 (1.21, 1.66)
Western	NOD	0828b22f6390d0556d151654809704ea	p_Bacteroidetes	c_Bacteroidia	o_Bacteroidales	f_Muribaculaceae	f_Muribaculaceae_g_uncultured bacterium	Yes	Inf	TRUE	TRUE	TRUE	TRUE	1.06372	0 ± 0	0 (0, 0)	1.06 ± 1.21	0.815 (0.407, 1.6)
Japanese	AJ	6b3a608f2ff2bc6f690e402a2e78b172	p_Bacteroidetes	c_Bacteroidia	o_Bacteroidales	f_Muribaculaceae	f_Muribaculaceae_g_uncultured bacterium	Yes	Inf	TRUE	TRUE	TRUE	TRUE	1.05749	0 ± 0	0 (0, 0)	1.06 ± 1.17	0.578 (0, 2.16)
Western	FVB	dc8257120e00c1208980b85c7dbc89f0	p_Firmicutes	c_Erysipelotrichia	o_Erysipelotrichales	f_Erysipelotrichaceae	f_Erysipelotrichaceae_g_	Yes	Inf	TRUE	TRUE	TRUE	TRUE	1.05453	-1.05 ± 1.13	-0.99 (-2.02, 0)	0 ± 0	0 (0, 0)
Western	NOD	c305cf17af3226a458d916d08527936e	p_Bacteroidetes	c_Bacteroidia	o_Bacteroidales	f_Muribaculaceae	f_Muribaculaceae_g_uncultured bacterium	Yes	Inf	TRUE	TRUE	TRUE	TRUE	1.05189	0 ± 0	0 (0, 0)	1.05 ± 0.503	1.25 (0.865, 1.34)
Ketogenic	FVB	dc8257120e00c1208980b85c7dbc89f0	p_Firmicutes	c_Erysipelotrichia	o_Erysipelotrichales	f_Erysipelotrichaceae	f_Erysipelotrichaceae_g_	Yes	Inf	TRUE	TRUE	TRUE	TRUE	1.04821	-1.05 ± 1.13	-1 (-2.01, 0)	0 ± 0	0 (0, 0)
Mediterranean	FVB	4fa58767a77162fc9a84a731fc6e9c00	p_Firmicutes	c_Erysipelotrichia	o_Erysipelotrichales	f_Erysipelotrichaceae	g_Dubosiella	Yes	Inf	TRUE	TRUE	TRUE	TRUE	1.0429	0 ± 0	0 (0, 0)	1.04 ± 1.31	0.461 (0, 2.22)
Ketogenic	B6	5a7cfc31351423bdaa7c2b198908fcec	p_Firmicutes	c_Clostridia	o_Clostridiales	f_Clostridiales vadinBB60 group	f_Clostridiales vadinBB60 group_g_	Yes	Inf	TRUE	TRUE	TRUE	TRUE	1.04258	-1.04 ± 1.02	-1.57 (-1.8, 0)	0 ± 0	0 (0, 0)
Western	FVB	d3a7c9b3e7502a482b3c89ce420be5f4	p_Bacteroidetes	c_Bacteroidia	o_Bacteroidales	f_Muribaculaceae	f_Muribaculaceae_g_uncultured bacterium	No	117	FALSE	TRUE	TRUE	TRUE	1.03802	-0.349 ± 0.986	0 (0, 0)	0.689 ± 0.567	0.586 (0.324, 0.983)
Japanese	NOD	c116b7f0fc0ac8b92b7b3b18538ff379	p_Firmicutes	c_Clostridia	o_Clostridiales	f_Lachnospiraceae	f_Lachnospiraceae_g_	Yes	Inf	TRUE	TRUE	TRUE	TRUE	-1.0317	0 ± 0	0 (0, 0)	-1.03 ± 0.881	-1.25 (-1.46, -0.267)
Western	AJ	77da8f1c033bc2bf704ff8e9dbd96246	p_Firmicutes	c_Clostridia	o_Clostridiales	f_Lachnospiraceae	g_Blautia	No	115	TRUE	TRUE	TRUE	TRUE	-1.02901	0.878 ± 1.46	1.4 (0.197, 1.62)	-0.151 ± 0.428	0 (0, 0)
Western	NOD	8f128424098b941db8e617a33caf7314	p_Firmicutes	c_Clostridia	o_Clostridiales	f_Ruminococcaceae	g_Ruminococcaceae UCG-005	Yes	Inf	TRUE	TRUE	TRUE	TRUE	1.02545	-1.03 ± 1.31	-0.686 (-1.71, 0)	0 ± 0	0 (0, 0)
Western	FVB	be8de3db01d468be540dd6f1a4df0eb6	p_Firmicutes	c_Clostridia	o_Clostridiales	f_Clostridiales vadinBB60 group	f_Clostridiales vadinBB60 group_g_uncultured bacterium	Yes	Inf	TRUE	TRUE	TRUE	TRUE	1.02054	-1.02 ± 1.09	-0.989 (-2, 0)	0 ± 0	0 (0, 0)
Ketogenic	FVB	be8de3db01d468be540dd6f1a4df0eb6	p_Firmicutes	c_Clostridia	o_Clostridiales	f_Clostridiales vadinBB60 group	f_Clostridiales vadinBB60 group_g_uncultured bacterium	Yes	Inf	TRUE	TRUE	TRUE	TRUE	1.01422	-1.01 ± 1.09	-0.979 (-2.01, 0)	0 ± 0	0 (0, 0)
Western	AJ	48062b600b91daf7abc4efbbfa349b63	p_Bacteroidetes	c_Bacteroidia	o_Bacteroidales	f_Muribaculaceae	g_Muribaculum	No	93	FALSE	FALSE	TRUE	TRUE	-1.01154	0.421 ± 0.525	0.511 (0.0713, 0.777)	-0.591 ± 0.756	-0.201 (-1.12, 0)
Japanese	FVB	be8de3db01d468be540dd6f1a4df0eb6	p_Firmicutes	c_Clostridia	o_Clostridiales	f_Clostridiales vadinBB60 group	f_Clostridiales vadinBB60 group_g_uncultured bacterium	Yes	Inf	TRUE	TRUE	TRUE	TRUE	1.00861	-1.01 ± 1.08	-0.972 (-1.97, 0)	0 ± 0	0 (0, 0)
Ketogenic	FVB	ef383b05458ce8f05f86b4de1d100e5d	p_Firmicutes	c_Bacilli	o_Lactobacillales	f_Streptococcaceae	g_Streptococcus	Yes	Inf	TRUE	TRUE	TRUE	TRUE	1.00379	-1 ± 1.29	-0.335 (-1.87, 0)	0 ± 0	0 (0, 0)
Mediterranean	FVB	8c04601e423884863dd0411a188312dd	p_Firmicutes	c_Bacilli	o_Bacillales	f_Staphylococcaceae	g_Staphylococcus	Yes	Inf	TRUE	TRUE	TRUE	TRUE	-0.996131	0 ± 0	0 (0, 0)	-0.996 ± 1.09	-0.948 (-1.93, 0)
Mediterranean	AJ	9efb7f088ef7e645e641335095b2b0d1	p_Firmicutes	c_Clostridia	o_Clostridiales	f_Lachnospiraceae	f_Lachnospiraceae_g_	Yes	Inf	TRUE	TRUE	TRUE	TRUE	-0.994691	0.995 ± 1.54	0 (0, 2.12)	0 ± 0	0 (0, 0)
Mediterranean	NOD	2896e19fa3695c134505c192a6591354	p_Firmicutes	c_Clostridia	o_Clostridiales	f_Ruminococcaceae	g_Harryflintia	Yes	Inf	TRUE	TRUE	TRUE	TRUE	-0.985283	0 ± 0	0 (0, 0)	-0.985 ± 0.87	-1.26 (-1.49, 0)
Mediterranean	B6	3204ee37e7e2f8f315605b3d567bbfd9	p_Firmicutes	c_Clostridia	o_Clostridiales	f_Lachnospiraceae	f_Lachnospiraceae_g_	Yes	Inf	TRUE	TRUE	TRUE	TRUE	-0.9837	0.984 ± 1.05	1.05 (0, 1.43)	0 ± 0	0 (0, 0)
Western	B6	be8de3db01d468be540dd6f1a4df0eb6	p_Firmicutes	c_Clostridia	o_Clostridiales	f_Clostridiales vadinBB60 group	f_Clostridiales vadinBB60 group_g_uncultured bacterium	Yes	Inf	TRUE	TRUE	TRUE	TRUE	0.982936	-0.983 ± 1.27	0 (-1.67, 0)	0 ± 0	0 (0, 0)
Mediterranean	FVB	be8de3db01d468be540dd6f1a4df0eb6	p_Firmicutes	c_Clostridia	o_Clostridiales	f_Clostridiales vadinBB60 group	f_Clostridiales vadinBB60 group_g_uncultured bacterium	Yes	Inf	TRUE	TRUE	TRUE	TRUE	0.982519	-0.983 ± 1.05	-0.95 (-1.91, 0)	0 ± 0	0 (0, 0)
Japanese	FVB	d39f7d5c20b6acee7bffcea4c96ecb2f	p_Cyanobacteria	c_Melainabacteria	o_Gastranaerophilales	o_Gastranaerophilales_f_g_	o_Gastranaerophilales_f_g_	Yes	Inf	TRUE	TRUE	TRUE	TRUE	-0.979612	0.98 ± 1.06	0.883 (0, 1.86)	0 ± 0	0 (0, 0)
Japanese	FVB	ef383b05458ce8f05f86b4de1d100e5d	p_Firmicutes	c_Bacilli	o_Lactobacillales	f_Streptococcaceae	g_Streptococcus	Yes	Inf	TRUE	TRUE	TRUE	TRUE	0.977801	-0.978 ± 1.26	-0.307 (-1.85, 0)	0 ± 0	0 (0, 0)
Ketogenic	NOD	a8786383b806f12dc042634f0b2c06b8	p_Actinobacteria	c_Coriobacteriia	o_Coriobacteriales	f_Eggerthellaceae	g_Enterorhabdus	Yes	Inf	TRUE	TRUE	TRUE	TRUE	-0.976834	0 ± 0	0 (0, 0)	-0.977 ± 1.11	-0.839 (-1.71, 0)
Mediterranean	FVB	871f3e42fae8d3cf6b0b30782ceca310	p_Bacteroidetes	c_Bacteroidia	o_Bacteroidales	f_Muribaculaceae	f_Muribaculaceae_g_	Yes	Inf	TRUE	TRUE	TRUE	TRUE	0.976516	0 ± 0	0 (0, 0)	0.977 ± 1.64	0.252 (0, 0.991)
Ketogenic	B6	6f2355a27fc4f7eb76d532c266342198	p_Firmicutes	c_Clostridia	o_Clostridiales	f_Lachnospiraceae	f_Lachnospiraceae_g_	No	92	FALSE	TRUE	TRUE	TRUE	0.975714	-0.261 ± 0.624	0 (0, 0)	0.715 ± 0.715	0.893 (0.311, 1.27)
Western	FVB	201d4e4d4ac9dcb6d2302a3c80b0943d	p_Firmicutes	c_Clostridia	o_Clostridiales	f_Ruminococcaceae	g_Ruminococcaceae UCG-004	Yes	Inf	TRUE	TRUE	TRUE	TRUE	0.974464	-0.974 ± 0.744	-1 (-1.55, -0.457)	0 ± 0	0 (0, 0)
Ketogenic	B6	be8de3db01d468be540dd6f1a4df0eb6	p_Firmicutes	c_Clostridia	o_Clostridiales	f_Clostridiales vadinBB60 group	f_Clostridiales vadinBB60 group_g_uncultured bacterium	Yes	Inf	TRUE	TRUE	TRUE	TRUE	0.974315	-0.974 ± 1.25	0 (-1.71, 0)	0 ± 0	0 (0, 0)
Ketogenic	NOD	0d906ed581b472cf0eb3d2fe81cb5c81	p_Tenericutes	c_Mollicutes	o_Anaeroplasmatales	f_Anaeroplasmataceae	g_Anaeroplasma	Yes	Inf	TRUE	TRUE	TRUE	TRUE	0.971224	-0.971 ± 1.68	-1.13 (-2.33, 0.223)	0 ± 0	0 (0, 0)
Ketogenic	B6	b94008642ee9254a8b745522458d5281	p_Firmicutes	c_Clostridia	o_Clostridiales	f_Ruminococcaceae	g_GCA-900066225	Yes	Inf	TRUE	TRUE	TRUE	TRUE	-0.968818	0 ± 0	0 (0, 0)	-0.969 ± 0.841	-1.16 (-1.66, -0.267)
Ketogenic	B6	3204ee37e7e2f8f315605b3d567bbfd9	p_Firmicutes	c_Clostridia	o_Clostridiales	f_Lachnospiraceae	f_Lachnospiraceae_g_	Yes	Inf	TRUE	TRUE	TRUE	TRUE	-0.968791	0.969 ± 1.04	1.1 (0, 1.4)	0 ± 0	0 (0, 0)
Japanese	B6	67f1371ab47a23673f503b99f1508c47	p_Bacteroidetes	c_Bacteroidia	o_Bacteroidales	f_Muribaculaceae	f_Muribaculaceae_g_	Yes	Inf	TRUE	TRUE	TRUE	TRUE	-0.967834	0.968 ± 0.96	1.09 (0, 1.8)	0 ± 0	0 (0, 0)
Western	FVB	d39f7d5c20b6acee7bffcea4c96ecb2f	p_Cyanobacteria	c_Melainabacteria	o_Gastranaerophilales	o_Gastranaerophilales_f_g_	o_Gastranaerophilales_f_g_	Yes	Inf	TRUE	TRUE	TRUE	TRUE	-0.967683	0.968 ± 1.05	0.822 (0, 1.87)	0 ± 0	0 (0, 0)
Mediterranean	B6	60e4b3b210e99872b7fe86733ab4b3b2	p_Firmicutes	c_Clostridia	o_Clostridiales	f_Lachnospiraceae	f_Lachnospiraceae_g_	Yes	Inf	TRUE	TRUE	TRUE	TRUE	0.967306	0 ± 0	0 (0, 0)	0.967 ± 0.96	0.977 (0.0865, 1.8)
Ketogenic	NOD	5fdd9ac49ec52edf374ee2a06a0de6a4	p_Firmicutes	c_Clostridia	o_Clostridiales	f_Ruminococcaceae	f_Ruminococcaceae_g_	Yes	Inf	TRUE	TRUE	TRUE	TRUE	-0.965191	0 ± 0	0 (0, 0)	-0.965 ± 0.265	-0.909 (-1.19, -0.8)
Ketogenic	FVB	7907243f4f3455c10696d68f5207cc92	p_Firmicutes	c_Clostridia	o_Clostridiales	f_Ruminococcaceae	g_Ruminococcaceae UCG-010	No	86	FALSE	FALSE	TRUE	TRUE	-0.964902	0.427 ± 0.808	0.731 (0.0041, 0.961)	-0.538 ± 0.97	0 (-0.43, 0)
Mediterranean	FVB	4d2c586e7b5d49e79b052d00f0e798ee	p_Firmicutes	c_Clostridia	o_Clostridiales	f_Lachnospiraceae	f_Lachnospiraceae_g_	Yes	Inf	TRUE	TRUE	TRUE	TRUE	0.964704	-0.965 ± 0.848	-0.953 (-1.63, -0.192)	0 ± 0	0 (0, 0)
Mediterranean	B6	a9f4c0936a0e0020a4125824563fd0af	p_Firmicutes	c_Clostridia	o_Clostridiales	f_Ruminococcaceae	g_[Eubacterium] coprostanoligenes group	Yes	Inf	TRUE	TRUE	TRUE	TRUE	-0.961069	0.961 ± 0.746	1.04 (0.334, 1.56)	0 ± 0	0 (0, 0)
Mediterranean	B6	be8de3db01d468be540dd6f1a4df0eb6	p_Firmicutes	c_Clostridia	o_Clostridiales	f_Clostridiales vadinBB60 group	f_Clostridiales vadinBB60 group_g_uncultured bacterium	Yes	Inf	TRUE	TRUE	TRUE	TRUE	0.957962	-0.958 ± 1.25	0 (-1.6, 0)	0 ± 0	0 (0, 0)
Western	B6	3204ee37e7e2f8f315605b3d567bbfd9	p_Firmicutes	c_Clostridia	o_Clostridiales	f_Lachnospiraceae	f_Lachnospiraceae_g_	Yes	Inf	TRUE	TRUE	TRUE	TRUE	-0.955991	0.956 ± 1.02	1.04 (0, 1.41)	0 ± 0	0 (0, 0)
Western	NOD	c830f411dda1f1f3de3d6125532487a0	p_Firmicutes	c_Clostridia	o_Clostridiales	f_Clostridiales vadinBB60 group	f_Clostridiales vadinBB60 group_g_	Yes	Inf	TRUE	TRUE	TRUE	TRUE	0.952181	0 ± 0	0 (0, 0)	0.952 ± 0.897	1.08 (0.538, 1.43)
Japanese	B6	3be42a257151a00ed78afc00a00623b4	p_Bacteroidetes	c_Bacteroidia	o_Bacteroidales	f_Muribaculaceae	g_Muribaculum	No	70	FALSE	FALSE	FALSE	TRUE	0.951831	0.0151 ± 0.141	0 (0, 0)	0.967 ± 0.493	1.13 (0.807, 1.31)
Japanese	B6	3204ee37e7e2f8f315605b3d567bbfd9	p_Firmicutes	c_Clostridia	o_Clostridiales	f_Lachnospiraceae	f_Lachnospiraceae_g_	Yes	Inf	TRUE	TRUE	TRUE	TRUE	-0.951292	0.951 ± 1.01	1.04 (0, 1.39)	0 ± 0	0 (0, 0)
Mediterranean	B6	58f23bd87f96460cd1b1257d6e335b0c	p_Tenericutes	c_Mollicutes	o_Mollicutes RF39	f_uncultured Erysipelotrichaceae bacterium	g_uncultured Erysipelotrichaceae bacterium	Yes	Inf	TRUE	TRUE	TRUE	TRUE	-0.945343	0 ± 0	0 (0, 0)	-0.945 ± 1.24	0 (-2.15, 0)
Ketogenic	B6	c735adc69c851d15955cbdef0e75744a	p_Firmicutes	c_Clostridia	o_Clostridiales	f_Ruminococcaceae	f_Ruminococcaceae_g_uncultured	Yes	Inf	TRUE	TRUE	TRUE	TRUE	0.944645	-0.945 ± 0.824	-1.19 (-1.73, 0)	0 ± 0	0 (0, 0)
Mediterranean	NOD	c48105c6e4d066b668427cc4e7293246	p_Tenericutes	c_Mollicutes	o_Mollicutes RF39	o_Mollicutes RF39_f_g_	o_Mollicutes RF39_f_g_	Yes	Inf	TRUE	TRUE	TRUE	TRUE	-0.932462	0 ± 0	0 (0, 0)	-0.932 ± 1.33	0 (-2.05, 0)
Ketogenic	B6	17a0eb450c8b1f90776d87d2e4296e12	p_Firmicutes	c_Clostridia	o_Clostridiales	f_Ruminococcaceae	f_Ruminococcaceae_g_	Yes	Inf	TRUE	TRUE	TRUE	TRUE	-0.930674	0 ± 0	0 (0, 0)	-0.931 ± 1.12	0 (-2.02, 0)
Mediterranean	B6	0376c18d23c6cab30d38725c138c6b58	p_Tenericutes	c_Mollicutes	o_Mollicutes RF39	f_uncultured bacterium	f_uncultured bacterium_g_uncultured bacterium	Yes	Inf	TRUE	TRUE	TRUE	TRUE	-0.927646	0 ± 0	0 (0, 0)	-0.928 ± 0.987	-0.772 (-1.85, 0)
Western	NOD	e83fe4fd5bbeeca18186ffcd30367a22	p_Firmicutes	c_Erysipelotrichia	o_Erysipelotrichales	f_Erysipelotrichaceae	g_Dubosiella	Yes	Inf	TRUE	TRUE	TRUE	TRUE	-0.917962	0 ± 0	0 (0, 0)	-0.918 ± 0.797	-1.32 (-1.38, -0.662)
Ketogenic	B6	a9f4c0936a0e0020a4125824563fd0af	p_Firmicutes	c_Clostridia	o_Clostridiales	f_Ruminococcaceae	g_[Eubacterium] coprostanoligenes group	Yes	Inf	TRUE	TRUE	TRUE	TRUE	-0.914965	0.915 ± 0.742	1.09 (0.269, 1.47)	0 ± 0	0 (0, 0)
Japanese	B6	fcebc4e6fadc23031b07e761f7e85ed0	p_Bacteroidetes	c_Bacteroidia	o_Bacteroidales	f_Muribaculaceae	g_uncultured Bacteroidales bacterium	Yes	Inf	TRUE	TRUE	TRUE	TRUE	0.913281	0 ± 0	0 (0, 0)	0.913 ± 0.525	1.03 (0.71, 1.15)
Mediterranean	AJ	f46a72444da8ed5c10a83dd20bc2b3ff	p_Firmicutes	c_Clostridia	o_Clostridiales	f_Clostridiales vadinBB60 group	f_Clostridiales vadinBB60 group_g_	Yes	Inf	TRUE	TRUE	TRUE	TRUE	0.911032	-0.911 ± 1.37	0 (-2.58, 0)	0 ± 0	0 (0, 0)
Mediterranean	FVB	201d4e4d4ac9dcb6d2302a3c80b0943d	p_Firmicutes	c_Clostridia	o_Clostridiales	f_Ruminococcaceae	g_Ruminococcaceae UCG-004	Yes	Inf	TRUE	TRUE	TRUE	TRUE	0.91055	-0.911 ± 0.722	-0.882 (-1.53, -0.38)	0 ± 0	0 (0, 0)
Western	AJ	d0fca6bc69a17a1ad59b4b6ec5c0416b	p_Firmicutes	c_Bacilli	o_Lactobacillales	f_Streptococcaceae	g_Streptococcus	Yes	Inf	TRUE	TRUE	TRUE	TRUE	-0.901459	0 ± 0	0 (0, 0)	-0.901 ± 1.04	-0.67 (-1.57, 0)
Japanese	B6	a9f4c0936a0e0020a4125824563fd0af	p_Firmicutes	c_Clostridia	o_Clostridiales	f_Ruminococcaceae	g_[Eubacterium] coprostanoligenes group	Yes	Inf	TRUE	TRUE	TRUE	TRUE	-0.900064	0.9 ± 0.735	1.03 (0.212, 1.5)	0 ± 0	0 (0, 0)
Japanese	NOD	a176a50e866308f3e1ceda4f523e9059	p_Proteobacteria	c_Gammaproteobacteria	o_Enterobacteriales	f_Enterobacteriaceae	f_Enterobacteriaceae_g_	Yes	Inf	TRUE	TRUE	TRUE	TRUE	-0.897462	0 ± 0	0 (0, 0)	-0.897 ± 1.05	-0.558 (-1.88, 0)
Mediterranean	B6	5f5977faf4bd18254fdc5ddb3a0a0bce	p_Bacteroidetes	c_Bacteroidia	o_Bacteroidales	f_Muribaculaceae	f_Muribaculaceae_g_	Yes	Inf	TRUE	TRUE	TRUE	TRUE	-0.895878	0.896 ± 0.998	1.36 (0.127, 1.8)	0 ± 0	0 (0, 0)
Mediterranean	NOD	777ecc9ff88ff7f34cb76cb7fcfe8a98	p_Firmicutes	c_Clostridia	o_Clostridiales	f_Family XIII	g_Family XIII AD3011 group	Yes	Inf	TRUE	TRUE	TRUE	TRUE	-0.894594	0 ± 0	0 (0, 0)	-0.895 ± 0.991	-0.651 (-1.75, 0)
Western	B6	a9f4c0936a0e0020a4125824563fd0af	p_Firmicutes	c_Clostridia	o_Clostridiales	f_Ruminococcaceae	g_[Eubacterium] coprostanoligenes group	Yes	Inf	TRUE	TRUE	TRUE	TRUE	-0.894468	0.894 ± 0.728	1.03 (0.204, 1.48)	0 ± 0	0 (0, 0)
Ketogenic	FVB	61a934f589def070bf879e0c915279f7	p_Firmicutes	c_Bacilli	o_Lactobacillales	f_Lactobacillaceae	g_Lactobacillus	No	72	FALSE	FALSE	FALSE	TRUE	-0.892578	0.383 ± 0.746	0.14 (-0.00885, 0.997)	-0.51 ± 0.718	0 (-1.1, 0)
Mediterranean	NOD	e5e7069c94b95e7a7f329a46454c1e50	p_Firmicutes	c_Clostridia	o_Clostridiales	f_Defluviitaleaceae	g_Defluviitaleaceae UCG-011	Yes	Inf	TRUE	TRUE	TRUE	TRUE	-0.89222	0 ± 0	0 (0, 0)	-0.892 ± 0.964	-0.758 (-1.76, 0)
Mediterranean	NOD	7afe93b3ac68f5d57a1a5f426f8afbcf	p_Cyanobacteria	c_Melainabacteria	o_Gastranaerophilales	o_Gastranaerophilales_f_g_	o_Gastranaerophilales_f_g_	Yes	Inf	TRUE	TRUE	TRUE	TRUE	0.888214	0 ± 0	0 (0, 0)	0.888 ± 0.729	0.801 (0.581, 1.18)
Japanese	B6	56d05f67a9712a3d6a33b5654a48d6d2	p_Firmicutes	c_Clostridia	o_Clostridiales	f_Lachnospiraceae	f_Lachnospiraceae_g_	Yes	Inf	TRUE	TRUE	TRUE	TRUE	-0.887431	0 ± 0	0 (0, 0)	-0.887 ± 0.991	-0.628 (-1.74, 0)
Mediterranean	B6	98cb9c8760c3425eb3a88265281d0383	p_Firmicutes	c_Clostridia	o_Clostridiales	f_Ruminococcaceae	g_Ruminococcaceae UCG-014	Yes	Inf	TRUE	TRUE	TRUE	TRUE	-0.884193	0 ± 0	0 (0, 0)	-0.884 ± 0.824	-0.92 (-1.39, -0.0497)
Western	NOD	bee4e79c415a5d05182b85a669aa486c	p_Bacteroidetes	c_Bacteroidia	o_Bacteroidales	f_Muribaculaceae	f_Muribaculaceae_g_uncultured bacterium	Yes	Inf	TRUE	TRUE	TRUE	TRUE	0.880714	0 ± 0	0 (0, 0)	0.881 ± 1.88	0 (-0.196, 1.52)
Mediterranean	NOD	3b7a3b072d57af3231a5d0b964ad767a	p_Firmicutes	c_Clostridia	o_Clostridiales	f_Ruminococcaceae	g_Ruminiclostridium 9	Yes	Inf	TRUE	TRUE	TRUE	TRUE	-0.877438	0 ± 0	0 (0, 0)	-0.877 ± 0.741	-1.27 (-1.38, 0)
Ketogenic	AJ	300bc40f87bccf4470272d4ac3583df8	p_Proteobacteria	c_Gammaproteobacteria	o_Enterobacteriales	f_Enterobacteriaceae	g_Citrobacter	Yes	Inf	TRUE	TRUE	TRUE	TRUE	0.877355	0 ± 0	0 (0, 0)	0.877 ± 1.22	0.6 (0, 2.04)
Ketogenic	B6	cdac572a52de32f1fdd5077ef1b45818	p_Firmicutes	c_Clostridia	o_Clostridiales	f_Lachnospiraceae	f_Lachnospiraceae_g_	Yes	Inf	TRUE	TRUE	TRUE	TRUE	0.876932	0 ± 0	0 (0, 0)	0.877 ± 1.5	0.118 (0, 0.454)
Western	FVB	c305cf17af3226a458d916d08527936e	p_Bacteroidetes	c_Bacteroidia	o_Bacteroidales	f_Muribaculaceae	f_Muribaculaceae_g_uncultured bacterium	Yes	Inf	TRUE	TRUE	TRUE	TRUE	0.874993	0 ± 0	0 (0, 0)	0.875 ± 0.51	0.864 (0.545, 1.08)
Ketogenic	FVB	552ed4f4e9d6bcdeae5084306f3de425	p_Bacteroidetes	c_Bacteroidia	o_Bacteroidales	f_Muribaculaceae	f_Muribaculaceae_g_uncultured bacterium	No	77	FALSE	FALSE	FALSE	TRUE	-0.872191	0.729 ± 0.585	0.852 (0.213, 1.14)	-0.143 ± 0.453	0 (0, 0)
Mediterranean	B6	e74393078c516425a4c164a7f0d00b84	p_Firmicutes	c_Clostridia	o_Clostridiales	f_Ruminococcaceae	g_Ruminococcaceae UCG-009	No	119	FALSE	TRUE	TRUE	TRUE	0.872183	-0.75 ± 1.15	0 (-1.68, 0)	0.122 ± 1.16	0.297 (-0.32, 0.966)
Western	NOD	31638f70457be87baf584420a97b1cf3	p_Firmicutes	c_Clostridia	o_Clostridiales	f_Lachnospiraceae	f_Lachnospiraceae_g_uncultured	Yes	Inf	TRUE	TRUE	TRUE	TRUE	-0.870262	0 ± 0	0 (0, 0)	-0.87 ± 0.804	-1.02 (-1.31, -0.512)
Western	B6	98cb9c8760c3425eb3a88265281d0383	p_Firmicutes	c_Clostridia	o_Clostridiales	f_Ruminococcaceae	g_Ruminococcaceae UCG-014	Yes	Inf	TRUE	TRUE	TRUE	TRUE	-0.869547	0 ± 0	0 (0, 0)	-0.87 ± 0.827	-0.924 (-1.35, 0)
Ketogenic	NOD	62cca315dcd03704540a0386d385807e	p_Firmicutes	c_Clostridia	o_Clostridiales	f_Lachnospiraceae	f_Lachnospiraceae_g_	Yes	Inf	TRUE	TRUE	TRUE	TRUE	-0.867883	0 ± 0	0 (0, 0)	-0.868 ± 0.655	-0.797 (-1.43, -0.452)
Western	AJ	237cedc03ef6570c7196d5cb155b793f	p_Bacteroidetes	c_Bacteroidia	o_Bacteroidales	f_Muribaculaceae	f_Muribaculaceae_g_uncultured bacterium	Yes	Inf	TRUE	TRUE	TRUE	TRUE	-0.86762	0.868 ± 1.12	0 (0, 1.55)	0 ± 0	0 (0, 0)
Western	B6	0e79571d3abf51ea83a0e0ae20914a70	p_Firmicutes	c_Clostridia	o_Clostridiales	f_Ruminococcaceae	f_Ruminococcaceae_g_uncultured	Yes	Inf	TRUE	TRUE	TRUE	TRUE	0.866688	-0.867 ± 0.668	-0.69 (-1.6, -0.58)	0 ± 0	0 (0, 0)
Japanese	NOD	cb218d34dbd6c8d9e9ef0c1a66605eca	p_Firmicutes	c_Clostridia	o_Clostridiales	f_Ruminococcaceae	g_UBA1819	Yes	Inf	TRUE	TRUE	TRUE	TRUE	-0.865846	0 ± 0	0 (0, 0)	-0.866 ± 0.986	-0.626 (-1.73, 0)
Japanese	B6	0e79571d3abf51ea83a0e0ae20914a70	p_Firmicutes	c_Clostridia	o_Clostridiales	f_Ruminococcaceae	f_Ruminococcaceae_g_uncultured	Yes	Inf	TRUE	TRUE	TRUE	TRUE	0.861734	-0.862 ± 0.672	-0.723 (-1.58, -0.576)	0 ± 0	0 (0, 0)
Ketogenic	FVB	fb5daa3390c50f60d034f354028a2ca3	p_Firmicutes	c_Clostridia	o_Clostridiales	f_Ruminococcaceae	f_Ruminococcaceae_g_uncultured	Yes	Inf	TRUE	TRUE	TRUE	TRUE	-0.860773	0 ± 0	0 (0, 0)	-0.861 ± 0.623	-1.09 (-1.29, -0.224)
Japanese	AJ	0441ff0dc3e58721bd445f44410fe7d7	p_Firmicutes	c_Clostridia	o_Clostridiales	f_Lachnospiraceae	f_Lachnospiraceae_g_	Yes	Inf	TRUE	TRUE	TRUE	TRUE	-0.859632	0 ± 0	0 (0, 0)	-0.86 ± 1.06	0 (-1.71, 0)
Western	FVB	b403c7f338eb12012ed985143424ae13	p_Bacteroidetes	c_Bacteroidia	o_Bacteroidales	f_Muribaculaceae	f_Muribaculaceae_g_uncultured bacterium	Yes	Inf	TRUE	TRUE	TRUE	TRUE	0.853861	0 ± 0	0 (0, 0)	0.854 ± 0.79	0.908 (0, 1.51)
Western	B6	b94008642ee9254a8b745522458d5281	p_Firmicutes	c_Clostridia	o_Clostridiales	f_Ruminococcaceae	g_GCA-900066225	Yes	Inf	TRUE	TRUE	TRUE	TRUE	-0.85246	0 ± 0	0 (0, 0)	-0.852 ± 0.993	-0.485 (-1.64, 0)
Ketogenic	FVB	955e5878745f36334712ccc50c946d56	p_Firmicutes	c_Clostridia	o_Clostridiales	f_Lachnospiraceae	g_Marvinbryantia	No	75	FALSE	FALSE	FALSE	TRUE	0.852393	-0.414 ± 0.59	0 (-0.895, 0)	0.438 ± 0.964	0.479 (-0.393, 1)
Ketogenic	B6	5f5977faf4bd18254fdc5ddb3a0a0bce	p_Bacteroidetes	c_Bacteroidia	o_Bacteroidales	f_Muribaculaceae	f_Muribaculaceae_g_	Yes	Inf	TRUE	TRUE	TRUE	TRUE	-0.849774	0.85 ± 1.02	1.25 (0, 1.74)	0 ± 0	0 (0, 0)
Ketogenic	AJ	916f2f95a2dd84ba8f584a3762b1177e	p_Firmicutes	c_Clostridia	o_Clostridiales	f_Ruminococcaceae	g_Ruminiclostridium 5	Yes	Inf	TRUE	TRUE	TRUE	TRUE	0.847266	-0.847 ± 0.777	-0.815 (-1.54, 0)	0 ± 0	0 (0, 0)
Western	B6	e82d81d5864b9b20feb76ef050b35182	p_Firmicutes	c_Clostridia	o_Clostridiales	f_Ruminococcaceae	g_Angelakisella	Yes	Inf	TRUE	TRUE	TRUE	TRUE	0.844207	-0.844 ± 0.874	-0.741 (-1.52, 0)	0 ± 0	0 (0, 0)
Ketogenic	B6	0e79571d3abf51ea83a0e0ae20914a70	p_Firmicutes	c_Clostridia	o_Clostridiales	f_Ruminococcaceae	f_Ruminococcaceae_g_uncultured	Yes	Inf	TRUE	TRUE	TRUE	TRUE	0.841275	-0.841 ± 0.677	-0.652 (-1.58, -0.516)	0 ± 0	0 (0, 0)
Western	NOD	09e0f33b9e0f1092df36f00b9fee932f	p_Firmicutes	c_Clostridia	o_Clostridiales	f_Ruminococcaceae	g_Ruminococcaceae UCG-014	Yes	Inf	TRUE	TRUE	TRUE	TRUE	-0.836811	0 ± 0	0 (0, 0)	-0.837 ± 0.855	-0.802 (-1.26, -0.401)
Japanese	B6	d39f7d5c20b6acee7bffcea4c96ecb2f	p_Cyanobacteria	c_Melainabacteria	o_Gastranaerophilales	o_Gastranaerophilales_f_g_	o_Gastranaerophilales_f_g_	Yes	Inf	TRUE	TRUE	TRUE	TRUE	-0.835186	0.835 ± 0.978	0.333 (0, 1.46)	0 ± 0	0 (0, 0)
Japanese	B6	5f5977faf4bd18254fdc5ddb3a0a0bce	p_Bacteroidetes	c_Bacteroidia	o_Bacteroidales	f_Muribaculaceae	f_Muribaculaceae_g_	Yes	Inf	TRUE	TRUE	TRUE	TRUE	-0.834873	0.835 ± 0.999	1.3 (0, 1.68)	0 ± 0	0 (0, 0)
Western	B6	d39f7d5c20b6acee7bffcea4c96ecb2f	p_Cyanobacteria	c_Melainabacteria	o_Gastranaerophilales	o_Gastranaerophilales_f_g_	o_Gastranaerophilales_f_g_	Yes	Inf	TRUE	TRUE	TRUE	TRUE	-0.83404	0.834 ± 0.972	0.359 (0, 1.44)	0 ± 0	0 (0, 0)
Western	NOD	d3a7c9b3e7502a482b3c89ce420be5f4	p_Bacteroidetes	c_Bacteroidia	o_Bacteroidales	f_Muribaculaceae	f_Muribaculaceae_g_uncultured bacterium	Yes	Inf	TRUE	TRUE	TRUE	TRUE	0.832318	0 ± 0	0 (0, 0)	0.832 ± 0.518	1.07 (0.653, 1.13)
Mediterranean	NOD	e7afa74b8b993def1340854b0e3693e8	p_Firmicutes	c_Clostridia	o_Clostridiales	f_Ruminococcaceae	g_Ruminococcaceae UCG-014	Yes	Inf	TRUE	TRUE	TRUE	TRUE	0.831365	0 ± 0	0 (0, 0)	0.831 ± 1.48	0.43 (0, 1.94)
Ketogenic	FVB	692ea2c6e4b5200bf28023bf588a3463	p_Firmicutes	c_Erysipelotrichia	o_Erysipelotrichales	f_Erysipelotrichaceae	f_Erysipelotrichaceae_g_uncultured bacterium	Yes	Inf	TRUE	TRUE	TRUE	TRUE	-0.829437	0 ± 0	0 (0, 0)	-0.829 ± 0.91	-0.672 (-1.48, 0)
Western	B6	5f5977faf4bd18254fdc5ddb3a0a0bce	p_Bacteroidetes	c_Bacteroidia	o_Bacteroidales	f_Muribaculaceae	f_Muribaculaceae_g_	Yes	Inf	TRUE	TRUE	TRUE	TRUE	-0.829277	0.829 ± 1.02	1.29 (0.0145, 1.67)	0 ± 0	0 (0, 0)
Mediterranean	NOD	7b8586b6f283d0bbd8c6203fe0ab49fd	p_Bacteroidetes	c_Bacteroidia	o_Bacteroidales	f_Muribaculaceae	f_Muribaculaceae_g_uncultured bacterium	Yes	Inf	TRUE	TRUE	TRUE	TRUE	-0.826826	0.827 ± 0.628	0.93 (0.536, 1.22)	0 ± 0	0 (0, 0)
Ketogenic	B6	9661199607530cb086b6931cf0913257	p_Bacteroidetes	c_Bacteroidia	o_Bacteroidales	f_Rikenellaceae	g_Alistipes	Yes	Inf	TRUE	TRUE	TRUE	TRUE	-0.826159	0.826 ± 0.787	1.35 (0, 1.49)	0 ± 0	0 (0, 0)
Ketogenic	B6	4d2c586e7b5d49e79b052d00f0e798ee	p_Firmicutes	c_Clostridia	o_Clostridiales	f_Lachnospiraceae	f_Lachnospiraceae_g_	Yes	Inf	TRUE	TRUE	TRUE	TRUE	0.82553	-0.826 ± 0.85	-1.08 (-1.36, 0)	0 ± 0	0 (0, 0)
Western	NOD	7e88f9ff1a1b7fedb1a16c37bc09ad70	p_Firmicutes	c_Clostridia	o_Clostridiales	f_Lachnospiraceae	g_Lachnospiraceae NK4A136 group	Yes	Inf	TRUE	TRUE	TRUE	TRUE	0.822368	-0.822 ± 0.952	-0.785 (-1.61, 0)	0 ± 0	0 (0, 0)
Ketogenic	NOD	7b8586b6f283d0bbd8c6203fe0ab49fd	p_Bacteroidetes	c_Bacteroidia	o_Bacteroidales	f_Muribaculaceae	f_Muribaculaceae_g_uncultured bacterium	Yes	Inf	TRUE	TRUE	TRUE	TRUE	-0.815149	0.815 ± 0.61	0.931 (0.544, 1.2)	0 ± 0	0 (0, 0)
Western	B6	9661199607530cb086b6931cf0913257	p_Bacteroidetes	c_Bacteroidia	o_Bacteroidales	f_Rikenellaceae	g_Alistipes	Yes	Inf	TRUE	TRUE	TRUE	TRUE	-0.814753	0.815 ± 0.777	1.35 (0, 1.44)	0 ± 0	0 (0, 0)
Mediterranean	FVB	0376c18d23c6cab30d38725c138c6b58	p_Tenericutes	c_Mollicutes	o_Mollicutes RF39	f_uncultured bacterium	f_uncultured bacterium_g_uncultured bacterium	Yes	Inf	TRUE	TRUE	TRUE	TRUE	-0.812496	0 ± 0	0 (0, 0)	-0.812 ± 0.908	-0.662 (-1.57, 0)
Japanese	FVB	5f5977faf4bd18254fdc5ddb3a0a0bce	p_Bacteroidetes	c_Bacteroidia	o_Bacteroidales	f_Muribaculaceae	f_Muribaculaceae_g_	Yes	Inf	TRUE	TRUE	TRUE	TRUE	-0.810439	0.81 ± 0.909	0.595 (0, 1.48)	0 ± 0	0 (0, 0)
Ketogenic	NOD	c76c614268ba542a6ae0a738f4968761	p_Bacteroidetes	c_Bacteroidia	o_Bacteroidales	f_Muribaculaceae	g_uncultured Bacteroidales bacterium	Yes	Inf	TRUE	TRUE	TRUE	TRUE	-0.81035	0.81 ± 0.615	0.943 (0.506, 1.25)	0 ± 0	0 (0, 0)
Ketogenic	B6	e82d81d5864b9b20feb76ef050b35182	p_Firmicutes	c_Clostridia	o_Clostridiales	f_Ruminococcaceae	g_Angelakisella	Yes	Inf	TRUE	TRUE	TRUE	TRUE	0.809688	-0.81 ± 0.886	-0.703 (-1.45, 0)	0 ± 0	0 (0, 0)
Western	NOD	6539a3ba62a6e86d6f8be911b668d166	p_Firmicutes	c_Clostridia	o_Clostridiales	f_Lachnospiraceae	f_Lachnospiraceae_g_	Yes	Inf	TRUE	TRUE	TRUE	TRUE	-0.808974	0 ± 0	0 (0, 0)	-0.809 ± 0.956	-0.898 (-1.31, -0.355)
Western	NOD	805d4d0988eb9b60e41ca511ade8845b	p_Bacteroidetes	c_Bacteroidia	o_Bacteroidales	f_Muribaculaceae	f_Muribaculaceae_g_uncultured bacterium	Yes	Inf	TRUE	TRUE	TRUE	TRUE	-0.808845	0.809 ± 1.99	0 (-0.133, 0.942)	0 ± 0	0 (0, 0)
Mediterranean	B6	916f2f95a2dd84ba8f584a3762b1177e	p_Firmicutes	c_Clostridia	o_Clostridiales	f_Ruminococcaceae	g_Ruminiclostridium 5	No	88	FALSE	FALSE	FALSE	TRUE	0.808662	-1.11 ± 0.813	-1.03 (-1.45, -0.525)	-0.304 ± 0.645	0 (0, 0)
Mediterranean	B6	0e79571d3abf51ea83a0e0ae20914a70	p_Firmicutes	c_Clostridia	o_Clostridiales	f_Ruminococcaceae	f_Ruminococcaceae_g_uncultured	Yes	Inf	TRUE	TRUE	TRUE	TRUE	0.807649	-0.808 ± 0.643	-0.665 (-1.52, -0.489)	0 ± 0	0 (0, 0)
Ketogenic	NOD	65f98154fdb3d38f8a8e707f575a8579	p_Firmicutes	c_Clostridia	o_Clostridiales	f_Lachnospiraceae	f_Lachnospiraceae_g_uncultured	Yes	Inf	TRUE	TRUE	TRUE	TRUE	0.805154	0 ± 0	0 (0, 0)	0.805 ± 0.696	0.918 (0.214, 1.17)
Mediterranean	B6	8b4ecec7bba545fbe691a9960e641a97	p_Firmicutes	c_Clostridia	o_Clostridiales	f_Lachnospiraceae	f_Lachnospiraceae_g_	Yes	Inf	TRUE	TRUE	TRUE	TRUE	-0.804876	0 ± 0	0 (0, 0)	-0.805 ± 1.02	-0.204 (-1.63, 0)
Ketogenic	FVB	5f5977faf4bd18254fdc5ddb3a0a0bce	p_Bacteroidetes	c_Bacteroidia	o_Bacteroidales	f_Muribaculaceae	f_Muribaculaceae_g_	Yes	Inf	TRUE	TRUE	TRUE	TRUE	-0.804832	0.805 ± 0.909	0.562 (0, 1.48)	0 ± 0	0 (0, 0)
Mediterranean	B6	4d2c586e7b5d49e79b052d00f0e798ee	p_Firmicutes	c_Clostridia	o_Clostridiales	f_Lachnospiraceae	f_Lachnospiraceae_g_	Yes	Inf	TRUE	TRUE	TRUE	TRUE	0.80431	-0.804 ± 0.826	-1.1 (-1.25, 0)	0 ± 0	0 (0, 0)
Western	FVB	5f5977faf4bd18254fdc5ddb3a0a0bce	p_Bacteroidetes	c_Bacteroidia	o_Bacteroidales	f_Muribaculaceae	f_Muribaculaceae_g_	Yes	Inf	TRUE	TRUE	TRUE	TRUE	-0.79851	0.799 ± 0.909	0.535 (0, 1.47)	0 ± 0	0 (0, 0)
Mediterranean	AJ	28314fc991967cef6eec94bc5692f7a2	p_Firmicutes	c_Clostridia	o_Clostridiales	f_Family XIII	g_[Eubacterium] brachy group	Yes	Inf	TRUE	TRUE	TRUE	TRUE	0.798042	-0.798 ± 1.21	0 (-2.11, 0)	0 ± 0	0 (0, 0)
Japanese	NOD	7b8586b6f283d0bbd8c6203fe0ab49fd	p_Bacteroidetes	c_Bacteroidia	o_Bacteroidales	f_Muribaculaceae	f_Muribaculaceae_g_uncultured bacterium	Yes	Inf	TRUE	TRUE	TRUE	TRUE	-0.79788	0.798 ± 0.604	0.891 (0.533, 1.16)	0 ± 0	0 (0, 0)
Japanese	B6	2ea3fee467d057e94348ea8ada684bbf	p_Firmicutes	c_Clostridia	o_Clostridiales	f_Lachnospiraceae	g_Lachnospiraceae FCS020 group	Yes	Inf	TRUE	TRUE	TRUE	TRUE	-0.797171	0 ± 0	0 (0, 0)	-0.797 ± 0.858	-0.725 (-1.55, 0)
Mediterranean	NOD	fb49c62aff61ab5f0d7253a762a13ab2	p_Firmicutes	c_Clostridia	o_Clostridiales	f_Lachnospiraceae	f_Lachnospiraceae_g_	Yes	Inf	TRUE	TRUE	TRUE	TRUE	-0.796661	0.797 ± 0.931	0.583 (0.113, 1.27)	0 ± 0	0 (0, 0)
Japanese	NOD	8ecd24d2b4221652384f72d73a143707	p_Firmicutes	c_Clostridia	o_Clostridiales	f_Ruminococcaceae	f_Ruminococcaceae_g_	Yes	Inf	TRUE	TRUE	TRUE	TRUE	-0.794429	0 ± 0	0 (0, 0)	-0.794 ± 0.942	-0.434 (-1.43, -0.0508)
Mediterranean	B6	6e13f5cc112576b9fea5aa1b0554424a	p_Firmicutes	c_Clostridia	o_Clostridiales	f_Clostridiaceae 1	g_Clostridium sensu stricto 1	Yes	Inf	TRUE	TRUE	TRUE	TRUE	-0.794186	0 ± 0	0 (0, 0)	-0.794 ± 1.2	0 (-1.71, 0)
Japanese	NOD	c76c614268ba542a6ae0a738f4968761	p_Bacteroidetes	c_Bacteroidia	o_Bacteroidales	f_Muribaculaceae	g_uncultured Bacteroidales bacterium	Yes	Inf	TRUE	TRUE	TRUE	TRUE	-0.793081	0.793 ± 0.621	0.903 (0.457, 1.24)	0 ± 0	0 (0, 0)
Mediterranean	B6	c830f411dda1f1f3de3d6125532487a0	p_Firmicutes	c_Clostridia	o_Clostridiales	f_Clostridiales vadinBB60 group	f_Clostridiales vadinBB60 group_g_	Yes	Inf	TRUE	TRUE	TRUE	TRUE	0.791278	0 ± 0	0 (0, 0)	0.791 ± 0.808	0.826 (0.247, 1.16)
Japanese	B6	77da8f1c033bc2bf704ff8e9dbd96246	p_Firmicutes	c_Clostridia	o_Clostridiales	f_Lachnospiraceae	g_Blautia	Yes	Inf	TRUE	TRUE	TRUE	TRUE	0.789934	-0.79 ± 0.504	-0.644 (-1.25, -0.342)	0 ± 0	0 (0, 0)
Western	B6	68d7a2f5e306c42e7306d4421c46930c	p_Proteobacteria	c_Deltaproteobacteria	o_Desulfovibrionales	f_Desulfovibrionaceae	g_Desulfovibrio	Yes	Inf	TRUE	TRUE	TRUE	TRUE	-0.78899	0 ± 0	0 (0, 0)	-0.789 ± 0.674	-0.824 (-1.35, -0.17)
Western	NOD	c116b7f0fc0ac8b92b7b3b18538ff379	p_Firmicutes	c_Clostridia	o_Clostridiales	f_Lachnospiraceae	f_Lachnospiraceae_g_	Yes	Inf	TRUE	TRUE	TRUE	TRUE	-0.788139	0 ± 0	0 (0, 0)	-0.788 ± 0.753	-0.465 (-1.06, -0.358)
Western	B6	77da8f1c033bc2bf704ff8e9dbd96246	p_Firmicutes	c_Clostridia	o_Clostridiales	f_Lachnospiraceae	g_Blautia	Yes	Inf	TRUE	TRUE	TRUE	TRUE	0.784646	-0.785 ± 0.488	-0.697 (-1.26, -0.316)	0 ± 0	0 (0, 0)
Western	FVB	6e13f5cc112576b9fea5aa1b0554424a	p_Firmicutes	c_Clostridia	o_Clostridiales	f_Clostridiaceae 1	g_Clostridium sensu stricto 1	Yes	Inf	TRUE	TRUE	TRUE	TRUE	-0.780226	0 ± 0	0 (0, 0)	-0.78 ± 1.36	-0.819 (-1.73, 0)
Ketogenic	B6	7e88f9ff1a1b7fedb1a16c37bc09ad70	p_Firmicutes	c_Clostridia	o_Clostridiales	f_Lachnospiraceae	g_Lachnospiraceae NK4A136 group	No	88	FALSE	TRUE	TRUE	TRUE	0.779764	0.25 ± 0.751	0 (0, 0)	1.03 ± 1.36	0.826 (0.141, 1.87)
Mediterranean	NOD	1fd2ef03bc758abddf5e85083bc22624	p_Firmicutes	c_Clostridia	o_Clostridiales	f_Lachnospiraceae	f_Lachnospiraceae_g_	Yes	Inf	TRUE	TRUE	TRUE	TRUE	-0.778382	0 ± 0	0 (0, 0)	-0.778 ± 1.02	-0.116 (-1.82, 0)
Japanese	AJ	2bba70292bf0cde42e9c9a29ddf7052b	p_Firmicutes	c_Bacilli	o_Lactobacillales	f_Streptococcaceae	g_Lactococcus	No	101	FALSE	FALSE	FALSE	TRUE	0.778279	-0.62 ± 0.672	-0.74 (-1.16, -0.119)	0.159 ± 0.476	0 (0, 0)
Western	B6	1de05a13aa0f243234be599f3214f70a	p_Firmicutes	c_Clostridia	o_Clostridiales	f_Lachnospiraceae	f_Lachnospiraceae_g_	Yes	Inf	TRUE	TRUE	TRUE	TRUE	0.775049	-0.775 ± 0.992	0 (-1.71, 0)	0 ± 0	0 (0, 0)
Japanese	B6	1de05a13aa0f243234be599f3214f70a	p_Firmicutes	c_Clostridia	o_Clostridiales	f_Lachnospiraceae	f_Lachnospiraceae_g_	Yes	Inf	TRUE	TRUE	TRUE	TRUE	0.774785	-0.775 ± 0.991	0 (-1.74, 0)	0 ± 0	0 (0, 0)
Ketogenic	B6	1de05a13aa0f243234be599f3214f70a	p_Firmicutes	c_Clostridia	o_Clostridiales	f_Lachnospiraceae	f_Lachnospiraceae_g_	Yes	Inf	TRUE	TRUE	TRUE	TRUE	0.77086	-0.771 ± 0.978	0 (-1.72, 0)	0 ± 0	0 (0, 0)
Japanese	B6	34e1a2f6a593f97cdd9b5e49d91dfadb	p_Firmicutes	c_Clostridia	o_Clostridiales	f_Clostridiales vadinBB60 group	f_Clostridiales vadinBB60 group_g_	Yes	Inf	TRUE	TRUE	TRUE	TRUE	0.770443	-0.77 ± 0.703	-0.557 (-1.46, 0)	0 ± 0	0 (0, 0)
Mediterranean	NOD	5a5251427eb8dadf40265d6488193df8	p_Firmicutes	c_Clostridia	o_Clostridiales	f_Ruminococcaceae	g_GCA-900066225	Yes	Inf	TRUE	TRUE	TRUE	TRUE	-0.766012	0 ± 0	0 (0, 0)	-0.766 ± 0.846	-0.6 (-1.43, 0)
Western	B6	88652c1b68991f676bd9347e949804af	p_Firmicutes	c_Clostridia	o_Clostridiales	f_Ruminococcaceae	g_Caproiciproducens	Yes	Inf	TRUE	TRUE	TRUE	TRUE	-0.761562	0 ± 0	0 (0, 0)	-0.762 ± 0.88	-0.47 (-1.41, 0)
Mediterranean	FVB	085276040d40fce349db5db418c05599	p_Firmicutes	c_Clostridia	o_Clostridiales	f_Lachnospiraceae	f_Lachnospiraceae_g_	Yes	Inf	TRUE	TRUE	TRUE	TRUE	0.760248	0 ± 0	0 (0, 0)	0.76 ± 0.633	0.961 (0.181, 1.2)
Japanese	AJ	0153c3edfc9426a41c274e099a968c45	p_Bacteroidetes	c_Bacteroidia	o_Bacteroidales	f_Muribaculaceae	f_Muribaculaceae_g_uncultured bacterium	No	112	FALSE	FALSE	TRUE	TRUE	0.760198	0.08 ± 0.383	0 (0, 0)	0.84 ± 0.856	0.532 (0.226, 1.35)
Ketogenic	FVB	48062b600b91daf7abc4efbbfa349b63	p_Bacteroidetes	c_Bacteroidia	o_Bacteroidales	f_Muribaculaceae	g_Muribaculum	No	87	FALSE	FALSE	TRUE	TRUE	-0.759388	0.645 ± 0.802	0.247 (0.122, 1.01)	-0.114 ± 0.361	0 (0, 0)
Japanese	FVB	825ba060ca01a95782154b97ea34ea96	p_Firmicutes	c_Clostridia	o_Clostridiales	f_Lachnospiraceae	f_Lachnospiraceae_g_	Yes	Inf	TRUE	TRUE	TRUE	TRUE	-0.75871	0 ± 0	0 (0, 0)	-0.759 ± 0.586	-0.681 (-1.16, -0.334)
Ketogenic	AJ	77599028f065a681844c38247ab16455	p_Firmicutes	c_Clostridia	o_Clostridiales	f_Lachnospiraceae	f_Lachnospiraceae_g_	Yes	Inf	TRUE	TRUE	TRUE	TRUE	-0.757719	0 ± 0	0 (0, 0)	-0.758 ± 0.842	-0.508 (-1.61, 0)
Western	B6	34e1a2f6a593f97cdd9b5e49d91dfadb	p_Firmicutes	c_Clostridia	o_Clostridiales	f_Clostridiales vadinBB60 group	f_Clostridiales vadinBB60 group_g_	Yes	Inf	TRUE	TRUE	TRUE	TRUE	0.755666	-0.756 ± 0.683	-0.565 (-1.46, 0)	0 ± 0	0 (0, 0)
Mediterranean	B6	1de05a13aa0f243234be599f3214f70a	p_Firmicutes	c_Clostridia	o_Clostridiales	f_Lachnospiraceae	f_Lachnospiraceae_g_	Yes	Inf	TRUE	TRUE	TRUE	TRUE	0.755084	-0.755 ± 0.973	0 (-1.69, 0)	0 ± 0	0 (0, 0)
Mediterranean	B6	f95e5f3c0e9656e205ade3fa2bd6b1e5	p_Firmicutes	c_Clostridia	o_Clostridiales	f_Clostridiales vadinBB60 group	f_Clostridiales vadinBB60 group_g_uncultured bacterium	Yes	Inf	TRUE	TRUE	TRUE	TRUE	-0.754861	0 ± 0	0 (0, 0)	-0.755 ± 0.986	0 (-1.76, 0)
Mediterranean	NOD	0376c18d23c6cab30d38725c138c6b58	p_Tenericutes	c_Mollicutes	o_Mollicutes RF39	f_uncultured bacterium	f_uncultured bacterium_g_uncultured bacterium	Yes	Inf	TRUE	TRUE	TRUE	TRUE	-0.75334	0 ± 0	0 (0, 0)	-0.753 ± 1.06	0 (-1.72, 0)
Japanese	FVB	67f1371ab47a23673f503b99f1508c47	p_Bacteroidetes	c_Bacteroidia	o_Bacteroidales	f_Muribaculaceae	f_Muribaculaceae_g_	Yes	Inf	TRUE	TRUE	TRUE	TRUE	-0.752831	0.753 ± 0.86	0.538 (0, 1.33)	0 ± 0	0 (0, 0)
Japanese	AJ	288c0d94a487e988a2b87133efcbed18	p_Bacteroidetes	c_Bacteroidia	o_Bacteroidales	f_Muribaculaceae	g_uncultured Bacteroidales bacterium	Yes	Inf	TRUE	TRUE	TRUE	TRUE	-0.748155	0 ± 0	0 (0, 0)	-0.748 ± 0.452	-0.704 (-0.944, -0.441)
Japanese	NOD	2bba70292bf0cde42e9c9a29ddf7052b	p_Firmicutes	c_Bacilli	o_Lactobacillales	f_Streptococcaceae	g_Lactococcus	Yes	Inf	TRUE	TRUE	TRUE	TRUE	0.747795	-0.748 ± 0.794	-0.657 (-1.27, -0.136)	0 ± 0	0 (0, 0)
Western	AJ	7184c75efc8b1dc88e329ceefdbd6dd4	p_Firmicutes	c_Clostridia	o_Clostridiales	f_Ruminococcaceae	g_[Eubacterium] coprostanoligenes group	No	94	FALSE	FALSE	TRUE	TRUE	-0.747262	-0.365 ± 1.09	0 (0, 0)	-1.11 ± 0.737	-0.843 (-1.67, -0.664)
Ketogenic	FVB	67f1371ab47a23673f503b99f1508c47	p_Bacteroidetes	c_Bacteroidia	o_Bacteroidales	f_Muribaculaceae	f_Muribaculaceae_g_	Yes	Inf	TRUE	TRUE	TRUE	TRUE	-0.747223	0.747 ± 0.848	0.532 (0, 1.34)	0 ± 0	0 (0, 0)
Mediterranean	NOD	7fce21ab04dab1226046bd5bf512c1d5	p_Firmicutes	c_Clostridia	o_Clostridiales	f_Clostridiales vadinBB60 group	g_uncultured Clostridia bacterium	Yes	Inf	TRUE	TRUE	TRUE	TRUE	-0.745496	0 ± 0	0 (0, 0)	-0.745 ± 0.928	-0.211 (-1.72, 0)
Ketogenic	NOD	7907243f4f3455c10696d68f5207cc92	p_Firmicutes	c_Clostridia	o_Clostridiales	f_Ruminococcaceae	g_Ruminococcaceae UCG-010	Yes	Inf	TRUE	TRUE	TRUE	TRUE	-0.744226	0 ± 0	0 (0, 0)	-0.744 ± 0.812	-0.55 (-1.05, -0.147)
Mediterranean	B6	3abe34314f0db780de84c4e1622fe0aa	p_Firmicutes	c_Clostridia	o_Clostridiales	f_Lachnospiraceae	g_Lachnospiraceae FCS020 group	Yes	Inf	TRUE	TRUE	TRUE	TRUE	-0.743551	0 ± 0	0 (0, 0)	-0.744 ± 0.87	-0.462 (-1.26, 0)
Japanese	B6	4eef313286573e62dc14620bbc4ad907	p_Firmicutes	c_Clostridia	o_Clostridiales	f_Clostridiales vadinBB60 group	g_uncultured Clostridiales bacterium	Yes	Inf	TRUE	TRUE	TRUE	TRUE	-0.741862	0 ± 0	0 (0, 0)	-0.742 ± 0.801	-0.62 (-1.5, 0)
Western	B6	d44cbf624a93a7cb42cb66be7794bbf1	p_Firmicutes	c_Clostridia	o_Clostridiales	f_Ruminococcaceae	g_Ruminococcaceae UCG-014	Yes	Inf	TRUE	TRUE	TRUE	TRUE	-0.735787	0 ± 0	0 (0, 0)	-0.736 ± 0.802	-0.629 (-1.1, -0.1)
Western	FVB	fb5daa3390c50f60d034f354028a2ca3	p_Firmicutes	c_Clostridia	o_Clostridiales	f_Ruminococcaceae	f_Ruminococcaceae_g_uncultured	Yes	Inf	TRUE	TRUE	TRUE	TRUE	-0.735462	0 ± 0	0 (0, 0)	-0.735 ± 0.765	-0.562 (-1.35, 0)
Ketogenic	AJ	3be42a257151a00ed78afc00a00623b4	p_Bacteroidetes	c_Bacteroidia	o_Bacteroidales	f_Muribaculaceae	g_Muribaculum	No	98	FALSE	TRUE	TRUE	TRUE	-0.734995	0.252 ± 0.563	0.0858 (-0.0268, 0.413)	-0.483 ± 0.727	0 (-1.32, 0)
Western	B6	ebdf3dc25fcedd74df972ff3e2786efe	p_Proteobacteria	c_Deltaproteobacteria	o_Desulfovibrionales	f_Desulfovibrionaceae	g_Bilophila	Yes	Inf	TRUE	TRUE	TRUE	TRUE	0.733748	0 ± 0	0 (0, 0)	0.734 ± 1.02	0 (0, 1.87)
Western	AJ	b94008642ee9254a8b745522458d5281	p_Firmicutes	c_Clostridia	o_Clostridiales	f_Ruminococcaceae	g_GCA-900066225	Yes	Inf	TRUE	TRUE	TRUE	TRUE	0.732662	-0.733 ± 1.08	-0.135 (-1.16, 0)	0 ± 0	0 (0, 0)
Western	FVB	31e4256b17b8a12aa0f941d0cbc777e7	p_Firmicutes	c_Clostridia	o_Clostridiales	f_Clostridiales vadinBB60 group	f_Clostridiales vadinBB60 group_g_	Yes	Inf	TRUE	TRUE	TRUE	TRUE	0.731256	-0.731 ± 0.913	-0.551 (-0.984, 0)	0 ± 0	0 (0, 0)
Ketogenic	NOD	fb49c62aff61ab5f0d7253a762a13ab2	p_Firmicutes	c_Clostridia	o_Clostridiales	f_Lachnospiraceae	f_Lachnospiraceae_g_	Yes	Inf	TRUE	TRUE	TRUE	TRUE	-0.730255	0.73 ± 0.914	0.454 (0.12, 1.06)	0 ± 0	0 (0, 0)
Ketogenic	FVB	ba2529752ba21ce99582cb2bbded39c9	p_Firmicutes	c_Clostridia	o_Clostridiales	f_Lachnospiraceae	f_Lachnospiraceae_g_	No	76	FALSE	FALSE	FALSE	TRUE	-0.728832	0.624 ± 0.692	0.517 (0.00324, 0.93)	-0.105 ± 0.331	0 (0, 0)
Western	FVB	9661199607530cb086b6931cf0913257	p_Bacteroidetes	c_Bacteroidia	o_Bacteroidales	f_Rikenellaceae	g_Alistipes	Yes	Inf	TRUE	TRUE	TRUE	TRUE	-0.727017	0.727 ± 0.573	0.891 (0.252, 1.02)	0 ± 0	0 (0, 0)
Ketogenic	FVB	9661199607530cb086b6931cf0913257	p_Bacteroidetes	c_Bacteroidia	o_Bacteroidales	f_Rikenellaceae	g_Alistipes	Yes	Inf	TRUE	TRUE	TRUE	TRUE	-0.725674	0.726 ± 0.573	0.905 (0.228, 1)	0 ± 0	0 (0, 0)
Ketogenic	AJ	49413072270fee27dc48830ff7e11fad	p_Firmicutes	c_Clostridia	o_Clostridiales	f_Lachnospiraceae	f_Lachnospiraceae_g_	Yes	Inf	TRUE	TRUE	TRUE	TRUE	0.724318	0 ± 0	0 (0, 0)	0.724 ± 0.404	0.869 (0.569, 0.932)
Ketogenic	AJ	4fcb5ef33c0e6ae01b0de9d3b47e3a95	p_Bacteroidetes	c_Bacteroidia	o_Bacteroidales	f_Muribaculaceae	f_Muribaculaceae_g_uncultured bacterium	Yes	Inf	TRUE	TRUE	TRUE	TRUE	0.724128	-0.724 ± 0.888	0 (-1.33, 0)	0 ± 0	0 (0, 0)
Ketogenic	FVB	7d0be4c3db3251b54d4a4e0996bf3359	p_Actinobacteria	c_Coriobacteriia	o_Coriobacteriales	f_Eggerthellaceae	f_Eggerthellaceae_g_	No	69	FALSE	FALSE	FALSE	TRUE	-0.7239	-0.0576 ± 0.163	0 (0, 0)	-0.782 ± 0.497	-0.731 (-0.896, -0.574)
Western	AJ	503fdd0ce92fa86200328bbab057d039	p_Bacteroidetes	c_Bacteroidia	o_Bacteroidales	f_Muribaculaceae	f_Muribaculaceae_g_uncultured bacterium	Yes	Inf	TRUE	TRUE	TRUE	TRUE	-0.722404	0.722 ± 0.868	0 (0, 1.47)	0 ± 0	0 (0, 0)
Western	AJ	4fcb5ef33c0e6ae01b0de9d3b47e3a95	p_Bacteroidetes	c_Bacteroidia	o_Bacteroidales	f_Muribaculaceae	f_Muribaculaceae_g_uncultured bacterium	Yes	Inf	TRUE	TRUE	TRUE	TRUE	0.721791	-0.722 ± 0.885	0 (-1.31, 0)	0 ± 0	0 (0, 0)
Western	NOD	e7afa74b8b993def1340854b0e3693e8	p_Firmicutes	c_Clostridia	o_Clostridiales	f_Ruminococcaceae	g_Ruminococcaceae UCG-014	Yes	Inf	TRUE	TRUE	TRUE	TRUE	-0.720709	0 ± 0	0 (0, 0)	-0.721 ± 0.637	-0.955 (-1.08, -0.478)
Ketogenic	AJ	503fdd0ce92fa86200328bbab057d039	p_Bacteroidetes	c_Bacteroidia	o_Bacteroidales	f_Muribaculaceae	f_Muribaculaceae_g_uncultured bacterium	Yes	Inf	TRUE	TRUE	TRUE	TRUE	-0.720067	0.72 ± 0.867	0 (0, 1.5)	0 ± 0	0 (0, 0)
Ketogenic	FVB	98d151ed6a6bfeda6587420f02db6560	p_Actinobacteria	c_Actinobacteria	o_Bifidobacteriales	f_Bifidobacteriaceae	g_Bifidobacterium	No	74	FALSE	FALSE	FALSE	TRUE	-0.715776	0.503 ± 0.963	0 (-0.102, 1.09)	-0.212 ± 0.672	0 (0, 0)
Western	NOD	9615ff21c22df828e22274e59642b104	p_Firmicutes	c_Clostridia	o_Clostridiales	f_Lachnospiraceae	f_Lachnospiraceae_g_	Yes	Inf	TRUE	TRUE	TRUE	TRUE	0.713507	-0.714 ± 0.826	-0.679 (-1.39, 0)	0 ± 0	0 (0, 0)
Mediterranean	B6	b94008642ee9254a8b745522458d5281	p_Firmicutes	c_Clostridia	o_Clostridiales	f_Ruminococcaceae	g_GCA-900066225	Yes	Inf	TRUE	TRUE	TRUE	TRUE	-0.713504	0 ± 0	0 (0, 0)	-0.714 ± 0.949	0 (-1.48, 0)
Western	AJ	43ab41a67004b6c64cef88799bfa256b	p_Bacteroidetes	c_Bacteroidia	o_Bacteroidales	f_Muribaculaceae	g_uncultured Bacteroidales bacterium	Yes	Inf	TRUE	TRUE	TRUE	TRUE	0.712006	-0.712 ± 0.793	-0.754 (-1.44, 0)	0 ± 0	0 (0, 0)
Japanese	B6	da1bc49a96e6ff47daaf100b1c5b981e	p_Bacteroidetes	c_Bacteroidia	o_Bacteroidales	f_Muribaculaceae	g_uncultured Bacteroidales bacterium	Yes	Inf	TRUE	TRUE	TRUE	TRUE	0.711834	0 ± 0	0 (0, 0)	0.712 ± 0.4	0.842 (0.414, 0.984)
Western	AJ	273089119a12fe7289829e727f82ee52	p_Firmicutes	c_Clostridia	o_Clostridiales	f_Ruminococcaceae	f_Ruminococcaceae_g_	Yes	Inf	TRUE	TRUE	TRUE	TRUE	0.709868	-0.71 ± 0.58	-0.669 (-0.853, -0.438)	0 ± 0	0 (0, 0)
Mediterranean	FVB	e0be6f7a597c9ce00d722a112dd496f1	p_Bacteroidetes	c_Bacteroidia	o_Bacteroidales	f_Muribaculaceae	f_Muribaculaceae_g_uncultured bacterium	Yes	Inf	TRUE	TRUE	TRUE	TRUE	-0.709585	0.71 ± 0.829	0.53 (0.318, 0.825)	0 ± 0	0 (0, 0)
Ketogenic	AJ	43ab41a67004b6c64cef88799bfa256b	p_Bacteroidetes	c_Bacteroidia	o_Bacteroidales	f_Muribaculaceae	g_uncultured Bacteroidales bacterium	Yes	Inf	TRUE	TRUE	TRUE	TRUE	0.703298	-0.703 ± 0.794	-0.771 (-1.42, 0)	0 ± 0	0 (0, 0)
Japanese	AJ	b94008642ee9254a8b745522458d5281	p_Firmicutes	c_Clostridia	o_Clostridiales	f_Ruminococcaceae	g_GCA-900066225	Yes	Inf	TRUE	TRUE	TRUE	TRUE	0.702594	-0.703 ± 1.05	-0.0694 (-1.09, 0)	0 ± 0	0 (0, 0)
Western	B6	6e13f5cc112576b9fea5aa1b0554424a	p_Firmicutes	c_Clostridia	o_Clostridiales	f_Clostridiaceae 1	g_Clostridium sensu stricto 1	Yes	Inf	TRUE	TRUE	TRUE	TRUE	-0.699541	0 ± 0	0 (0, 0)	-0.7 ± 0.879	-0.759 (-1.44, 0.0572)
Japanese	AJ	4fcb5ef33c0e6ae01b0de9d3b47e3a95	p_Bacteroidetes	c_Bacteroidia	o_Bacteroidales	f_Muribaculaceae	f_Muribaculaceae_g_uncultured bacterium	Yes	Inf	TRUE	TRUE	TRUE	TRUE	0.699266	-0.699 ± 0.858	0 (-1.28, 0)	0 ± 0	0 (0, 0)
Mediterranean	B6	7b8586b6f283d0bbd8c6203fe0ab49fd	p_Bacteroidetes	c_Bacteroidia	o_Bacteroidales	f_Muribaculaceae	f_Muribaculaceae_g_uncultured bacterium	No	100	FALSE	FALSE	FALSE	TRUE	-0.695185	0.564 ± 0.645	0.47 (0, 0.975)	-0.131 ± 0.415	0 (0, 0)
Japanese	FVB	36e3a04fca0a87c4e7de765b5055adc9	p_Firmicutes	c_Clostridia	o_Clostridiales	f_Lachnospiraceae	f_Lachnospiraceae_g_	Yes	Inf	TRUE	TRUE	TRUE	TRUE	-0.694037	0 ± 0	0 (0, 0)	-0.694 ± 0.855	-0.317 (-1.17, 0)
Western	FVB	071d27ee45a6f4a0f2aa92bf275618eb	p_Firmicutes	c_Erysipelotrichia	o_Erysipelotrichales	f_Erysipelotrichaceae	g_Dubosiella	Yes	Inf	TRUE	TRUE	TRUE	TRUE	-0.692404	0 ± 0	0 (0, 0)	-0.692 ± 0.945	-0.104 (-1.42, 0)
Japanese	AJ	77599028f065a681844c38247ab16455	p_Firmicutes	c_Clostridia	o_Clostridiales	f_Lachnospiraceae	f_Lachnospiraceae_g_	Yes	Inf	TRUE	TRUE	TRUE	TRUE	-0.690297	0 ± 0	0 (0, 0)	-0.69 ± 0.782	-0.45 (-1.17, 0)
Ketogenic	FVB	8ecd24d2b4221652384f72d73a143707	p_Firmicutes	c_Clostridia	o_Clostridiales	f_Ruminococcaceae	f_Ruminococcaceae_g_	Yes	Inf	TRUE	TRUE	TRUE	TRUE	0.689579	-0.69 ± 0.844	-0.313 (-1.28, 0)	0 ± 0	0 (0, 0)
Japanese	AJ	6762aa5826e7eb8b190d9999f9fcf820	p_Bacteroidetes	c_Bacteroidia	o_Bacteroidales	f_Muribaculaceae	f_Muribaculaceae_g_uncultured bacterium	Yes	Inf	TRUE	TRUE	TRUE	TRUE	-0.688833	0.689 ± 0.862	0 (0, 1.38)	0 ± 0	0 (0, 0)
Western	NOD	795d259de0d90a7705428648652e5684	p_Firmicutes	c_Clostridia	o_Clostridiales	f_Lachnospiraceae	f_Lachnospiraceae_g_	Yes	Inf	TRUE	TRUE	TRUE	TRUE	0.687841	0 ± 0	0 (0, 0)	0.688 ± 1.51	-0.0596 (-0.182, 1.18)
Ketogenic	NOD	3cc3d975f812a5e8f629f79fa04fefd4	p_Firmicutes	c_Clostridia	o_Clostridiales	f_Clostridiales vadinBB60 group	f_Clostridiales vadinBB60 group_g_uncultured bacterium	Yes	Inf	TRUE	TRUE	TRUE	TRUE	0.686061	-0.686 ± 0.54	-0.725 (-0.963, -0.449)	0 ± 0	0 (0, 0)
Ketogenic	AJ	dc5f90fa4816174bfd9541ef63628b34	p_Firmicutes	c_Clostridia	o_Clostridiales	f_Lachnospiraceae	f_Lachnospiraceae_g_	Yes	Inf	TRUE	TRUE	TRUE	TRUE	-0.685601	0.686 ± 0.74	0.7 (0, 1.36)	0 ± 0	0 (0, 0)
Mediterranean	B6	591901efc2e7f8c6d004ec02a9b64610	p_Firmicutes	c_Clostridia	o_Clostridiales	f_Ruminococcaceae	g_Ruminiclostridium 5	Yes	Inf	TRUE	TRUE	TRUE	TRUE	-0.682676	0 ± 0	0 (0, 0)	-0.683 ± 1.13	0 (-0.972, 0)
Mediterranean	FVB	31e4256b17b8a12aa0f941d0cbc777e7	p_Firmicutes	c_Clostridia	o_Clostridiales	f_Clostridiales vadinBB60 group	f_Clostridiales vadinBB60 group_g_	Yes	Inf	TRUE	TRUE	TRUE	TRUE	0.680227	-0.68 ± 0.872	-0.456 (-0.925, 0)	0 ± 0	0 (0, 0)
Western	NOD	cb8b931d18a5c71e56fde163c0000997	p_Tenericutes	c_Mollicutes	o_Mollicutes RF39	o_Mollicutes RF39_f_g_	o_Mollicutes RF39_f_g_	Yes	Inf	TRUE	TRUE	TRUE	TRUE	-0.674975	0 ± 0	0 (0, 0)	-0.675 ± 0.616	-0.818 (-1.01, -0.409)
Western	NOD	8a05aeba5b30db1761225f538e6547cd	p_Firmicutes	c_Clostridia	o_Clostridiales	f_Lachnospiraceae	f_Lachnospiraceae_g_	Yes	Inf	TRUE	TRUE	TRUE	TRUE	-0.674333	0 ± 0	0 (0, 0)	-0.674 ± 0.657	-0.711 (-1.01, -0.355)
Ketogenic	NOD	c116b7f0fc0ac8b92b7b3b18538ff379	p_Firmicutes	c_Clostridia	o_Clostridiales	f_Lachnospiraceae	f_Lachnospiraceae_g_	Yes	Inf	TRUE	TRUE	TRUE	TRUE	-0.673871	0 ± 0	0 (0, 0)	-0.674 ± 0.755	-0.55 (-1.28, 0)
Western	B6	aaffddc736e373615984654c8dd5a373	p_Firmicutes	c_Erysipelotrichia	o_Erysipelotrichales	f_Erysipelotrichaceae	g_Dubosiella	Yes	Inf	TRUE	TRUE	TRUE	TRUE	0.672927	0 ± 0	0 (0, 0)	0.673 ± 1.05	0 (0, 1.72)
Ketogenic	AJ	48062b600b91daf7abc4efbbfa349b63	p_Bacteroidetes	c_Bacteroidia	o_Bacteroidales	f_Muribaculaceae	g_Muribaculum	No	109	FALSE	TRUE	TRUE	TRUE	-0.667496	0.441 ± 0.537	0.532 (0.124, 0.817)	-0.227 ± 0.68	0 (0, 0)
Japanese	AJ	43ab41a67004b6c64cef88799bfa256b	p_Bacteroidetes	c_Bacteroidia	o_Bacteroidales	f_Muribaculaceae	g_uncultured Bacteroidales bacterium	Yes	Inf	TRUE	TRUE	TRUE	TRUE	0.667415	-0.667 ± 0.782	-0.688 (-1.34, 0)	0 ± 0	0 (0, 0)
Western	AJ	6762aa5826e7eb8b190d9999f9fcf820	p_Bacteroidetes	c_Bacteroidia	o_Bacteroidales	f_Muribaculaceae	f_Muribaculaceae_g_uncultured bacterium	Yes	Inf	TRUE	TRUE	TRUE	TRUE	-0.666308	0.666 ± 0.835	0 (0, 1.28)	0 ± 0	0 (0, 0)
Mediterranean	NOD	942f50589e69a77667a55b38cffc264c	p_Firmicutes	c_Clostridia	o_Clostridiales	f_Ruminococcaceae	g_Ruminococcaceae UCG-004	No	92	FALSE	FALSE	FALSE	TRUE	0.66622	-0.603 ± 1.21	0 (-0.603, 0)	0.0631 ± 0.342	-0.0342 (-0.121, 0.199)
Ketogenic	FVB	e5e7069c94b95e7a7f329a46454c1e50	p_Firmicutes	c_Clostridia	o_Clostridiales	f_Defluviitaleaceae	g_Defluviitaleaceae UCG-011	Yes	Inf	TRUE	TRUE	TRUE	TRUE	0.665004	-0.665 ± 1.05	-0.408 (-1.63, 0)	0 ± 0	0 (0, 0)
Ketogenic	AJ	6762aa5826e7eb8b190d9999f9fcf820	p_Bacteroidetes	c_Bacteroidia	o_Bacteroidales	f_Muribaculaceae	f_Muribaculaceae_g_uncultured bacterium	Yes	Inf	TRUE	TRUE	TRUE	TRUE	-0.663972	0.664 ± 0.836	0 (0, 1.31)	0 ± 0	0 (0, 0)
Ketogenic	AJ	7d2f8d4a786f311ca0e7e90962370112	p_Firmicutes	c_Clostridia	o_Clostridiales	f_Lachnospiraceae	f_Lachnospiraceae_g_	Yes	Inf	TRUE	TRUE	TRUE	TRUE	-0.663581	0 ± 0	0 (0, 0)	-0.664 ± 0.669	-0.853 (-1.05, 0)
Japanese	FVB	aeb0f57f1125cf3d459974032236ef2b	p_Firmicutes	c_Clostridia	o_Clostridiales	f_Clostridiales vadinBB60 group	f_Clostridiales vadinBB60 group_g_uncultured bacterium	Yes	Inf	TRUE	TRUE	TRUE	TRUE	0.662472	0 ± 0	0 (0, 0)	0.662 ± 1.02	0.0326 (0, 0.932)
Western	B6	e83fe4fd5bbeeca18186ffcd30367a22	p_Firmicutes	c_Erysipelotrichia	o_Erysipelotrichales	f_Erysipelotrichaceae	g_Dubosiella	Yes	Inf	TRUE	TRUE	TRUE	TRUE	0.662141	0 ± 0	0 (0, 0)	0.662 ± 1.49	0.228 (-0.231, 2.13)
Western	B6	7d2f8d4a786f311ca0e7e90962370112	p_Firmicutes	c_Clostridia	o_Clostridiales	f_Lachnospiraceae	f_Lachnospiraceae_g_	Yes	Inf	TRUE	TRUE	TRUE	TRUE	-0.661672	0 ± 0	0 (0, 0)	-0.662 ± 0.835	-0.316 (-1.12, 0)
Western	FVB	3dca2f5b9785959a6fafcb6202f478d1	p_Firmicutes	c_Clostridia	o_Clostridiales	f_Ruminococcaceae	f_Ruminococcaceae_g_	Yes	Inf	TRUE	TRUE	TRUE	TRUE	0.65857	-0.659 ± 0.855	-0.27 (-1.11, 0)	0 ± 0	0 (0, 0)
Ketogenic	FVB	3dca2f5b9785959a6fafcb6202f478d1	p_Firmicutes	c_Clostridia	o_Clostridiales	f_Ruminococcaceae	f_Ruminococcaceae_g_	Yes	Inf	TRUE	TRUE	TRUE	TRUE	0.655304	-0.655 ± 0.868	-0.243 (-1.1, 0)	0 ± 0	0 (0, 0)
Ketogenic	B6	f7399265a92088bc5c002ba35e5e5d9a	p_Actinobacteria	c_Coriobacteriia	o_Coriobacteriales	f_Eggerthellaceae	g_Enterorhabdus	Yes	Inf	TRUE	TRUE	TRUE	TRUE	-0.654547	0 ± 0	0 (0, 0)	-0.655 ± 0.803	0 (-1.2, 0)
Ketogenic	B6	f7a52f6efdf497e605411b4cd50a4df6	p_Firmicutes	c_Clostridia	o_Clostridiales	f_Ruminococcaceae	f_Ruminococcaceae_g_	Yes	Inf	TRUE	TRUE	TRUE	TRUE	-0.654291	0 ± 0	0 (0, 0)	-0.654 ± 0.647	-0.935 (-1.1, 0)
Western	FVB	57ecd351a42fa9ff44f4fb342c7c8117	p_Firmicutes	c_Clostridia	o_Clostridiales	f_Lachnospiraceae	f_Lachnospiraceae_g_	No	112	FALSE	TRUE	TRUE	TRUE	0.653285	-0.0255 ± 0.0721	0 (0, 0)	0.628 ± 0.469	0.451 (0.286, 0.867)
Japanese	AJ	805d4d0988eb9b60e41ca511ade8845b	p_Bacteroidetes	c_Bacteroidia	o_Bacteroidales	f_Muribaculaceae	f_Muribaculaceae_g_uncultured bacterium	Yes	Inf	TRUE	TRUE	TRUE	TRUE	0.652205	0 ± 0	0 (0, 0)	0.652 ± 0.951	0 (0, 1.45)
Japanese	AJ	fcebc4e6fadc23031b07e761f7e85ed0	p_Bacteroidetes	c_Bacteroidia	o_Bacteroidales	f_Muribaculaceae	g_uncultured Bacteroidales bacterium	Yes	Inf	TRUE	TRUE	TRUE	TRUE	0.650137	0 ± 0	0 (0, 0)	0.65 ± 0.547	0.608 (0.48, 1.03)
Mediterranean	B6	728e672f7dbdc322e233da5cb9759365	p_Bacteroidetes	c_Bacteroidia	o_Bacteroidales	f_Muribaculaceae	f_Muribaculaceae_g_uncultured bacterium	Yes	Inf	TRUE	TRUE	TRUE	TRUE	0.649788	0 ± 0	0 (0, 0)	0.65 ± 0.87	0 (0, 1.5)
Western	B6	3dca2f5b9785959a6fafcb6202f478d1	p_Firmicutes	c_Clostridia	o_Clostridiales	f_Ruminococcaceae	f_Ruminococcaceae_g_	Yes	Inf	TRUE	TRUE	TRUE	TRUE	0.649308	-0.649 ± 0.844	0 (-1.13, 0)	0 ± 0	0 (0, 0)
Western	FVB	e0be6f7a597c9ce00d722a112dd496f1	p_Bacteroidetes	c_Bacteroidia	o_Bacteroidales	f_Muribaculaceae	f_Muribaculaceae_g_uncultured bacterium	Yes	Inf	TRUE	TRUE	TRUE	TRUE	-0.646802	0.647 ± 0.821	0.46 (0.259, 0.691)	0 ± 0	0 (0, 0)
Western	B6	03f88e6f98558438c1fbe61b698e2793	p_Cyanobacteria	c_Melainabacteria	o_Gastranaerophilales	o_Gastranaerophilales_f_g_	o_Gastranaerophilales_f_g_	Yes	Inf	TRUE	TRUE	TRUE	TRUE	-0.641974	0 ± 0	0 (0, 0)	-0.642 ± 1.12	-0.448 (-1.45, 0.0576)
Ketogenic	B6	3dca2f5b9785959a6fafcb6202f478d1	p_Firmicutes	c_Clostridia	o_Clostridiales	f_Ruminococcaceae	f_Ruminococcaceae_g_	Yes	Inf	TRUE	TRUE	TRUE	TRUE	0.640687	-0.641 ± 0.84	0 (-1.14, 0)	0 ± 0	0 (0, 0)
Western	B6	dc8257120e00c1208980b85c7dbc89f0	p_Firmicutes	c_Erysipelotrichia	o_Erysipelotrichales	f_Erysipelotrichaceae	f_Erysipelotrichaceae_g_	Yes	Inf	TRUE	TRUE	TRUE	TRUE	0.640648	-0.641 ± 1.18	-1.12 (-1.53, 0.0444)	0 ± 0	0 (0, 0)
Western	FVB	4cb3eb9b69e21fdbffa5adc001d38955	p_Firmicutes	c_Clostridia	o_Clostridiales	f_Ruminococcaceae	g_Ruminiclostridium 9	Yes	Inf	TRUE	TRUE	TRUE	TRUE	0.639223	-0.639 ± 0.735	-0.454 (-1.14, 0)	0 ± 0	0 (0, 0)
Western	FVB	b1f0372cc2479d5259278ff47da2648a	p_Firmicutes	c_Clostridia	o_Clostridiales	f_Peptostreptococcaceae	g_Romboutsia	Yes	Inf	TRUE	TRUE	TRUE	TRUE	0.637438	0 ± 0	0 (0, 0)	0.637 ± 0.952	0.819 (0.0875, 1.25)
Western	B6	1f9f392c73e909c8abadc4e54643e84f	p_Firmicutes	c_Clostridia	o_Clostridiales	f_Lachnospiraceae	g_Acetatifactor	Yes	Inf	TRUE	TRUE	TRUE	TRUE	-0.636919	0 ± 0	0 (0, 0)	-0.637 ± 0.634	-0.669 (-0.906, 0)
Japanese	AJ	d6798536b2c343cc9d1a590393ecd341	p_Firmicutes	c_Clostridia	o_Clostridiales	f_Lachnospiraceae	g_Tyzzerella	No	105	FALSE	FALSE	FALSE	TRUE	-0.635832	-0.192 ± 0.823	-0.452 (-0.78, 0.652)	-0.828 ± 1.25	0 (-2.18, 0)
Japanese	AJ	9cd1726aa97309fae1e4e82d19f6b338	p_Firmicutes	c_Clostridia	o_Clostridiales	f_Lachnospiraceae	f_Lachnospiraceae_g_	Yes	Inf	TRUE	TRUE	TRUE	TRUE	0.63523	-0.635 ± 0.617	-0.47 (-1.15, -0.138)	0 ± 0	0 (0, 0)
Japanese	B6	dc8257120e00c1208980b85c7dbc89f0	p_Firmicutes	c_Erysipelotrichia	o_Erysipelotrichales	f_Erysipelotrichaceae	f_Erysipelotrichaceae_g_	Yes	Inf	TRUE	TRUE	TRUE	TRUE	0.635052	-0.635 ± 1.17	-1.15 (-1.51, 0.0175)	0 ± 0	0 (0, 0)
Western	NOD	a9f4c0936a0e0020a4125824563fd0af	p_Firmicutes	c_Clostridia	o_Clostridiales	f_Ruminococcaceae	g_[Eubacterium] coprostanoligenes group	Yes	Inf	TRUE	TRUE	TRUE	TRUE	-0.634745	0.635 ± 0.876	0.341 (0, 0.976)	0 ± 0	0 (0, 0)
Mediterranean	B6	552ed4f4e9d6bcdeae5084306f3de425	p_Bacteroidetes	c_Bacteroidia	o_Bacteroidales	f_Muribaculaceae	f_Muribaculaceae_g_uncultured bacterium	No	90	FALSE	FALSE	FALSE	TRUE	-0.634438	0.411 ± 0.522	0.175 (0, 0.59)	-0.224 ± 0.707	0 (0, 0)
Ketogenic	B6	6e13f5cc112576b9fea5aa1b0554424a	p_Firmicutes	c_Clostridia	o_Clostridiales	f_Clostridiaceae 1	g_Clostridium sensu stricto 1	Yes	Inf	TRUE	TRUE	TRUE	TRUE	-0.632578	0 ± 0	0 (0, 0)	-0.633 ± 0.848	0 (-1.1, 0)
Japanese	B6	9f2e36ecaa64839d6458b7352b701199	p_Firmicutes	c_Clostridia	o_Clostridiales	f_Clostridiales vadinBB60 group	f_Clostridiales vadinBB60 group_g_uncultured bacterium	Yes	Inf	TRUE	TRUE	TRUE	TRUE	0.629559	-0.63 ± 1.01	0 (-1.7, 0)	0 ± 0	0 (0, 0)
Japanese	NOD	a14de7316af23747db8228960093b176	p_Bacteroidetes	c_Bacteroidia	o_Bacteroidales	f_Muribaculaceae	f_Muribaculaceae_g_uncultured bacterium	Yes	Inf	TRUE	TRUE	TRUE	TRUE	0.629464	0 ± 0	0 (0, 0)	0.629 ± 1.04	0.497 (0.0417, 1.53)
Japanese	AJ	5aefe146144cdb2a00c0102adca80573	p_Firmicutes	c_Clostridia	o_Clostridiales	f_Lachnospiraceae	f_Lachnospiraceae_g_	Yes	Inf	TRUE	TRUE	TRUE	TRUE	-0.629208	0 ± 0	0 (0, 0)	-0.629 ± 0.809	0 (-1.52, 0)
Western	FVB	542d520b5b971e1266c3c0c6c72fa44a	p_Firmicutes	c_Clostridia	o_Clostridiales	f_Ruminococcaceae	f_Ruminococcaceae_g_	Yes	Inf	TRUE	TRUE	TRUE	TRUE	-0.627774	0 ± 0	0 (0, 0)	-0.628 ± 0.757	-0.259 (-1.26, 0)
Western	FVB	7fa74070dd9d5182830246bf0d5de467	p_Bacteroidetes	c_Bacteroidia	o_Bacteroidales	f_Muribaculaceae	f_Muribaculaceae_g_	Yes	Inf	TRUE	TRUE	TRUE	TRUE	-0.627321	0.627 ± 0.767	0.623 (0, 1.36)	0 ± 0	0 (0, 0)
Japanese	AJ	7fa74070dd9d5182830246bf0d5de467	p_Bacteroidetes	c_Bacteroidia	o_Bacteroidales	f_Muribaculaceae	f_Muribaculaceae_g_	Yes	Inf	TRUE	TRUE	TRUE	TRUE	-0.627054	0.627 ± 0.757	0 (0, 1.32)	0 ± 0	0 (0, 0)
Ketogenic	FVB	7fa74070dd9d5182830246bf0d5de467	p_Bacteroidetes	c_Bacteroidia	o_Bacteroidales	f_Muribaculaceae	f_Muribaculaceae_g_	Yes	Inf	TRUE	TRUE	TRUE	TRUE	-0.625977	0.626 ± 0.747	0.608 (0, 1.37)	0 ± 0	0 (0, 0)
Japanese	FVB	7dbd43858f1bc12abe3cdadccacead72	p_Firmicutes	c_Erysipelotrichia	o_Erysipelotrichales	f_Erysipelotrichaceae	f_Erysipelotrichaceae_g_	Yes	Inf	TRUE	TRUE	TRUE	TRUE	-0.624364	0 ± 0	0 (0, 0)	-0.624 ± 0.685	-0.681 (-0.963, 0)
Mediterranean	B6	3dca2f5b9785959a6fafcb6202f478d1	p_Firmicutes	c_Clostridia	o_Clostridiales	f_Ruminococcaceae	f_Ruminococcaceae_g_	Yes	Inf	TRUE	TRUE	TRUE	TRUE	0.624333	-0.624 ± 0.825	0 (-1.11, 0)	0 ± 0	0 (0, 0)
Western	B6	7168010de1c2e3d51f372ca4fef819e8	p_Firmicutes	c_Clostridia	o_Clostridiales	f_Ruminococcaceae	g_Ruminococcaceae UCG-005	Yes	Inf	TRUE	TRUE	TRUE	TRUE	0.623743	-0.624 ± 0.98	-0.0559 (-0.797, 0)	0 ± 0	0 (0, 0)
Mediterranean	FVB	eaf44cc4a57c463c1d5c2f013efdb07a	p_Firmicutes	c_Clostridia	o_Clostridiales	f_Lachnospiraceae	f_Lachnospiraceae_g_uncultured	Yes	Inf	TRUE	TRUE	TRUE	TRUE	0.622999	-0.623 ± 1.02	-0.126 (-0.675, 0)	0 ± 0	0 (0, 0)
Ketogenic	B6	dc8257120e00c1208980b85c7dbc89f0	p_Firmicutes	c_Erysipelotrichia	o_Erysipelotrichales	f_Erysipelotrichaceae	f_Erysipelotrichaceae_g_	Yes	Inf	TRUE	TRUE	TRUE	TRUE	0.62015	-0.62 ± 1.17	-1.08 (-1.51, 0.0371)	0 ± 0	0 (0, 0)
Ketogenic	B6	9f2e36ecaa64839d6458b7352b701199	p_Firmicutes	c_Clostridia	o_Clostridiales	f_Clostridiales vadinBB60 group	f_Clostridiales vadinBB60 group_g_uncultured bacterium	Yes	Inf	TRUE	TRUE	TRUE	TRUE	0.619298	-0.619 ± 1.02	0 (-1.64, 0)	0 ± 0	0 (0, 0)
Ketogenic	B6	7d0be4c3db3251b54d4a4e0996bf3359	p_Actinobacteria	c_Coriobacteriia	o_Coriobacteriales	f_Eggerthellaceae	f_Eggerthellaceae_g_	Yes	Inf	TRUE	TRUE	TRUE	TRUE	-0.616976	0 ± 0	0 (0, 0)	-0.617 ± 0.431	-0.692 (-0.963, -0.4)
Japanese	B6	73e69841eb44b1d4307b23d3f54ca125	p_Firmicutes	c_Clostridia	o_Clostridiales	f_Lachnospiraceae	f_Lachnospiraceae_g_	Yes	Inf	TRUE	TRUE	TRUE	TRUE	-0.615785	0 ± 0	0 (0, 0)	-0.616 ± 0.594	-0.586 (-1.11, 0)
Mediterranean	NOD	1f487dc23c4b986de680824aecc24ca5	p_Firmicutes	c_Clostridia	o_Clostridiales	f_Ruminococcaceae	f_Ruminococcaceae_g_	Yes	Inf	TRUE	TRUE	TRUE	TRUE	-0.615761	0 ± 0	0 (0, 0)	-0.616 ± 0.527	-0.729 (-0.896, -0.165)
Japanese	AJ	638f34ad96509d6b6306b35660aa0e94	p_Bacteroidetes	c_Bacteroidia	o_Bacteroidales	f_Muribaculaceae	f_Muribaculaceae_g_uncultured bacterium	Yes	Inf	TRUE	TRUE	TRUE	TRUE	0.612486	0 ± 0	0 (0, 0)	0.612 ± 0.953	0 (0, 1.37)
Japanese	B6	5f8d0c128e6f04eff8509ce43c5a0a9e	p_Firmicutes	c_Clostridia	o_Clostridiales	f_Lachnospiraceae	f_Lachnospiraceae_g_	Yes	Inf	TRUE	TRUE	TRUE	TRUE	0.611314	-0.611 ± 0.862	0 (-1.13, 0)	0 ± 0	0 (0, 0)
Western	FVB	0dddd60201648359f2282da2cde1742c	p_Firmicutes	c_Clostridia	o_Clostridiales	f_Ruminococcaceae	g_Ruminococcaceae UCG-014	Yes	Inf	TRUE	TRUE	TRUE	TRUE	-0.608778	0 ± 0	0 (0, 0)	-0.609 ± 0.836	-0.117 (-1.19, 0)
Western	B6	5f8d0c128e6f04eff8509ce43c5a0a9e	p_Firmicutes	c_Clostridia	o_Clostridiales	f_Lachnospiraceae	f_Lachnospiraceae_g_	Yes	Inf	TRUE	TRUE	TRUE	TRUE	0.607275	-0.607 ± 0.857	0 (-1.15, 0)	0 ± 0	0 (0, 0)
Mediterranean	NOD	5c113eff9f9ae18e1239b9693d941398	p_Firmicutes	c_Clostridia	o_Clostridiales	f_Lachnospiraceae	f_Lachnospiraceae_g_	Yes	Inf	TRUE	TRUE	TRUE	TRUE	-0.6069	0 ± 0	0 (0, 0)	-0.607 ± 0.903	0 (-1.18, 0)
Ketogenic	NOD	7f4c3ea8719d0ac99dba63267482e41a	p_Firmicutes	c_Clostridia	o_Clostridiales	f_Ruminococcaceae	g_Oscillibacter	Yes	Inf	TRUE	TRUE	TRUE	TRUE	-0.606438	0.606 ± 0.489	0.629 (0.375, 0.86)	0 ± 0	0 (0, 0)
Ketogenic	B6	62cca315dcd03704540a0386d385807e	p_Firmicutes	c_Clostridia	o_Clostridiales	f_Lachnospiraceae	f_Lachnospiraceae_g_	Yes	Inf	TRUE	TRUE	TRUE	TRUE	-0.606408	0 ± 0	0 (0, 0)	-0.606 ± 0.759	-0.371 (-1.15, 0)
Western	AJ	7fa74070dd9d5182830246bf0d5de467	p_Bacteroidetes	c_Bacteroidia	o_Bacteroidales	f_Muribaculaceae	f_Muribaculaceae_g_	Yes	Inf	TRUE	TRUE	TRUE	TRUE	-0.604529	0.605 ± 0.73	0 (0, 1.22)	0 ± 0	0 (0, 0)
Ketogenic	AJ	7fa74070dd9d5182830246bf0d5de467	p_Bacteroidetes	c_Bacteroidia	o_Bacteroidales	f_Muribaculaceae	f_Muribaculaceae_g_	Yes	Inf	TRUE	TRUE	TRUE	TRUE	-0.602193	0.602 ± 0.73	0 (0, 1.25)	0 ± 0	0 (0, 0)
Western	AJ	2447d5b88ecff8b45c0bb504923d67ed	p_Firmicutes	c_Clostridia	o_Clostridiales	f_Lachnospiraceae	g_A2	Yes	Inf	TRUE	TRUE	TRUE	TRUE	0.60186	-0.602 ± 1	0 (-0.719, 0)	0 ± 0	0 (0, 0)
Mediterranean	B6	97d2e6c95c68b54b2ed8c83a973d41e5	p_Firmicutes	c_Clostridia	o_Clostridiales	f_Ruminococcaceae	g_Ruminococcaceae UCG-014	Yes	Inf	TRUE	TRUE	TRUE	TRUE	-0.601711	0 ± 0	0 (0, 0)	-0.602 ± 0.864	0 (-0.936, 0)
Mediterranean	B6	f4953ddbb7f5106591751f2b0c95cd33	p_Firmicutes	c_Clostridia	o_Clostridiales	f_Clostridiales vadinBB60 group	f_Clostridiales vadinBB60 group_g_uncultured bacterium	Yes	Inf	TRUE	TRUE	TRUE	TRUE	-0.601611	0 ± 0	0 (0, 0)	-0.602 ± 1.07	0 (-0.735, 0)
Japanese	FVB	9615ff21c22df828e22274e59642b104	p_Firmicutes	c_Clostridia	o_Clostridiales	f_Lachnospiraceae	f_Lachnospiraceae_g_	Yes	Inf	TRUE	TRUE	TRUE	TRUE	-0.600699	0 ± 0	0 (0, 0)	-0.601 ± 0.678	-0.484 (-0.895, -0.0772)
Western	NOD	6b3a608f2ff2bc6f690e402a2e78b172	p_Bacteroidetes	c_Bacteroidia	o_Bacteroidales	f_Muribaculaceae	f_Muribaculaceae_g_uncultured bacterium	Yes	Inf	TRUE	TRUE	TRUE	TRUE	0.597262	-0.597 ± 0.78	-0.375 (-0.972, 0)	0 ± 0	0 (0, 0)
Ketogenic	B6	c5ddf739959c7b30095bdb12a7d981f1	p_Firmicutes	c_Clostridia	o_Clostridiales	f_Ruminococcaceae	g_Butyricicoccus	Yes	Inf	TRUE	TRUE	TRUE	TRUE	-0.596703	0 ± 0	0 (0, 0)	-0.597 ± 1.17	0 (-1.39, 0)
Mediterranean	FVB	45ae8d70751ce0de9837dd6db69dfe8d	p_Bacteroidetes	c_Bacteroidia	o_Bacteroidales	f_Muribaculaceae	f_Muribaculaceae_g_	Yes	Inf	TRUE	TRUE	TRUE	TRUE	0.595967	0 ± 0	0 (0, 0)	0.596 ± 1.47	0 (0, 0.125)
Western	B6	83e806a61e07859122e3565bc8caf629	p_Cyanobacteria	c_Melainabacteria	o_Gastranaerophilales	o_Gastranaerophilales_f_g_	o_Gastranaerophilales_f_g_	Yes	Inf	TRUE	TRUE	TRUE	TRUE	-0.595402	0 ± 0	0 (0, 0)	-0.595 ± 0.914	-0.199 (-0.84, 0)
Ketogenic	B6	c116b7f0fc0ac8b92b7b3b18538ff379	p_Firmicutes	c_Clostridia	o_Clostridiales	f_Lachnospiraceae	f_Lachnospiraceae_g_	Yes	Inf	TRUE	TRUE	TRUE	TRUE	-0.594886	0 ± 0	0 (0, 0)	-0.595 ± 0.587	-0.821 (-1.06, 0)
Western	FVB	6539a3ba62a6e86d6f8be911b668d166	p_Firmicutes	c_Clostridia	o_Clostridiales	f_Lachnospiraceae	f_Lachnospiraceae_g_	Yes	Inf	TRUE	TRUE	TRUE	TRUE	-0.594382	0 ± 0	0 (0, 0)	-0.594 ± 0.922	-0.433 (-1.44, 0)
Ketogenic	B6	5f8d0c128e6f04eff8509ce43c5a0a9e	p_Firmicutes	c_Clostridia	o_Clostridiales	f_Lachnospiraceae	f_Lachnospiraceae_g_	Yes	Inf	TRUE	TRUE	TRUE	TRUE	0.593992	-0.594 ± 0.85	0 (-1.12, 0)	0 ± 0	0 (0, 0)
Western	B6	3cbab430786a4c1617d25eaa46dfabba	p_Actinobacteria	c_Coriobacteriia	o_Coriobacteriales	f_Eggerthellaceae	g_Enterorhabdus	Yes	Inf	TRUE	TRUE	TRUE	TRUE	0.592796	-0.593 ± 0.792	0 (-1.02, 0)	0 ± 0	0 (0, 0)
Mediterranean	B6	5f8d0c128e6f04eff8509ce43c5a0a9e	p_Firmicutes	c_Clostridia	o_Clostridiales	f_Lachnospiraceae	f_Lachnospiraceae_g_	Yes	Inf	TRUE	TRUE	TRUE	TRUE	0.592138	-0.592 ± 0.845	0 (-1.06, 0)	0 ± 0	0 (0, 0)
Ketogenic	B6	c76c614268ba542a6ae0a738f4968761	p_Bacteroidetes	c_Bacteroidia	o_Bacteroidales	f_Muribaculaceae	g_uncultured Bacteroidales bacterium	Yes	Inf	TRUE	TRUE	TRUE	TRUE	-0.589989	0.59 ± 0.602	0.53 (0, 1.19)	0 ± 0	0 (0, 0)
Ketogenic	AJ	2447d5b88ecff8b45c0bb504923d67ed	p_Firmicutes	c_Clostridia	o_Clostridiales	f_Lachnospiraceae	g_A2	Yes	Inf	TRUE	TRUE	TRUE	TRUE	0.585049	-0.585 ± 1.01	0 (-0.633, 0)	0 ± 0	0 (0, 0)
Mediterranean	FVB	c116b7f0fc0ac8b92b7b3b18538ff379	p_Firmicutes	c_Clostridia	o_Clostridiales	f_Lachnospiraceae	f_Lachnospiraceae_g_	Yes	Inf	TRUE	TRUE	TRUE	TRUE	-0.583339	0 ± 0	0 (0, 0)	-0.583 ± 0.615	-0.421 (-1.07, -0.0747)
Ketogenic	AJ	692ea2c6e4b5200bf28023bf588a3463	p_Firmicutes	c_Erysipelotrichia	o_Erysipelotrichales	f_Erysipelotrichaceae	f_Erysipelotrichaceae_g_uncultured bacterium	Yes	Inf	TRUE	TRUE	TRUE	TRUE	-0.582225	0 ± 0	0 (0, 0)	-0.582 ± 0.997	0 (-1.03, 0)
Mediterranean	B6	57ecd351a42fa9ff44f4fb342c7c8117	p_Firmicutes	c_Clostridia	o_Clostridiales	f_Lachnospiraceae	f_Lachnospiraceae_g_	Yes	Inf	TRUE	TRUE	TRUE	TRUE	0.581542	0 ± 0	0 (0, 0)	0.582 ± 0.719	0.414 (0, 1.26)
Mediterranean	FVB	825ba060ca01a95782154b97ea34ea96	p_Firmicutes	c_Clostridia	o_Clostridiales	f_Lachnospiraceae	f_Lachnospiraceae_g_	Yes	Inf	TRUE	TRUE	TRUE	TRUE	-0.581341	0 ± 0	0 (0, 0)	-0.581 ± 0.721	-0.423 (-0.859, 0)
Japanese	B6	c76c614268ba542a6ae0a738f4968761	p_Bacteroidetes	c_Bacteroidia	o_Bacteroidales	f_Muribaculaceae	g_uncultured Bacteroidales bacterium	Yes	Inf	TRUE	TRUE	TRUE	TRUE	-0.579728	0.58 ± 0.594	0.524 (0, 1.13)	0 ± 0	0 (0, 0)
Ketogenic	FVB	5fdd9ac49ec52edf374ee2a06a0de6a4	p_Firmicutes	c_Clostridia	o_Clostridiales	f_Ruminococcaceae	f_Ruminococcaceae_g_	Yes	Inf	TRUE	TRUE	TRUE	TRUE	-0.577414	0 ± 0	0 (0, 0)	-0.577 ± 0.641	-0.365 (-1.13, 0)
Mediterranean	B6	77da8f1c033bc2bf704ff8e9dbd96246	p_Firmicutes	c_Clostridia	o_Clostridiales	f_Lachnospiraceae	g_Blautia	No	123	FALSE	TRUE	TRUE	TRUE	0.576705	-0.717 ± 0.498	-0.638 (-1.13, -0.276)	-0.14 ± 0.442	0 (0, 0)
Western	AJ	c305cf17af3226a458d916d08527936e	p_Bacteroidetes	c_Bacteroidia	o_Bacteroidales	f_Muribaculaceae	f_Muribaculaceae_g_uncultured bacterium	Yes	Inf	TRUE	TRUE	TRUE	TRUE	0.572742	0 ± 0	0 (0, 0)	0.573 ± 0.586	0.529 (0, 0.912)
Western	AJ	6f3c27deeec2161bfb500f8189b0daf0	p_Firmicutes	c_Clostridia	o_Clostridiales	f_Lachnospiraceae	f_Lachnospiraceae_g_	Yes	Inf	TRUE	TRUE	TRUE	TRUE	0.572468	-0.572 ± 0.721	-0.207 (-1.1, 0)	0 ± 0	0 (0, 0)
Japanese	NOD	54c2b9f595dda7fa68c3be3e3175b510	p_Firmicutes	c_Clostridia	o_Clostridiales	f_Lachnospiraceae	f_Lachnospiraceae_g_	Yes	Inf	TRUE	TRUE	TRUE	TRUE	-0.572427	0 ± 0	0 (0, 0)	-0.572 ± 0.369	-0.613 (-0.759, -0.402)
Mediterranean	FVB	5cb6a1598ef7a47f8fe1c3fcee71cb09	p_Firmicutes	c_Clostridia	o_Clostridiales	f_Ruminococcaceae	g_Anaerotruncus	Yes	Inf	TRUE	TRUE	TRUE	TRUE	0.571361	-0.571 ± 0.803	0 (-1.31, 0)	0 ± 0	0 (0, 0)
Western	NOD	026244cf2a0ccd82a2b55e6adb687712	p_Firmicutes	c_Clostridia	o_Clostridiales	f_Lachnospiraceae	f_Lachnospiraceae_g_	Yes	Inf	TRUE	TRUE	TRUE	TRUE	0.570259	-0.57 ± 0.858	-0.234 (-0.804, 0)	0 ± 0	0 (0, 0)
Japanese	NOD	5aefe146144cdb2a00c0102adca80573	p_Firmicutes	c_Clostridia	o_Clostridiales	f_Lachnospiraceae	f_Lachnospiraceae_g_	Yes	Inf	TRUE	TRUE	TRUE	TRUE	0.569498	-0.569 ± 0.615	-0.443 (-0.85, -0.163)	0 ± 0	0 (0, 0)
Mediterranean	B6	7168010de1c2e3d51f372ca4fef819e8	p_Firmicutes	c_Clostridia	o_Clostridiales	f_Ruminococcaceae	g_Ruminococcaceae UCG-005	Yes	Inf	TRUE	TRUE	TRUE	TRUE	0.568923	-0.569 ± 0.942	0 (-0.644, 0)	0 ± 0	0 (0, 0)
Mediterranean	FVB	34e1a2f6a593f97cdd9b5e49d91dfadb	p_Firmicutes	c_Clostridia	o_Clostridiales	f_Clostridiales vadinBB60 group	f_Clostridiales vadinBB60 group_g_	Yes	Inf	TRUE	TRUE	TRUE	TRUE	0.568808	-0.569 ± 0.814	0 (-1.21, 0)	0 ± 0	0 (0, 0)
Western	B6	b6d0deb2d40a2a95ecf8efc8537af201	p_Bacteroidetes	c_Bacteroidia	o_Bacteroidales	f_Muribaculaceae	f_Muribaculaceae_g_uncultured bacterium	No	84	FALSE	FALSE	TRUE	TRUE	-0.568592	-0.257 ± 1.4	-0.458 (-1.19, 0.703)	-0.826 ± 1.04	-0.309 (-1.57, 0)
Ketogenic	B6	406eea85285d3e6403ae6eece05aa099	p_Firmicutes	c_Clostridia	o_Clostridiales	f_Lachnospiraceae	g_Lachnospiraceae NK4A136 group	Yes	Inf	TRUE	TRUE	TRUE	TRUE	-0.567224	0 ± 0	0 (0, 0)	-0.567 ± 0.764	0 (-0.969, 0)
Ketogenic	NOD	a4eef8959ed74b5f136cd2f91e1ede3c	p_Proteobacteria	c_Deltaproteobacteria	o_Desulfovibrionales	f_Desulfovibrionaceae	g_Desulfovibrio	Yes	Inf	TRUE	TRUE	TRUE	TRUE	0.565008	0 ± 0	0 (0, 0)	0.565 ± 0.691	0.325 (0, 1.02)
Western	B6	b35912c3f527ffa62b33c1f70a65a074	p_Firmicutes	c_Clostridia	o_Clostridiales	f_Ruminococcaceae	g_Ruminococcaceae UCG-014	Yes	Inf	TRUE	TRUE	TRUE	TRUE	-0.565003	0 ± 0	0 (0, 0)	-0.565 ± 0.862	0 (-1.03, 0)
Ketogenic	NOD	e89ff92599aabd892e72cda27d98ef89	p_Firmicutes	c_Clostridia	o_Clostridiales	f_Lachnospiraceae	f_Lachnospiraceae_g_	Yes	Inf	TRUE	TRUE	TRUE	TRUE	-0.564982	0 ± 0	0 (0, 0)	-0.565 ± 0.675	-0.323 (-1.13, 0)
Mediterranean	NOD	e2fdff00a4c24bbeff5a6f694b685370	p_Firmicutes	c_Clostridia	o_Clostridiales	f_Ruminococcaceae	g_Ruminococcaceae UCG-014	Yes	Inf	TRUE	TRUE	TRUE	TRUE	0.564618	0 ± 0	0 (0, 0)	0.565 ± 0.76	0.128 (0, 1.05)
Ketogenic	AJ	6f3c27deeec2161bfb500f8189b0daf0	p_Firmicutes	c_Clostridia	o_Clostridiales	f_Lachnospiraceae	f_Lachnospiraceae_g_	Yes	Inf	TRUE	TRUE	TRUE	TRUE	0.564401	-0.564 ± 0.716	-0.18 (-1.15, 0)	0 ± 0	0 (0, 0)
Mediterranean	B6	3cbab430786a4c1617d25eaa46dfabba	p_Actinobacteria	c_Coriobacteriia	o_Coriobacteriales	f_Eggerthellaceae	g_Enterorhabdus	Yes	Inf	TRUE	TRUE	TRUE	TRUE	0.563868	-0.564 ± 0.752	0 (-0.936, 0)	0 ± 0	0 (0, 0)
Ketogenic	B6	3cbab430786a4c1617d25eaa46dfabba	p_Actinobacteria	c_Coriobacteriia	o_Coriobacteriales	f_Eggerthellaceae	g_Enterorhabdus	Yes	Inf	TRUE	TRUE	TRUE	TRUE	0.56307	-0.563 ± 0.763	0 (-0.996, 0)	0 ± 0	0 (0, 0)
Ketogenic	B6	9316cdc43131645da205d377fa29cfd2	p_Firmicutes	c_Clostridia	o_Clostridiales	f_Ruminococcaceae	g_Angelakisella	Yes	Inf	TRUE	TRUE	TRUE	TRUE	0.558215	0 ± 0	0 (0, 0)	0.558 ± 0.516	0.675 (0.0646, 0.855)
Western	FVB	31638f70457be87baf584420a97b1cf3	p_Firmicutes	c_Clostridia	o_Clostridiales	f_Lachnospiraceae	f_Lachnospiraceae_g_uncultured	Yes	Inf	TRUE	TRUE	TRUE	TRUE	-0.55708	0 ± 0	0 (0, 0)	-0.557 ± 0.828	0 (-1.43, 0)
Japanese	FVB	77599028f065a681844c38247ab16455	p_Firmicutes	c_Clostridia	o_Clostridiales	f_Lachnospiraceae	f_Lachnospiraceae_g_	No	116	FALSE	FALSE	TRUE	TRUE	0.556555	0.11 ± 0.31	0 (0, 0)	0.666 ± 0.91	0.207 (0.0621, 1.57)
Mediterranean	B6	6f3c27deeec2161bfb500f8189b0daf0	p_Firmicutes	c_Clostridia	o_Clostridiales	f_Lachnospiraceae	f_Lachnospiraceae_g_	Yes	Inf	TRUE	TRUE	TRUE	TRUE	-0.556328	0 ± 0	0 (0, 0)	-0.556 ± 0.841	0 (-0.796, 0)
Western	NOD	46180f90cfba9982459c4f46031eaca0	p_Bacteroidetes	c_Bacteroidia	o_Bacteroidales	f_Muribaculaceae	g_uncultured Bacteroidales bacterium	Yes	Inf	TRUE	TRUE	TRUE	TRUE	-0.554134	0.554 ± 0.43	0.652 (0.322, 0.884)	0 ± 0	0 (0, 0)
Japanese	B6	1f487dc23c4b986de680824aecc24ca5	p_Firmicutes	c_Clostridia	o_Clostridiales	f_Ruminococcaceae	f_Ruminococcaceae_g_	Yes	Inf	TRUE	TRUE	TRUE	TRUE	-0.554127	0 ± 0	0 (0, 0)	-0.554 ± 0.639	-0.371 (-0.974, 0)
Japanese	B6	2bba70292bf0cde42e9c9a29ddf7052b	p_Firmicutes	c_Bacilli	o_Lactobacillales	f_Streptococcaceae	g_Lactococcus	Yes	Inf	TRUE	TRUE	TRUE	TRUE	0.549757	-0.55 ± 0.814	-0.71 (-1.15, 0)	0 ± 0	0 (0, 0)
Japanese	FVB	576916397191c6cf0cbd62bbe7517857	p_Tenericutes	c_Mollicutes	o_Mollicutes RF39	f_uncultured bacterium	f_uncultured bacterium_g_uncultured bacterium	Yes	Inf	TRUE	TRUE	TRUE	TRUE	-0.549558	0 ± 0	0 (0, 0)	-0.55 ± 0.788	-0.15 (-0.823, 0)
Ketogenic	B6	6f1cfea38431b5f7b9004f8cf87d9eaf	p_Bacteroidetes	c_Bacteroidia	o_Bacteroidales	f_Muribaculaceae	f_Muribaculaceae_g_	Yes	Inf	TRUE	TRUE	TRUE	TRUE	-0.5441	0.544 ± 0.723	0.262 (0, 1.01)	0 ± 0	0 (0, 0)
Ketogenic	B6	77599028f065a681844c38247ab16455	p_Firmicutes	c_Clostridia	o_Clostridiales	f_Lachnospiraceae	f_Lachnospiraceae_g_	Yes	Inf	TRUE	TRUE	TRUE	TRUE	-0.54346	0 ± 0	0 (0, 0)	-0.543 ± 0.438	-0.544 (-0.826, -0.451)
Japanese	FVB	49413072270fee27dc48830ff7e11fad	p_Firmicutes	c_Clostridia	o_Clostridiales	f_Lachnospiraceae	f_Lachnospiraceae_g_	Yes	Inf	TRUE	TRUE	TRUE	TRUE	0.542883	0 ± 0	0 (0, 0)	0.543 ± 0.403	0.742 (0.221, 0.833)
Mediterranean	NOD	68e4929934845030221b8beb240c932c	p_Tenericutes	c_Mollicutes	o_Mollicutes RF39	f_uncultured Firmicutes bacterium	g_uncultured Firmicutes bacterium	Yes	Inf	TRUE	TRUE	TRUE	TRUE	-0.542172	0 ± 0	0 (0, 0)	-0.542 ± 0.657	-0.194 (-1.23, 0)
Ketogenic	B6	7b8586b6f283d0bbd8c6203fe0ab49fd	p_Bacteroidetes	c_Bacteroidia	o_Bacteroidales	f_Muribaculaceae	f_Muribaculaceae_g_uncultured bacterium	Yes	Inf	TRUE	TRUE	TRUE	TRUE	-0.540907	0.541 ± 0.651	0.405 (0, 0.915)	0 ± 0	0 (0, 0)
Mediterranean	B6	542d520b5b971e1266c3c0c6c72fa44a	p_Firmicutes	c_Clostridia	o_Clostridiales	f_Ruminococcaceae	f_Ruminococcaceae_g_	No	97	FALSE	FALSE	FALSE	TRUE	-0.540489	-0.222 ± 0.665	0 (0, 0)	-0.762 ± 0.505	-0.656 (-1.2, -0.502)
Western	NOD	4d2c586e7b5d49e79b052d00f0e798ee	p_Firmicutes	c_Clostridia	o_Clostridiales	f_Lachnospiraceae	f_Lachnospiraceae_g_	Yes	Inf	TRUE	TRUE	TRUE	TRUE	-0.539659	0.54 ± 0.451	0.6 (0.254, 0.885)	0 ± 0	0 (0, 0)
Japanese	FVB	503fdd0ce92fa86200328bbab057d039	p_Bacteroidetes	c_Bacteroidia	o_Bacteroidales	f_Muribaculaceae	f_Muribaculaceae_g_uncultured bacterium	Yes	Inf	TRUE	TRUE	TRUE	TRUE	-0.537767	0.538 ± 0.711	0.0773 (0, 1.22)	0 ± 0	0 (0, 0)
Japanese	B6	542d520b5b971e1266c3c0c6c72fa44a	p_Firmicutes	c_Clostridia	o_Clostridiales	f_Ruminococcaceae	f_Ruminococcaceae_g_	No	74	FALSE	FALSE	FALSE	TRUE	-0.534878	-0.235 ± 0.705	0 (0, 0)	-0.77 ± 0.57	-0.988 (-1.23, -0.29)
Mediterranean	AJ	a62e840ca960014d9bc145e7f51d1e08	p_Firmicutes	c_Clostridia	o_Clostridiales	f_Ruminococcaceae	g_Anaerotruncus	Yes	Inf	TRUE	TRUE	TRUE	TRUE	0.534783	-0.535 ± 0.834	0 (-1.27, 0)	0 ± 0	0 (0, 0)
Ketogenic	AJ	44f947187342f8c159cd26ae3902e36d	p_Firmicutes	c_Clostridia	o_Clostridiales	f_Lachnospiraceae	g_Lachnospiraceae NK4A136 group	Yes	Inf	TRUE	TRUE	TRUE	TRUE	-0.534143	0 ± 0	0 (0, 0)	-0.534 ± 0.678	0 (-1.05, 0)
Japanese	B6	6f1cfea38431b5f7b9004f8cf87d9eaf	p_Bacteroidetes	c_Bacteroidia	o_Bacteroidales	f_Muribaculaceae	f_Muribaculaceae_g_	Yes	Inf	TRUE	TRUE	TRUE	TRUE	-0.53384	0.534 ± 0.713	0.257 (0, 0.989)	0 ± 0	0 (0, 0)
Ketogenic	FVB	503fdd0ce92fa86200328bbab057d039	p_Bacteroidetes	c_Bacteroidia	o_Bacteroidales	f_Muribaculaceae	f_Muribaculaceae_g_uncultured bacterium	Yes	Inf	TRUE	TRUE	TRUE	TRUE	-0.53216	0.532 ± 0.698	0.085 (0, 1.21)	0 ± 0	0 (0, 0)
Japanese	B6	7b8586b6f283d0bbd8c6203fe0ab49fd	p_Bacteroidetes	c_Bacteroidia	o_Bacteroidales	f_Muribaculaceae	f_Muribaculaceae_g_uncultured bacterium	Yes	Inf	TRUE	TRUE	TRUE	TRUE	-0.530646	0.531 ± 0.636	0.348 (0, 0.909)	0 ± 0	0 (0, 0)
Mediterranean	NOD	58f23bd87f96460cd1b1257d6e335b0c	p_Tenericutes	c_Mollicutes	o_Mollicutes RF39	f_uncultured Erysipelotrichaceae bacterium	g_uncultured Erysipelotrichaceae bacterium	Yes	Inf	TRUE	TRUE	TRUE	TRUE	-0.529678	0 ± 0	0 (0, 0)	-0.53 ± 0.842	0 (-0.82, 0)
Mediterranean	FVB	a8786383b806f12dc042634f0b2c06b8	p_Actinobacteria	c_Coriobacteriia	o_Coriobacteriales	f_Eggerthellaceae	g_Enterorhabdus	Yes	Inf	TRUE	TRUE	TRUE	TRUE	0.529589	-0.53 ± 0.739	0 (-1.27, 0)	0 ± 0	0 (0, 0)
Western	B6	7b8586b6f283d0bbd8c6203fe0ab49fd	p_Bacteroidetes	c_Bacteroidia	o_Bacteroidales	f_Muribaculaceae	f_Muribaculaceae_g_uncultured bacterium	Yes	Inf	TRUE	TRUE	TRUE	TRUE	-0.5295	0.53 ± 0.637	0.34 (0, 0.89)	0 ± 0	0 (0, 0)
Western	AJ	3cbab430786a4c1617d25eaa46dfabba	p_Actinobacteria	c_Coriobacteriia	o_Coriobacteriales	f_Eggerthellaceae	g_Enterorhabdus	Yes	Inf	TRUE	TRUE	TRUE	TRUE	0.529354	-0.529 ± 0.635	0 (-1.24, 0)	0 ± 0	0 (0, 0)
Western	NOD	7f51a67e013acaf3517eb5214b77611b	p_Firmicutes	c_Clostridia	o_Clostridiales	f_Ruminococcaceae	g_Ruminococcaceae UCG-014	Yes	Inf	TRUE	TRUE	TRUE	TRUE	-0.52739	0.527 ± 0.615	0.477 (0, 1)	0 ± 0	0 (0, 0)
Mediterranean	B6	298243c170f6b6264f59786ba654eabb	p_Firmicutes	c_Clostridia	o_Clostridiales	f_Lachnospiraceae	g_Blautia	Yes	Inf	TRUE	TRUE	TRUE	TRUE	-0.526627	0 ± 0	0 (0, 0)	-0.527 ± 0.798	0 (-1.01, 0)
Western	FVB	503fdd0ce92fa86200328bbab057d039	p_Bacteroidetes	c_Bacteroidia	o_Bacteroidales	f_Muribaculaceae	f_Muribaculaceae_g_uncultured bacterium	Yes	Inf	TRUE	TRUE	TRUE	TRUE	-0.525838	0.526 ± 0.691	0.0815 (0, 1.2)	0 ± 0	0 (0, 0)
Mediterranean	B6	b3c98b48a21a9956dc9f88e3b4236725	p_Firmicutes	c_Clostridia	o_Clostridiales	f_Lachnospiraceae	g_Lachnospiraceae NK4A136 group	Yes	Inf	TRUE	TRUE	TRUE	TRUE	0.522762	0 ± 0	0 (0, 0)	0.523 ± 0.642	0.442 (0, 1.06)
Mediterranean	NOD	23fcf5b82996f2aaffbbe9d3e9c66e1f	p_Bacteroidetes	c_Bacteroidia	o_Bacteroidales	f_Muribaculaceae	f_Muribaculaceae_g_uncultured bacterium	Yes	Inf	TRUE	TRUE	TRUE	TRUE	-0.522053	0 ± 0	0 (0, 0)	-0.522 ± 0.722	0 (-1.33, 0)
Mediterranean	NOD	e74393078c516425a4c164a7f0d00b84	p_Firmicutes	c_Clostridia	o_Clostridiales	f_Ruminococcaceae	g_Ruminococcaceae UCG-009	Yes	Inf	TRUE	TRUE	TRUE	TRUE	0.520107	0 ± 0	0 (0, 0)	0.52 ± 0.676	0.541 (0.156, 0.915)
Mediterranean	NOD	46180f90cfba9982459c4f46031eaca0	p_Bacteroidetes	c_Bacteroidia	o_Bacteroidales	f_Muribaculaceae	g_uncultured Bacteroidales bacterium	Yes	Inf	TRUE	TRUE	TRUE	TRUE	-0.518613	0.519 ± 0.424	0.565 (0.269, 0.814)	0 ± 0	0 (0, 0)
Mediterranean	B6	c116b7f0fc0ac8b92b7b3b18538ff379	p_Firmicutes	c_Clostridia	o_Clostridiales	f_Lachnospiraceae	f_Lachnospiraceae_g_	Yes	Inf	TRUE	TRUE	TRUE	TRUE	-0.518274	0 ± 0	0 (0, 0)	-0.518 ± 0.633	-0.163 (-1.14, 0)
Mediterranean	NOD	ced3c137ffba1137c26195754c32beb5	p_Bacteroidetes	c_Bacteroidia	o_Bacteroidales	f_Rikenellaceae	g_Alistipes	Yes	Inf	TRUE	TRUE	TRUE	TRUE	0.518217	0 ± 0	0 (0, 0)	0.518 ± 0.314	0.511 (0.388, 0.604)
Japanese	AJ	ec774f6b250774161113d236df92fb55	p_Firmicutes	c_Clostridia	o_Clostridiales	f_Lachnospiraceae	f_Lachnospiraceae_g_	No	116	FALSE	FALSE	TRUE	TRUE	-0.516621	0.00226 ± 0.00679	0 (0, 0)	-0.514 ± 0.755	-0.678 (-1.21, 0)
Western	NOD	e45439b131e9ad2dfe2734b5d5703175	p_Firmicutes	c_Clostridia	o_Clostridiales	f_Lachnospiraceae	f_Lachnospiraceae_g_	Yes	Inf	TRUE	TRUE	TRUE	TRUE	0.515512	0 ± 0	0 (0, 0)	0.516 ± 0.842	0.0599 (0.03, 0.773)
Ketogenic	FVB	916f2f95a2dd84ba8f584a3762b1177e	p_Firmicutes	c_Clostridia	o_Clostridiales	f_Ruminococcaceae	g_Ruminiclostridium 5	Yes	Inf	TRUE	TRUE	TRUE	TRUE	0.515201	-0.515 ± 0.59	-0.421 (-0.798, 0)	0 ± 0	0 (0, 0)
Mediterranean	NOD	56d05f67a9712a3d6a33b5654a48d6d2	p_Firmicutes	c_Clostridia	o_Clostridiales	f_Lachnospiraceae	f_Lachnospiraceae_g_	Yes	Inf	TRUE	TRUE	TRUE	TRUE	-0.515024	0 ± 0	0 (0, 0)	-0.515 ± 0.628	-0.335 (-0.835, 0)
Mediterranean	AJ	de44a937c4387c8daebe719b44686e65	p_Firmicutes	c_Clostridia	o_Clostridiales	f_Lachnospiraceae	g_Lachnospiraceae FCS020 group	Yes	Inf	TRUE	TRUE	TRUE	TRUE	0.511991	-0.512 ± 0.942	0 (-0.31, 0)	0 ± 0	0 (0, 0)
Western	NOD	bc3e680a3cda3968dfb226d0961a872d	p_Firmicutes	c_Clostridia	o_Clostridiales	f_Lachnospiraceae	f_Lachnospiraceae_g_	Yes	Inf	TRUE	TRUE	TRUE	TRUE	-0.510756	0.511 ± 1.94	0 (-0.311, 0.822)	0 ± 0	0 (0, 0)
Mediterranean	B6	fc8f7f4fda5b388cc2b7e87e10be3951	p_Firmicutes	c_Bacilli	o_Lactobacillales	f_Aerococcaceae	g_Aerococcus	Yes	Inf	TRUE	TRUE	TRUE	TRUE	-0.507781	0 ± 0	0 (0, 0)	-0.508 ± 0.792	0 (-0.713, 0)
Western	B6	59c56b866fb056d28997bd1ed93ef341	p_Firmicutes	c_Clostridia	o_Clostridiales	f_Ruminococcaceae	f_Ruminococcaceae_g_	Yes	Inf	TRUE	TRUE	TRUE	TRUE	-0.50699	0 ± 0	0 (0, 0)	-0.507 ± 0.762	-0.138 (-0.678, 0)
Ketogenic	NOD	46180f90cfba9982459c4f46031eaca0	p_Bacteroidetes	c_Bacteroidia	o_Bacteroidales	f_Muribaculaceae	g_uncultured Bacteroidales bacterium	Yes	Inf	TRUE	TRUE	TRUE	TRUE	-0.506936	0.507 ± 0.43	0.546 (0.233, 0.82)	0 ± 0	0 (0, 0)
Western	NOD	5aefe146144cdb2a00c0102adca80573	p_Firmicutes	c_Clostridia	o_Clostridiales	f_Lachnospiraceae	f_Lachnospiraceae_g_	Yes	Inf	TRUE	TRUE	TRUE	TRUE	0.505031	-0.505 ± 0.587	-0.368 (-0.792, -0.0819)	0 ± 0	0 (0, 0)
Western	NOD	c5aeddbc599c9c51f348ce9d2d18bc87	p_Firmicutes	c_Clostridia	o_Clostridiales	f_Lachnospiraceae	g_A2	Yes	Inf	TRUE	TRUE	TRUE	TRUE	-0.504057	0 ± 0	0 (0, 0)	-0.504 ± 0.513	-0.487 (-0.756, -0.244)
Mediterranean	B6	f545defe35a4cd772acd8ddabaccff10	p_Bacteroidetes	c_Bacteroidia	o_Bacteroidales	f_Muribaculaceae	f_Muribaculaceae_g_uncultured bacterium	Yes	Inf	TRUE	TRUE	TRUE	TRUE	0.502748	0 ± 0	0 (0, 0)	0.503 ± 0.552	0.342 (0, 0.917)
Western	NOD	0153c3edfc9426a41c274e099a968c45	p_Bacteroidetes	c_Bacteroidia	o_Bacteroidales	f_Muribaculaceae	f_Muribaculaceae_g_uncultured bacterium	Yes	Inf	TRUE	TRUE	TRUE	TRUE	-0.499917	0 ± 0	0 (0, 0)	-0.5 ± 0.461	-0.593 (-0.75, -0.296)
Ketogenic	B6	692ea2c6e4b5200bf28023bf588a3463	p_Firmicutes	c_Erysipelotrichia	o_Erysipelotrichales	f_Erysipelotrichaceae	f_Erysipelotrichaceae_g_uncultured bacterium	Yes	Inf	TRUE	TRUE	TRUE	TRUE	-0.498895	0 ± 0	0 (0, 0)	-0.499 ± 0.733	0 (-1.46, 0)
Western	B6	071d27ee45a6f4a0f2aa92bf275618eb	p_Firmicutes	c_Erysipelotrichia	o_Erysipelotrichales	f_Erysipelotrichaceae	g_Dubosiella	Yes	Inf	TRUE	TRUE	TRUE	TRUE	0.497652	0 ± 0	0 (0, 0)	0.498 ± 2.17	-0.0796 (-1.25, 2.7)
Japanese	NOD	43ab41a67004b6c64cef88799bfa256b	p_Bacteroidetes	c_Bacteroidia	o_Bacteroidales	f_Muribaculaceae	g_uncultured Bacteroidales bacterium	Yes	Inf	TRUE	TRUE	TRUE	TRUE	0.494331	-0.494 ± 0.661	-0.263 (-0.671, -0.0863)	0 ± 0	0 (0, 0)
Ketogenic	AJ	c5a6ab2cd7c971ee6e6cb035c820875a	p_Proteobacteria	c_Gammaproteobacteria	o_Enterobacteriales	f_Enterobacteriaceae	g_Enterobacter	Yes	Inf	TRUE	TRUE	TRUE	TRUE	0.493686	-0.494 ± 0.602	-0.383 (-0.742, 0)	0 ± 0	0 (0, 0)
Western	B6	b1f0372cc2479d5259278ff47da2648a	p_Firmicutes	c_Clostridia	o_Clostridiales	f_Peptostreptococcaceae	g_Romboutsia	Yes	Inf	TRUE	TRUE	TRUE	TRUE	0.490387	0 ± 0	0 (0, 0)	0.49 ± 1.32	0.746 (-0.146, 1.42)
Japanese	NOD	46180f90cfba9982459c4f46031eaca0	p_Bacteroidetes	c_Bacteroidia	o_Bacteroidales	f_Muribaculaceae	g_uncultured Bacteroidales bacterium	Yes	Inf	TRUE	TRUE	TRUE	TRUE	-0.489667	0.49 ± 0.404	0.544 (0.242, 0.792)	0 ± 0	0 (0, 0)
Mediterranean	NOD	c116b7f0fc0ac8b92b7b3b18538ff379	p_Firmicutes	c_Clostridia	o_Clostridiales	f_Lachnospiraceae	f_Lachnospiraceae_g_	Yes	Inf	TRUE	TRUE	TRUE	TRUE	-0.489005	0 ± 0	0 (0, 0)	-0.489 ± 0.598	-0.305 (-0.814, 0)
Ketogenic	B6	eaf44cc4a57c463c1d5c2f013efdb07a	p_Firmicutes	c_Clostridia	o_Clostridiales	f_Lachnospiraceae	f_Lachnospiraceae_g_uncultured	No	64	FALSE	FALSE	FALSE	TRUE	0.488296	-0.766 ± 1.22	0 (-1.8, 0)	-0.277 ± 0.857	0 (-0.603, 0.0605)
Ketogenic	NOD	bbd9c8b43eb5696b6146ec2dca06d395	p_Firmicutes	c_Clostridia	o_Clostridiales	f_Lachnospiraceae	f_Lachnospiraceae_g_uncultured	Yes	Inf	TRUE	TRUE	TRUE	TRUE	0.487533	0 ± 0	0 (0, 0)	0.488 ± 0.446	0.501 (0.125, 0.707)
Western	FVB	e6b834901f1018308bb97185d50ed2cd	p_Firmicutes	c_Clostridia	o_Clostridiales	f_Lachnospiraceae	f_Lachnospiraceae_g_	Yes	Inf	TRUE	TRUE	TRUE	TRUE	-0.487379	0 ± 0	0 (0, 0)	-0.487 ± 0.726	-0.148 (-0.634, 0)
Western	FVB	03f88e6f98558438c1fbe61b698e2793	p_Cyanobacteria	c_Melainabacteria	o_Gastranaerophilales	o_Gastranaerophilales_f_g_	o_Gastranaerophilales_f_g_	Yes	Inf	TRUE	TRUE	TRUE	TRUE	0.487045	0 ± 0	0 (0, 0)	0.487 ± 0.979	0.667 (-0.144, 1.02)
Japanese	FVB	47b0d787e0f0604eedb56661a3e0756a	p_Firmicutes	c_Clostridia	o_Clostridiales	f_Lachnospiraceae	g_Lachnospiraceae UCG-001	Yes	Inf	TRUE	TRUE	TRUE	TRUE	0.486641	0 ± 0	0 (0, 0)	0.487 ± 0.708	0.124 (0.0128, 0.712)
Western	FVB	acf85672def7de47c5e456aeb50d1406	p_Firmicutes	c_Bacilli	o_Lactobacillales	f_Lactobacillaceae	g_Lactobacillus	No	101	FALSE	FALSE	TRUE	TRUE	0.485993	0.00868 ± 0.0475	0 (0, 0)	0.495 ± 0.457	0.474 (0.149, 0.874)
Mediterranean	B6	019b1062da42b0dbc51c3d8b07dc9482	p_Firmicutes	c_Clostridia	o_Clostridiales	f_Lachnospiraceae	f_Lachnospiraceae_g_	Yes	Inf	TRUE	TRUE	TRUE	TRUE	-0.482804	0 ± 0	0 (0, 0)	-0.483 ± 0.793	-0.349 (-1.02, 0)
Japanese	FVB	44f947187342f8c159cd26ae3902e36d	p_Firmicutes	c_Clostridia	o_Clostridiales	f_Lachnospiraceae	g_Lachnospiraceae NK4A136 group	Yes	Inf	TRUE	TRUE	TRUE	TRUE	-0.477277	0 ± 0	0 (0, 0)	-0.477 ± 0.525	-0.317 (-0.886, 0)
Ketogenic	NOD	43ab41a67004b6c64cef88799bfa256b	p_Bacteroidetes	c_Bacteroidia	o_Bacteroidales	f_Muribaculaceae	g_uncultured Bacteroidales bacterium	Yes	Inf	TRUE	TRUE	TRUE	TRUE	0.477062	-0.477 ± 0.655	-0.236 (-0.618, -0.0949)	0 ± 0	0 (0, 0)
Ketogenic	AJ	859fbe67a01f33b5254b143a77473c64	p_Bacteroidetes	c_Bacteroidia	o_Bacteroidales	f_Muribaculaceae	f_Muribaculaceae_g_uncultured organism	Yes	Inf	TRUE	TRUE	TRUE	TRUE	-0.476604	0.477 ± 1.55	0 (0, 1.61)	0 ± 0	0 (0, 0)
Western	FVB	da1bc49a96e6ff47daaf100b1c5b981e	p_Bacteroidetes	c_Bacteroidia	o_Bacteroidales	f_Muribaculaceae	g_uncultured Bacteroidales bacterium	Yes	Inf	TRUE	TRUE	TRUE	TRUE	-0.476541	0.477 ± 0.476	0.546 (0.0192, 0.632)	0 ± 0	0 (0, 0)
Japanese	AJ	c5a6ab2cd7c971ee6e6cb035c820875a	p_Proteobacteria	c_Gammaproteobacteria	o_Enterobacteriales	f_Enterobacteriaceae	g_Enterobacter	Yes	Inf	TRUE	TRUE	TRUE	TRUE	0.476126	-0.476 ± 0.583	-0.423 (-0.66, 0)	0 ± 0	0 (0, 0)
Ketogenic	FVB	da1bc49a96e6ff47daaf100b1c5b981e	p_Bacteroidetes	c_Bacteroidia	o_Bacteroidales	f_Muribaculaceae	g_uncultured Bacteroidales bacterium	Yes	Inf	TRUE	TRUE	TRUE	TRUE	-0.475198	0.475 ± 0.463	0.512 (0.0598, 0.649)	0 ± 0	0 (0, 0)
Western	AJ	938cd5a712ce0c2476419f958e8832e1	p_Firmicutes	c_Clostridia	o_Clostridiales	f_Lachnospiraceae	f_Lachnospiraceae_g_uncultured	Yes	Inf	TRUE	TRUE	TRUE	TRUE	0.471006	-0.471 ± 0.606	0 (-0.977, 0)	0 ± 0	0 (0, 0)
Ketogenic	AJ	ec774f6b250774161113d236df92fb55	p_Firmicutes	c_Clostridia	o_Clostridiales	f_Lachnospiraceae	f_Lachnospiraceae_g_	No	97	FALSE	FALSE	TRUE	TRUE	0.469735	0.00899 ± 0.027	0 (0, 0)	0.479 ± 1.18	0.304 (-0.106, 1.3)
Mediterranean	AJ	a8892d3713f02aedf7aa9c8e818f68f7	p_Firmicutes	c_Clostridia	o_Clostridiales	f_Lachnospiraceae	f_Lachnospiraceae_g_	Yes	Inf	TRUE	TRUE	TRUE	TRUE	-0.468661	0.469 ± 0.797	0 (0, 0.564)	0 ± 0	0 (0, 0)
Ketogenic	NOD	45f28ebad5c40f1ff08f4084083f26fe	p_Firmicutes	c_Clostridia	o_Clostridiales	f_Ruminococcaceae	g_Ruminococcaceae UCG-010	Yes	Inf	TRUE	TRUE	TRUE	TRUE	0.468643	-0.469 ± 0.397	-0.424 (-0.598, -0.294)	0 ± 0	0 (0, 0)
Western	B6	69dfcb25fbbadfee605f315acd5d0b93	p_Bacteroidetes	c_Bacteroidia	o_Bacteroidales	f_Bacteroidaceae	g_Bacteroides	Yes	Inf	TRUE	TRUE	TRUE	TRUE	0.466796	0 ± 0	0 (0, 0)	0.467 ± 0.524	0.37 (0, 0.817)
Western	NOD	de44a937c4387c8daebe719b44686e65	p_Firmicutes	c_Clostridia	o_Clostridiales	f_Lachnospiraceae	g_Lachnospiraceae FCS020 group	Yes	Inf	TRUE	TRUE	TRUE	TRUE	0.466553	-0.467 ± 0.567	-0.358 (-0.824, 0)	0 ± 0	0 (0, 0)
Western	AJ	5f8d0c128e6f04eff8509ce43c5a0a9e	p_Firmicutes	c_Clostridia	o_Clostridiales	f_Lachnospiraceae	f_Lachnospiraceae_g_	Yes	Inf	TRUE	TRUE	TRUE	TRUE	0.465888	-0.466 ± 0.462	-0.311 (-0.917, 0)	0 ± 0	0 (0, 0)
Mediterranean	NOD	43ab41a67004b6c64cef88799bfa256b	p_Bacteroidetes	c_Bacteroidia	o_Bacteroidales	f_Muribaculaceae	g_uncultured Bacteroidales bacterium	Yes	Inf	TRUE	TRUE	TRUE	TRUE	0.465385	-0.465 ± 0.67	-0.207 (-0.614, -0.0586)	0 ± 0	0 (0, 0)
Western	B6	7d0be4c3db3251b54d4a4e0996bf3359	p_Actinobacteria	c_Coriobacteriia	o_Coriobacteriales	f_Eggerthellaceae	f_Eggerthellaceae_g_	Yes	Inf	TRUE	TRUE	TRUE	TRUE	-0.464194	0 ± 0	0 (0, 0)	-0.464 ± 0.507	-0.295 (-0.942, 0)
Mediterranean	FVB	e89ff92599aabd892e72cda27d98ef89	p_Firmicutes	c_Clostridia	o_Clostridiales	f_Lachnospiraceae	f_Lachnospiraceae_g_	Yes	Inf	TRUE	TRUE	TRUE	TRUE	-0.462699	0 ± 0	0 (0, 0)	-0.463 ± 0.51	-0.423 (-0.9, 0)
Western	NOD	825ba060ca01a95782154b97ea34ea96	p_Firmicutes	c_Clostridia	o_Clostridiales	f_Lachnospiraceae	f_Lachnospiraceae_g_	Yes	Inf	TRUE	TRUE	TRUE	TRUE	0.458022	-0.458 ± 0.749	-0.133 (-0.591, 0)	0 ± 0	0 (0, 0)
Western	NOD	5f5977faf4bd18254fdc5ddb3a0a0bce	p_Bacteroidetes	c_Bacteroidia	o_Bacteroidales	f_Muribaculaceae	f_Muribaculaceae_g_	Yes	Inf	TRUE	TRUE	TRUE	TRUE	-0.457763	0.458 ± 0.76	0.464 (-0.0888, 1.01)	0 ± 0	0 (0, 0)
Western	NOD	b3c98b48a21a9956dc9f88e3b4236725	p_Firmicutes	c_Clostridia	o_Clostridiales	f_Lachnospiraceae	g_Lachnospiraceae NK4A136 group	Yes	Inf	TRUE	TRUE	TRUE	TRUE	0.457206	0 ± 0	0 (0, 0)	0.457 ± 0.401	0.626 (0.313, 0.686)
Ketogenic	FVB	3cbab430786a4c1617d25eaa46dfabba	p_Actinobacteria	c_Coriobacteriia	o_Coriobacteriales	f_Eggerthellaceae	g_Enterorhabdus	Yes	Inf	TRUE	TRUE	TRUE	TRUE	-0.457037	0 ± 0	0 (0, 0)	-0.457 ± 0.417	-0.625 (-0.67, 0)
Mediterranean	B6	2e922f45ab06833aa1f433a69600c58e	p_Firmicutes	c_Clostridia	o_Clostridiales	f_Clostridiales vadinBB60 group	f_Clostridiales vadinBB60 group_g_	Yes	Inf	TRUE	TRUE	TRUE	TRUE	-0.455611	0 ± 0	0 (0, 0)	-0.456 ± 0.74	0 (-0.628, 0)
Ketogenic	AJ	938cd5a712ce0c2476419f958e8832e1	p_Firmicutes	c_Clostridia	o_Clostridiales	f_Lachnospiraceae	f_Lachnospiraceae_g_uncultured	Yes	Inf	TRUE	TRUE	TRUE	TRUE	0.455222	-0.455 ± 0.607	0 (-0.956, 0)	0 ± 0	0 (0, 0)
Mediterranean	B6	871f3e42fae8d3cf6b0b30782ceca310	p_Bacteroidetes	c_Bacteroidia	o_Bacteroidales	f_Muribaculaceae	f_Muribaculaceae_g_	Yes	Inf	TRUE	TRUE	TRUE	TRUE	0.454956	0 ± 0	0 (0, 0)	0.455 ± 0.28	0.424 (0.301, 0.668)
Mediterranean	NOD	27194b4ff835b246ed50d6843ede4f57	p_Bacteroidetes	c_Bacteroidia	o_Bacteroidales	f_Muribaculaceae	f_Muribaculaceae_g_	Yes	Inf	TRUE	TRUE	TRUE	TRUE	-0.453962	0 ± 0	0 (0, 0)	-0.454 ± 0.647	0 (-1.02, 0)
Ketogenic	AJ	5f8d0c128e6f04eff8509ce43c5a0a9e	p_Firmicutes	c_Clostridia	o_Clostridiales	f_Lachnospiraceae	f_Lachnospiraceae_g_	Yes	Inf	TRUE	TRUE	TRUE	TRUE	0.453684	-0.454 ± 0.445	-0.364 (-0.864, 0)	0 ± 0	0 (0, 0)
Ketogenic	B6	98cb9c8760c3425eb3a88265281d0383	p_Firmicutes	c_Clostridia	o_Clostridiales	f_Ruminococcaceae	g_Ruminococcaceae UCG-014	Yes	Inf	TRUE	TRUE	TRUE	TRUE	-0.453554	0 ± 0	0 (0, 0)	-0.454 ± 1.03	0 (-1.19, 0)
Ketogenic	B6	5525b6345b9f0fc3a3aacce9217a5f82	p_Actinobacteria	c_Actinobacteria	o_Bifidobacteriales	f_Bifidobacteriaceae	g_Bifidobacterium	No	81	FALSE	FALSE	TRUE	TRUE	-0.453071	0.273 ± 0.891	0.0103 (-0.17, 0.52)	-0.18 ± 0.541	0 (0, 0)
Ketogenic	B6	cf9ffa3da86e5a85aef28fc166b670d1	p_Firmicutes	c_Clostridia	o_Clostridiales	f_Lachnospiraceae	f_Lachnospiraceae_g_	Yes	Inf	TRUE	TRUE	TRUE	TRUE	0.452919	-0.453 ± 0.573	0 (-0.798, 0)	0 ± 0	0 (0, 0)
Ketogenic	B6	49413072270fee27dc48830ff7e11fad	p_Firmicutes	c_Clostridia	o_Clostridiales	f_Lachnospiraceae	f_Lachnospiraceae_g_	Yes	Inf	TRUE	TRUE	TRUE	TRUE	0.452711	0 ± 0	0 (0, 0)	0.453 ± 0.538	0.322 (0, 0.783)
Western	FVB	5eec3db5a6bdb579134ffd74b059238f	p_Firmicutes	c_Clostridia	o_Clostridiales	f_Ruminococcaceae	g_[Eubacterium] coprostanoligenes group	Yes	Inf	TRUE	TRUE	TRUE	TRUE	0.450338	0 ± 0	0 (0, 0)	0.45 ± 0.729	0 (0, 0.98)
Western	AJ	5f473f5cd2aceb584bb88eb3df0ac146	p_Firmicutes	c_Clostridia	o_Clostridiales	f_Ruminococcaceae	g_Ruminiclostridium 9	Yes	Inf	TRUE	TRUE	TRUE	TRUE	0.44949	-0.449 ± 0.583	0 (-0.853, 0)	0 ± 0	0 (0, 0)
Ketogenic	B6	13d15c26e35cde8bd9e82257a4c03398	p_Firmicutes	c_Clostridia	o_Clostridiales	f_Lachnospiraceae	f_Lachnospiraceae_g_	Yes	Inf	TRUE	TRUE	TRUE	TRUE	0.446885	0 ± 0	0 (0, 0)	0.447 ± 0.62	0.101 (0, 0.649)
Mediterranean	AJ	a8786383b806f12dc042634f0b2c06b8	p_Actinobacteria	c_Coriobacteriia	o_Coriobacteriales	f_Eggerthellaceae	g_Enterorhabdus	Yes	Inf	TRUE	TRUE	TRUE	TRUE	0.443058	-0.443 ± 0.673	0 (-1.12, 0)	0 ± 0	0 (0, 0)
Western	FVB	b3c98b48a21a9956dc9f88e3b4236725	p_Firmicutes	c_Clostridia	o_Clostridiales	f_Lachnospiraceae	g_Lachnospiraceae NK4A136 group	No	99	FALSE	FALSE	TRUE	TRUE	0.442705	-0.0203 ± 0.378	0 (0, 0)	0.422 ± 0.613	0.341 (0.0289, 0.627)
Mediterranean	FVB	b7ee66f5e8275810deb6787b821642ae	p_Firmicutes	c_Clostridia	o_Clostridiales	f_Lachnospiraceae	g_Roseburia	Yes	Inf	TRUE	TRUE	TRUE	TRUE	0.44237	0 ± 0	0 (0, 0)	0.442 ± 0.851	0 (0, 0.484)
Ketogenic	NOD	f50f89b5cc9bfc9b7732e2dc7e935ee6	p_Firmicutes	c_Clostridia	o_Clostridiales	f_Lachnospiraceae	f_Lachnospiraceae_g_uncultured	Yes	Inf	TRUE	TRUE	TRUE	TRUE	0.438239	0 ± 0	0 (0, 0)	0.438 ± 0.451	0.393 (0.086, 0.591)
Mediterranean	FVB	d92d0258bfd719a087dc3328f498d03f	p_Firmicutes	c_Clostridia	o_Clostridiales	f_Ruminococcaceae	g_Ruminococcaceae UCG-005	Yes	Inf	TRUE	TRUE	TRUE	TRUE	-0.435282	0 ± 0	0 (0, 0)	-0.435 ± 0.744	-0.279 (-0.579, 0.0154)
Japanese	B6	33fbe90fb3c31de223455b5f497ffe94	p_Firmicutes	c_Clostridia	o_Clostridiales	f_Clostridiales vadinBB60 group	f_Clostridiales vadinBB60 group_g_uncultured bacterium	No	85	FALSE	FALSE	TRUE	TRUE	0.433768	0.12 ± 0.359	0 (0, 0)	0.553 ± 0.608	0.653 (-0.00793, 1.02)
Mediterranean	NOD	6539a3ba62a6e86d6f8be911b668d166	p_Firmicutes	c_Clostridia	o_Clostridiales	f_Lachnospiraceae	f_Lachnospiraceae_g_	Yes	Inf	TRUE	TRUE	TRUE	TRUE	-0.433684	0 ± 0	0 (0, 0)	-0.434 ± 0.662	-0.361 (-0.777, 0.0505)
Japanese	AJ	72afcd24c90064a1bb677a7f90f457de	p_Bacteroidetes	c_Bacteroidia	o_Bacteroidales	f_Muribaculaceae	g_uncultured Bacteroidales bacterium	No	135	FALSE	TRUE	TRUE	TRUE	0.43319	0.177 ± 0.532	0 (0, 0)	0.61 ± 0.487	0.528 (0.239, 0.905)
Japanese	NOD	fc8f7f4fda5b388cc2b7e87e10be3951	p_Firmicutes	c_Bacilli	o_Lactobacillales	f_Aerococcaceae	g_Aerococcus	Yes	Inf	TRUE	TRUE	TRUE	TRUE	0.432007	-0.432 ± 0.808	-0.473 (-1.02, 0.119)	0 ± 0	0 (0, 0)
Mediterranean	B6	ed91e15c286aeb7f06f3f7c143b71255	p_Firmicutes	c_Clostridia	o_Clostridiales	f_Lachnospiraceae	f_Lachnospiraceae_g_	Yes	Inf	TRUE	TRUE	TRUE	TRUE	-0.430917	0 ± 0	0 (0, 0)	-0.431 ± 0.649	0 (-0.97, 0)
Ketogenic	AJ	e90771446d25622d0a841fe86f93e701	p_Firmicutes	c_Erysipelotrichia	o_Erysipelotrichales	f_Erysipelotrichaceae	g_[Clostridium] innocuum group	Yes	Inf	TRUE	TRUE	TRUE	TRUE	0.430303	0 ± 0	0 (0, 0)	0.43 ± 1.79	1.05 (-0.989, 1.79)
Western	NOD	43ab41a67004b6c64cef88799bfa256b	p_Bacteroidetes	c_Bacteroidia	o_Bacteroidales	f_Muribaculaceae	g_uncultured Bacteroidales bacterium	Yes	Inf	TRUE	TRUE	TRUE	TRUE	0.429864	-0.43 ± 0.633	-0.188 (-0.612, -0.00554)	0 ± 0	0 (0, 0)
Ketogenic	FVB	7184c75efc8b1dc88e329ceefdbd6dd4	p_Firmicutes	c_Clostridia	o_Clostridiales	f_Ruminococcaceae	g_[Eubacterium] coprostanoligenes group	Yes	Inf	TRUE	TRUE	TRUE	TRUE	0.428602	0 ± 0	0 (0, 0)	0.429 ± 1.13	0.411 (0, 0.968)
Japanese	FVB	e6b834901f1018308bb97185d50ed2cd	p_Firmicutes	c_Clostridia	o_Clostridiales	f_Lachnospiraceae	f_Lachnospiraceae_g_	Yes	Inf	TRUE	TRUE	TRUE	TRUE	-0.426632	0 ± 0	0 (0, 0)	-0.427 ± 0.713	0 (-0.58, 0)
Japanese	FVB	db6e65c8bc3d03ef259709fd9fcfb88f	p_Firmicutes	c_Clostridia	o_Clostridiales	f_Lachnospiraceae	g_A2	No	127	FALSE	FALSE	TRUE	TRUE	0.424607	0.251 ± 0.709	0 (0, 0)	0.675 ± 1.94	0.636 (-0.0319, 1.84)
Ketogenic	AJ	5f473f5cd2aceb584bb88eb3df0ac146	p_Firmicutes	c_Clostridia	o_Clostridiales	f_Ruminococcaceae	g_Ruminiclostridium 9	Yes	Inf	TRUE	TRUE	TRUE	TRUE	0.4236	-0.424 ± 0.548	0 (-0.719, 0)	0 ± 0	0 (0, 0)
Mediterranean	NOD	5f5977faf4bd18254fdc5ddb3a0a0bce	p_Bacteroidetes	c_Bacteroidia	o_Bacteroidales	f_Muribaculaceae	f_Muribaculaceae_g_	Yes	Inf	TRUE	TRUE	TRUE	TRUE	-0.422242	0.422 ± 0.795	0.429 (-0.115, 0.965)	0 ± 0	0 (0, 0)
Western	NOD	84090d0e87271070e48d6e2e17c8c479	p_Actinobacteria	c_Coriobacteriia	o_Coriobacteriales	f_Eggerthellaceae	g_Enterorhabdus	Yes	Inf	TRUE	TRUE	TRUE	TRUE	-0.419464	0 ± 0	0 (0, 0)	-0.419 ± 0.418	-0.423 (-0.629, -0.211)
Mediterranean	NOD	84090d0e87271070e48d6e2e17c8c479	p_Actinobacteria	c_Coriobacteriia	o_Coriobacteriales	f_Eggerthellaceae	g_Enterorhabdus	Yes	Inf	TRUE	TRUE	TRUE	TRUE	-0.418759	0 ± 0	0 (0, 0)	-0.419 ± 0.445	-0.474 (-0.784, 0)
Mediterranean	NOD	2ea3fee467d057e94348ea8ada684bbf	p_Firmicutes	c_Clostridia	o_Clostridiales	f_Lachnospiraceae	g_Lachnospiraceae FCS020 group	Yes	Inf	TRUE	TRUE	TRUE	TRUE	-0.417479	0 ± 0	0 (0, 0)	-0.417 ± 0.679	0 (-0.613, 0)
Mediterranean	NOD	4f18674e8ad5a297a3eaeba26742800c	p_Bacteroidetes	c_Bacteroidia	o_Bacteroidales	f_Muribaculaceae	f_Muribaculaceae_g_uncultured bacterium	Yes	Inf	TRUE	TRUE	TRUE	TRUE	-0.416872	0 ± 0	0 (0, 0)	-0.417 ± 0.726	-0.0368 (-0.42, 0)
Western	NOD	5492769708a673c7551377ab26849b39	p_Firmicutes	c_Bacilli	o_Lactobacillales	f_Streptococcaceae	g_Streptococcus	Yes	Inf	TRUE	TRUE	TRUE	TRUE	-0.415216	0 ± 0	0 (0, 0)	-0.415 ± 0.52	-0.247 (-0.623, -0.124)
Ketogenic	NOD	fc8f7f4fda5b388cc2b7e87e10be3951	p_Firmicutes	c_Bacilli	o_Lactobacillales	f_Aerococcaceae	g_Aerococcus	Yes	Inf	TRUE	TRUE	TRUE	TRUE	0.414738	-0.415 ± 0.794	-0.479 (-1.02, 0.123)	0 ± 0	0 (0, 0)
Ketogenic	NOD	273089119a12fe7289829e727f82ee52	p_Firmicutes	c_Clostridia	o_Clostridiales	f_Ruminococcaceae	f_Ruminococcaceae_g_	Yes	Inf	TRUE	TRUE	TRUE	TRUE	-0.413211	0 ± 0	0 (0, 0)	-0.413 ± 0.36	-0.484 (-0.597, -0.0982)
Ketogenic	AJ	da1bc49a96e6ff47daaf100b1c5b981e	p_Bacteroidetes	c_Bacteroidia	o_Bacteroidales	f_Muribaculaceae	g_uncultured Bacteroidales bacterium	Yes	Inf	TRUE	TRUE	TRUE	TRUE	-0.412108	0.412 ± 0.314	0.493 (0.245, 0.556)	0 ± 0	0 (0, 0)
Ketogenic	FVB	9cd1726aa97309fae1e4e82d19f6b338	p_Firmicutes	c_Clostridia	o_Clostridiales	f_Lachnospiraceae	f_Lachnospiraceae_g_	Yes	Inf	TRUE	TRUE	TRUE	TRUE	0.410989	-0.411 ± 0.688	-0.485 (-0.891, 0)	0 ± 0	0 (0, 0)
Ketogenic	NOD	5f5977faf4bd18254fdc5ddb3a0a0bce	p_Bacteroidetes	c_Bacteroidia	o_Bacteroidales	f_Muribaculaceae	f_Muribaculaceae_g_	Yes	Inf	TRUE	TRUE	TRUE	TRUE	-0.410565	0.411 ± 0.779	0.404 (-0.112, 0.927)	0 ± 0	0 (0, 0)
Western	AJ	da1bc49a96e6ff47daaf100b1c5b981e	p_Bacteroidetes	c_Bacteroidia	o_Bacteroidales	f_Muribaculaceae	g_uncultured Bacteroidales bacterium	Yes	Inf	TRUE	TRUE	TRUE	TRUE	-0.406603	0.407 ± 0.307	0.407 (0.223, 0.585)	0 ± 0	0 (0, 0)
Ketogenic	FVB	c116b7f0fc0ac8b92b7b3b18538ff379	p_Firmicutes	c_Clostridia	o_Clostridiales	f_Lachnospiraceae	f_Lachnospiraceae_g_	Yes	Inf	TRUE	TRUE	TRUE	TRUE	-0.403456	0 ± 0	0 (0, 0)	-0.403 ± 0.484	-0.245 (-0.662, 0)
Japanese	B6	3cc3d975f812a5e8f629f79fa04fefd4	p_Firmicutes	c_Clostridia	o_Clostridiales	f_Clostridiales vadinBB60 group	f_Clostridiales vadinBB60 group_g_uncultured bacterium	Yes	Inf	TRUE	TRUE	TRUE	TRUE	-0.402902	0 ± 0	0 (0, 0)	-0.403 ± 0.523	-0.19 (-0.622, 0)
Mediterranean	NOD	25509d9d1ae01b62c555ffa993a70bd9	p_Firmicutes	c_Clostridia	o_Clostridiales	f_Clostridiales vadinBB60 group	f_Clostridiales vadinBB60 group_g_	Yes	Inf	TRUE	TRUE	TRUE	TRUE	-0.402278	0 ± 0	0 (0, 0)	-0.402 ± 0.578	0 (-0.845, 0)
Western	B6	71034a271dd0210a6802f00615564174	p_Bacteroidetes	c_Bacteroidia	o_Bacteroidales	f_Tannerellaceae	g_Parabacteroides	Yes	Inf	TRUE	TRUE	TRUE	TRUE	0.402153	0 ± 0	0 (0, 0)	0.402 ± 0.875	0 (0, 0.609)
Mediterranean	NOD	e45439b131e9ad2dfe2734b5d5703175	p_Firmicutes	c_Clostridia	o_Clostridiales	f_Lachnospiraceae	f_Lachnospiraceae_g_	Yes	Inf	TRUE	TRUE	TRUE	TRUE	0.401295	0 ± 0	0 (0, 0)	0.401 ± 0.704	0.238 (-0.0592, 0.858)
Mediterranean	AJ	c8490e1d0635780ccd648c8a0464c0d9	p_Firmicutes	c_Erysipelotrichia	o_Erysipelotrichales	f_Erysipelotrichaceae	f_Erysipelotrichaceae_g_uncultured	Yes	Inf	TRUE	TRUE	TRUE	TRUE	0.400259	-0.4 ± 0.804	0 (-0.444, 0)	0 ± 0	0 (0, 0)
Ketogenic	AJ	16d3d724bc09c278ccbcdcab9b264984	p_Firmicutes	c_Clostridia	o_Clostridiales	f_Lachnospiraceae	g_A2	Yes	Inf	TRUE	TRUE	TRUE	TRUE	0.399341	-0.399 ± 0.888	0 (-0.28, 0)	0 ± 0	0 (0, 0)
Mediterranean	B6	9babc14bf9412b164c49b00ab67df55e	p_Firmicutes	c_Clostridia	o_Clostridiales	f_Ruminococcaceae	f_Ruminococcaceae_g_	Yes	Inf	TRUE	TRUE	TRUE	TRUE	0.399338	0 ± 0	0 (0, 0)	0.399 ± 0.461	0.291 (0.0057, 0.675)
Mediterranean	FVB	5c9552acc5f1b598d86aafa264d4c31d	p_Bacteroidetes	c_Bacteroidia	o_Bacteroidales	f_Muribaculaceae	f_Muribaculaceae_g_uncultured bacterium	Yes	Inf	TRUE	TRUE	TRUE	TRUE	-0.393817	0.394 ± 0.677	0.00814 (-0.0339, 0.759)	0 ± 0	0 (0, 0)
Japanese	NOD	5f5977faf4bd18254fdc5ddb3a0a0bce	p_Bacteroidetes	c_Bacteroidia	o_Bacteroidales	f_Muribaculaceae	f_Muribaculaceae_g_	Yes	Inf	TRUE	TRUE	TRUE	TRUE	-0.393296	0.393 ± 0.763	0.41 (-0.116, 0.919)	0 ± 0	0 (0, 0)
Western	B6	84a3c91195744269f2a97b35b64084e5	p_Bacteroidetes	c_Bacteroidia	o_Bacteroidales	f_Tannerellaceae	g_Parabacteroides	Yes	Inf	TRUE	TRUE	TRUE	TRUE	0.389021	0 ± 0	0 (0, 0)	0.389 ± 0.468	0.161 (0, 0.816)
Ketogenic	AJ	a176a50e866308f3e1ceda4f523e9059	p_Proteobacteria	c_Gammaproteobacteria	o_Enterobacteriales	f_Enterobacteriaceae	f_Enterobacteriaceae_g_	Yes	Inf	TRUE	TRUE	TRUE	TRUE	0.388129	0 ± 0	0 (0, 0)	0.388 ± 0.944	0 (-0.148, 1.24)
Japanese	FVB	e7945bdf88ad5bcbf127ab682998d8bc	p_Firmicutes	c_Clostridia	o_Clostridiales	f_Clostridiales vadinBB60 group	f_Clostridiales vadinBB60 group_g_uncultured bacterium	Yes	Inf	TRUE	TRUE	TRUE	TRUE	-0.385138	0.385 ± 0.659	0 (0, 0.525)	0 ± 0	0 (0, 0)
Japanese	FVB	a9f4c0936a0e0020a4125824563fd0af	p_Firmicutes	c_Clostridia	o_Clostridiales	f_Ruminococcaceae	g_[Eubacterium] coprostanoligenes group	No	102	FALSE	FALSE	FALSE	TRUE	-0.382246	0.304 ± 0.781	-0.0461 (-0.319, 0.893)	-0.078 ± 0.206	0 (0, 0)
Ketogenic	FVB	e7945bdf88ad5bcbf127ab682998d8bc	p_Firmicutes	c_Clostridia	o_Clostridiales	f_Clostridiales vadinBB60 group	f_Clostridiales vadinBB60 group_g_uncultured bacterium	Yes	Inf	TRUE	TRUE	TRUE	TRUE	-0.37953	0.38 ± 0.665	0 (0, 0.542)	0 ± 0	0 (0, 0)
Western	AJ	f7399265a92088bc5c002ba35e5e5d9a	p_Actinobacteria	c_Coriobacteriia	o_Coriobacteriales	f_Eggerthellaceae	g_Enterorhabdus	Yes	Inf	TRUE	TRUE	TRUE	TRUE	-0.379176	0 ± 0	0 (0, 0)	-0.379 ± 0.475	-0.123 (-0.797, 0)
Ketogenic	FVB	72afcd24c90064a1bb677a7f90f457de	p_Bacteroidetes	c_Bacteroidia	o_Bacteroidales	f_Muribaculaceae	g_uncultured Bacteroidales bacterium	Yes	Inf	TRUE	TRUE	TRUE	TRUE	-0.378105	0.378 ± 0.5	0.172 (0, 0.628)	0 ± 0	0 (0, 0)
Japanese	FVB	04aee79ab321676224672661e4486263	p_Firmicutes	c_Clostridia	o_Clostridiales	f_Lachnospiraceae	g_[Eubacterium] ventriosum group	Yes	Inf	TRUE	TRUE	TRUE	TRUE	0.377286	0 ± 0	0 (0, 0)	0.377 ± 0.377	0.302 (0.113, 0.575)
Ketogenic	B6	300bc40f87bccf4470272d4ac3583df8	p_Proteobacteria	c_Gammaproteobacteria	o_Enterobacteriales	f_Enterobacteriaceae	g_Citrobacter	Yes	Inf	TRUE	TRUE	TRUE	TRUE	-0.373669	0 ± 0	0 (0, 0)	-0.374 ± 0.946	0 (-1.21, 0)
Western	FVB	e7945bdf88ad5bcbf127ab682998d8bc	p_Firmicutes	c_Clostridia	o_Clostridiales	f_Clostridiales vadinBB60 group	f_Clostridiales vadinBB60 group_g_uncultured bacterium	Yes	Inf	TRUE	TRUE	TRUE	TRUE	-0.373209	0.373 ± 0.664	0 (0, 0.564)	0 ± 0	0 (0, 0)
Japanese	NOD	56d05f67a9712a3d6a33b5654a48d6d2	p_Firmicutes	c_Clostridia	o_Clostridiales	f_Lachnospiraceae	f_Lachnospiraceae_g_	Yes	Inf	TRUE	TRUE	TRUE	TRUE	-0.372973	0 ± 0	0 (0, 0)	-0.373 ± 0.458	-0.195 (-0.705, 0)
Western	B6	73f07070f8e5a4723c575c93632a8e60	p_Bacteroidetes	c_Bacteroidia	o_Bacteroidales	f_Muribaculaceae	f_Muribaculaceae_g_uncultured bacterium	Yes	Inf	TRUE	TRUE	TRUE	TRUE	-0.371113	0 ± 0	0 (0, 0)	-0.371 ± 0.464	-0.14 (-0.709, 0)
Mediterranean	AJ	33fbe90fb3c31de223455b5f497ffe94	p_Firmicutes	c_Clostridia	o_Clostridiales	f_Clostridiales vadinBB60 group	f_Clostridiales vadinBB60 group_g_uncultured bacterium	Yes	Inf	TRUE	TRUE	TRUE	TRUE	-0.369267	0.369 ± 0.669	0 (0, 0.485)	0 ± 0	0 (0, 0)
Western	NOD	fc8f7f4fda5b388cc2b7e87e10be3951	p_Firmicutes	c_Bacilli	o_Lactobacillales	f_Aerococcaceae	g_Aerococcus	Yes	Inf	TRUE	TRUE	TRUE	TRUE	0.36754	-0.368 ± 0.813	-0.419 (-0.933, 0.146)	0 ± 0	0 (0, 0)
Japanese	B6	77599028f065a681844c38247ab16455	p_Firmicutes	c_Clostridia	o_Clostridiales	f_Lachnospiraceae	f_Lachnospiraceae_g_	Yes	Inf	TRUE	TRUE	TRUE	TRUE	-0.366184	0 ± 0	0 (0, 0)	-0.366 ± 0.814	-0.0789 (-1.04, 0)
Western	AJ	9c6958aaed990d3d415ad29c46972f27	p_Firmicutes	c_Clostridia	o_Clostridiales	f_Ruminococcaceae	f_Ruminococcaceae_g_	Yes	Inf	TRUE	TRUE	TRUE	TRUE	0.361163	-0.361 ± 0.674	0 (-0.783, 0)	0 ± 0	0 (0, 0)
Mediterranean	NOD	83e806a61e07859122e3565bc8caf629	p_Cyanobacteria	c_Melainabacteria	o_Gastranaerophilales	o_Gastranaerophilales_f_g_	o_Gastranaerophilales_f_g_	Yes	Inf	TRUE	TRUE	TRUE	TRUE	-0.359643	0 ± 0	0 (0, 0)	-0.36 ± 0.692	0 (-0.397, 0)
Ketogenic	FVB	e6b834901f1018308bb97185d50ed2cd	p_Firmicutes	c_Clostridia	o_Clostridiales	f_Lachnospiraceae	f_Lachnospiraceae_g_	Yes	Inf	TRUE	TRUE	TRUE	TRUE	0.355069	0 ± 0	0 (0, 0)	0.355 ± 0.639	0.427 (-0.138, 0.881)
Ketogenic	AJ	5cb6a1598ef7a47f8fe1c3fcee71cb09	p_Firmicutes	c_Clostridia	o_Clostridiales	f_Ruminococcaceae	g_Anaerotruncus	No	88	FALSE	FALSE	TRUE	TRUE	-0.347205	-0.0916 ± 0.275	0 (0, 0)	-0.439 ± 1.25	-0.793 (-1.35, 0.538)
Mediterranean	NOD	ab514957d38661c3b21aa6236c14ce66	p_Firmicutes	c_Clostridia	o_Clostridiales	f_Ruminococcaceae	g_Ruminococcaceae UCG-014	Yes	Inf	TRUE	TRUE	TRUE	TRUE	-0.344056	0 ± 0	0 (0, 0)	-0.344 ± 0.381	-0.234 (-0.719, 0)
Ketogenic	B6	88652c1b68991f676bd9347e949804af	p_Firmicutes	c_Clostridia	o_Clostridiales	f_Ruminococcaceae	g_Caproiciproducens	Yes	Inf	TRUE	TRUE	TRUE	TRUE	-0.340953	0 ± 0	0 (0, 0)	-0.341 ± 0.507	-0.339 (-0.599, 0.0253)
Ketogenic	B6	ee2ba415b48b5ec7237759ab02e5740f	p_Firmicutes	c_Clostridia	o_Clostridiales	f_Ruminococcaceae	g_Oscillibacter	Yes	Inf	TRUE	TRUE	TRUE	TRUE	0.339995	-0.34 ± 0.573	0 (-0.58, 0)	0 ± 0	0 (0, 0)
Western	B6	0dddd60201648359f2282da2cde1742c	p_Firmicutes	c_Clostridia	o_Clostridiales	f_Ruminococcaceae	g_Ruminococcaceae UCG-014	Yes	Inf	TRUE	TRUE	TRUE	TRUE	-0.339834	0 ± 0	0 (0, 0)	-0.34 ± 0.805	-0.16 (-0.515, 0.0311)
Ketogenic	NOD	0514a4b1da41848699fbeacab449fa3d	p_Firmicutes	c_Clostridia	o_Clostridiales	f_Lachnospiraceae	f_Lachnospiraceae_g_	Yes	Inf	TRUE	TRUE	TRUE	TRUE	-0.339341	0.339 ± 1.05	0.585 (-0.248, 1.17)	0 ± 0	0 (0, 0)
Mediterranean	B6	a9ccd581595ac286f1ada461b5f8b1c4	p_Actinobacteria	c_Actinobacteria	o_Corynebacteriales	f_Corynebacteriaceae	g_Corynebacterium 1	Yes	Inf	TRUE	TRUE	TRUE	TRUE	-0.339021	0 ± 0	0 (0, 0)	-0.339 ± 0.653	0 (-0.515, 0)
Ketogenic	FVB	542d520b5b971e1266c3c0c6c72fa44a	p_Firmicutes	c_Clostridia	o_Clostridiales	f_Ruminococcaceae	f_Ruminococcaceae_g_	Yes	Inf	TRUE	TRUE	TRUE	TRUE	-0.338714	0 ± 0	0 (0, 0)	-0.339 ± 0.834	0 (-0.676, 0)
Mediterranean	NOD	4733bd2520eb44e0b011aadfac7a8592	p_Bacteroidetes	c_Bacteroidia	o_Bacteroidales	f_Muribaculaceae	f_Muribaculaceae_g_uncultured bacterium	Yes	Inf	TRUE	TRUE	TRUE	TRUE	0.338682	0 ± 0	0 (0, 0)	0.339 ± 0.376	0.233 (0, 0.695)
Western	FVB	5c9552acc5f1b598d86aafa264d4c31d	p_Bacteroidetes	c_Bacteroidia	o_Bacteroidales	f_Muribaculaceae	f_Muribaculaceae_g_uncultured bacterium	Yes	Inf	TRUE	TRUE	TRUE	TRUE	-0.338097	0.338 ± 0.686	0 (-0.143, 0.722)	0 ± 0	0 (0, 0)
Ketogenic	B6	5fdd9ac49ec52edf374ee2a06a0de6a4	p_Firmicutes	c_Clostridia	o_Clostridiales	f_Ruminococcaceae	f_Ruminococcaceae_g_	Yes	Inf	TRUE	TRUE	TRUE	TRUE	-0.337395	0 ± 0	0 (0, 0)	-0.337 ± 0.617	-0.362 (-0.603, -0.178)
Mediterranean	NOD	0b1653f13882f642eae53463bc71a097	p_Bacteroidetes	c_Bacteroidia	o_Bacteroidales	f_Muribaculaceae	f_Muribaculaceae_g_	Yes	Inf	TRUE	TRUE	TRUE	TRUE	0.337148	0 ± 0	0 (0, 0)	0.337 ± 0.363	0.292 (0, 0.69)
Ketogenic	FVB	5c9552acc5f1b598d86aafa264d4c31d	p_Bacteroidetes	c_Bacteroidia	o_Bacteroidales	f_Muribaculaceae	f_Muribaculaceae_g_uncultured bacterium	Yes	Inf	TRUE	TRUE	TRUE	TRUE	-0.336754	0.337 ± 0.683	0 (-0.113, 0.733)	0 ± 0	0 (0, 0)
Japanese	FVB	43ab41a67004b6c64cef88799bfa256b	p_Bacteroidetes	c_Bacteroidia	o_Bacteroidales	f_Muribaculaceae	g_uncultured Bacteroidales bacterium	Yes	Inf	TRUE	TRUE	TRUE	TRUE	-0.329657	0.33 ± 0.45	0.148 (0, 0.457)	0 ± 0	0 (0, 0)
Western	NOD	871f3e42fae8d3cf6b0b30782ceca310	p_Bacteroidetes	c_Bacteroidia	o_Bacteroidales	f_Muribaculaceae	f_Muribaculaceae_g_	Yes	Inf	TRUE	TRUE	TRUE	TRUE	0.328649	-0.329 ± 0.677	0 (-0.336, 0.00733)	0 ± 0	0 (0, 0)
Western	FVB	27f0c3c8d4346d2377a964045463a0b7	p_Firmicutes	c_Clostridia	o_Clostridiales	f_Lachnospiraceae	g_Lachnospiraceae NK4A136 group	Yes	Inf	TRUE	TRUE	TRUE	TRUE	0.327122	0 ± 0	0 (0, 0)	0.327 ± 0.556	0.186 (-0.0987, 0.66)
Japanese	B6	298243c170f6b6264f59786ba654eabb	p_Firmicutes	c_Clostridia	o_Clostridiales	f_Lachnospiraceae	g_Blautia	Yes	Inf	TRUE	TRUE	TRUE	TRUE	-0.326825	0 ± 0	0 (0, 0)	-0.327 ± 0.935	0 (-0.669, 0)
Ketogenic	B6	96e62c5077f63055fd74132d685369e1	p_Firmicutes	c_Clostridia	o_Clostridiales	f_Lachnospiraceae	f_Lachnospiraceae_g_	Yes	Inf	TRUE	TRUE	TRUE	TRUE	-0.324152	0 ± 0	0 (0, 0)	-0.324 ± 0.454	0 (-0.563, 0)
Ketogenic	FVB	43ab41a67004b6c64cef88799bfa256b	p_Bacteroidetes	c_Bacteroidia	o_Bacteroidales	f_Muribaculaceae	g_uncultured Bacteroidales bacterium	Yes	Inf	TRUE	TRUE	TRUE	TRUE	-0.32405	0.324 ± 0.455	0.114 (0, 0.466)	0 ± 0	0 (0, 0)
Ketogenic	B6	10636821de290bb3ebe92e307ee0e542	p_Firmicutes	c_Erysipelotrichia	o_Erysipelotrichales	f_Erysipelotrichaceae	g_Turicibacter	Yes	Inf	TRUE	TRUE	TRUE	TRUE	0.323346	-0.323 ± 0.862	0 (-0.365, 0.166)	0 ± 0	0 (0, 0)
Japanese	FVB	4fb8a616eab11e7d90f20b1cbd84ea72	p_Firmicutes	c_Clostridia	o_Clostridiales	f_Lachnospiraceae	f_Lachnospiraceae_g_	Yes	Inf	TRUE	TRUE	TRUE	TRUE	-0.323215	0.323 ± 0.554	0 (0, 0.804)	0 ± 0	0 (0, 0)
Ketogenic	B6	02379df63d55aca1f4a9b47deca56e85	p_Firmicutes	c_Clostridia	o_Clostridiales	f_Ruminococcaceae	g_UBA1819	Yes	Inf	TRUE	TRUE	TRUE	TRUE	-0.321236	0 ± 0	0 (0, 0)	-0.321 ± 1.01	0 (-0.111, 0)
Ketogenic	AJ	28ce402eec98d5f4590945fc05ac84bf	p_Bacteroidetes	c_Bacteroidia	o_Bacteroidales	f_Muribaculaceae	f_Muribaculaceae_g_uncultured bacterium	Yes	Inf	TRUE	TRUE	TRUE	TRUE	-0.318054	0.318 ± 0.359	0.283 (0, 0.666)	0 ± 0	0 (0, 0)
Japanese	B6	288c0d94a487e988a2b87133efcbed18	p_Bacteroidetes	c_Bacteroidia	o_Bacteroidales	f_Muribaculaceae	g_uncultured Bacteroidales bacterium	Yes	Inf	TRUE	TRUE	TRUE	TRUE	0.318003	0 ± 0	0 (0, 0)	0.318 ± 0.71	0.136 (-0.0394, 0.8)
Western	FVB	43ab41a67004b6c64cef88799bfa256b	p_Bacteroidetes	c_Bacteroidia	o_Bacteroidales	f_Muribaculaceae	g_uncultured Bacteroidales bacterium	Yes	Inf	TRUE	TRUE	TRUE	TRUE	-0.317728	0.318 ± 0.463	0.0872 (0, 0.456)	0 ± 0	0 (0, 0)
Ketogenic	FVB	4fb8a616eab11e7d90f20b1cbd84ea72	p_Firmicutes	c_Clostridia	o_Clostridiales	f_Lachnospiraceae	f_Lachnospiraceae_g_	Yes	Inf	TRUE	TRUE	TRUE	TRUE	-0.317608	0.318 ± 0.544	0 (0, 0.779)	0 ± 0	0 (0, 0)
Japanese	NOD	3fcbf6797996dee9786f4b80b90d018f	p_Firmicutes	c_Clostridia	o_Clostridiales	f_Clostridiales vadinBB60 group	f_Clostridiales vadinBB60 group_g_uncultured bacterium	Yes	Inf	TRUE	TRUE	TRUE	TRUE	0.316236	0 ± 0	0 (0, 0)	0.316 ± 0.642	0 (-0.0112, 0.79)
Mediterranean	FVB	09f8845d7425a89abe83eac1456475b0	p_Bacteroidetes	c_Bacteroidia	o_Bacteroidales	f_Muribaculaceae	f_Muribaculaceae_g_	Yes	Inf	TRUE	TRUE	TRUE	TRUE	0.314676	-0.315 ± 0.555	0 (-0.374, 0)	0 ± 0	0 (0, 0)
Ketogenic	FVB	e90771446d25622d0a841fe86f93e701	p_Firmicutes	c_Erysipelotrichia	o_Erysipelotrichales	f_Erysipelotrichaceae	g_[Clostridium] innocuum group	Yes	Inf	TRUE	TRUE	TRUE	TRUE	-0.31413	0 ± 0	0 (0, 0)	-0.314 ± 1.15	0 (-0.836, 0)
Ketogenic	B6	866f10e294d4f4c11c8ace55d605818c	p_Firmicutes	c_Clostridia	o_Clostridiales	f_Peptococcaceae	f_Peptococcaceae_g_uncultured	No	64	FALSE	FALSE	FALSE	TRUE	0.3124	-0.441 ± 0.623	0 (-0.91, 0)	-0.128 ± 0.571	0.0437 (-0.438, 0.244)
Western	FVB	4fb8a616eab11e7d90f20b1cbd84ea72	p_Firmicutes	c_Clostridia	o_Clostridiales	f_Lachnospiraceae	f_Lachnospiraceae_g_	Yes	Inf	TRUE	TRUE	TRUE	TRUE	-0.311287	0.311 ± 0.529	0 (0, 0.75)	0 ± 0	0 (0, 0)
Western	AJ	23fcf5b82996f2aaffbbe9d3e9c66e1f	p_Bacteroidetes	c_Bacteroidia	o_Bacteroidales	f_Muribaculaceae	f_Muribaculaceae_g_uncultured bacterium	Yes	Inf	TRUE	TRUE	TRUE	TRUE	0.308592	-0.309 ± 0.511	-0.00515 (-0.459, 0)	0 ± 0	0 (0, 0)
Mediterranean	B6	313ae8fdd1f1fdf056ed9d379c5e73df	p_Firmicutes	c_Clostridia	o_Clostridiales	f_Clostridiales vadinBB60 group	f_Clostridiales vadinBB60 group_g_uncultured bacterium	Yes	Inf	TRUE	TRUE	TRUE	TRUE	-0.307209	0 ± 0	0 (0, 0)	-0.307 ± 0.504	0 (-0.625, 0)
Western	NOD	ee2ba415b48b5ec7237759ab02e5740f	p_Firmicutes	c_Clostridia	o_Clostridiales	f_Ruminococcaceae	g_Oscillibacter	Yes	Inf	TRUE	TRUE	TRUE	TRUE	-0.304039	0 ± 0	0 (0, 0)	-0.304 ± 0.385	-0.175 (-0.456, -0.0875)
Mediterranean	AJ	fc26440819a89f792e58efa1d51ea2c8	p_Bacteroidetes	c_Bacteroidia	o_Bacteroidales	f_Bacteroidaceae	g_Bacteroides	Yes	Inf	TRUE	TRUE	TRUE	TRUE	0.303631	-0.304 ± 0.476	0 (-0.734, 0)	0 ± 0	0 (0, 0)
Western	NOD	a9ccd581595ac286f1ada461b5f8b1c4	p_Actinobacteria	c_Actinobacteria	o_Corynebacteriales	f_Corynebacteriaceae	g_Corynebacterium 1	Yes	Inf	TRUE	TRUE	TRUE	TRUE	-0.303234	0.303 ± 0.48	0.0968 (0.0491, 0.351)	0 ± 0	0 (0, 0)
Ketogenic	AJ	c5aeddbc599c9c51f348ce9d2d18bc87	p_Firmicutes	c_Clostridia	o_Clostridiales	f_Lachnospiraceae	g_A2	Yes	Inf	TRUE	TRUE	TRUE	TRUE	0.303138	-0.303 ± 0.593	0 (-0.395, 0)	0 ± 0	0 (0, 0)
Western	B6	28ce402eec98d5f4590945fc05ac84bf	p_Bacteroidetes	c_Bacteroidia	o_Bacteroidales	f_Muribaculaceae	f_Muribaculaceae_g_uncultured bacterium	Yes	Inf	TRUE	TRUE	TRUE	TRUE	0.301427	0 ± 0	0 (0, 0)	0.301 ± 0.524	0.356 (0.187, 0.609)
Ketogenic	B6	fb49c62aff61ab5f0d7253a762a13ab2	p_Firmicutes	c_Clostridia	o_Clostridiales	f_Lachnospiraceae	f_Lachnospiraceae_g_	Yes	Inf	TRUE	TRUE	TRUE	TRUE	0.301302	-0.301 ± 0.3	-0.354 (-0.531, 0)	0 ± 0	0 (0, 0)
Japanese	FVB	569c9ccab84cf3faced271fc3f2b8e06	p_Firmicutes	c_Clostridia	o_Clostridiales	f_Lachnospiraceae	g_Lachnospiraceae UCG-001	Yes	Inf	TRUE	TRUE	TRUE	TRUE	-0.301249	0 ± 0	0 (0, 0)	-0.301 ± 0.74	0 (-0.674, 0)
Western	NOD	fc26440819a89f792e58efa1d51ea2c8	p_Bacteroidetes	c_Bacteroidia	o_Bacteroidales	f_Bacteroidaceae	g_Bacteroides	Yes	Inf	TRUE	TRUE	TRUE	TRUE	0.299596	-0.3 ± 0.443	-0.13 (-0.43, 0)	0 ± 0	0 (0, 0)
Western	NOD	cc4cade74094e85132bdd6e24b4a088b	p_Firmicutes	c_Bacilli	o_Lactobacillales	f_Lactobacillaceae	g_Lactobacillus	Yes	Inf	TRUE	TRUE	TRUE	TRUE	0.299082	0 ± 0	0 (0, 0)	0.299 ± 0.857	0.137 (-0.164, 0.681)
Ketogenic	FVB	a9f4c0936a0e0020a4125824563fd0af	p_Firmicutes	c_Clostridia	o_Clostridiales	f_Ruminococcaceae	g_[Eubacterium] coprostanoligenes group	Yes	Inf	TRUE	TRUE	TRUE	TRUE	-0.296743	0.297 ± 0.739	0.011 (-0.303, 0.829)	0 ± 0	0 (0, 0)
Western	AJ	1fd2ef03bc758abddf5e85083bc22624	p_Firmicutes	c_Clostridia	o_Clostridiales	f_Lachnospiraceae	f_Lachnospiraceae_g_	Yes	Inf	TRUE	TRUE	TRUE	TRUE	0.296436	-0.296 ± 0.501	0 (-0.421, 0)	0 ± 0	0 (0, 0)
Ketogenic	B6	5adada7277fc6fd2ce378c5f4bfc394a	p_Firmicutes	c_Clostridia	o_Clostridiales	f_Lachnospiraceae	f_Lachnospiraceae_g_	Yes	Inf	TRUE	TRUE	TRUE	TRUE	0.294077	-0.294 ± 0.784	0 (-0.88, 0)	0 ± 0	0 (0, 0)
Mediterranean	B6	27f0c3c8d4346d2377a964045463a0b7	p_Firmicutes	c_Clostridia	o_Clostridiales	f_Lachnospiraceae	g_Lachnospiraceae NK4A136 group	Yes	Inf	TRUE	TRUE	TRUE	TRUE	0.29305	0 ± 0	0 (0, 0)	0.293 ± 0.652	0.108 (0, 0.812)
Western	NOD	fe8e95fe9d45848cfa956eeca56471b3	p_Firmicutes	c_Clostridia	o_Clostridiales	f_Lachnospiraceae	g_ASF356	Yes	Inf	TRUE	TRUE	TRUE	TRUE	0.292366	-0.292 ± 1.15	0 (-0.484, 0.192)	0 ± 0	0 (0, 0)
Mediterranean	FVB	fc26440819a89f792e58efa1d51ea2c8	p_Bacteroidetes	c_Bacteroidia	o_Bacteroidales	f_Bacteroidaceae	g_Bacteroides	Yes	Inf	TRUE	TRUE	TRUE	TRUE	0.289926	-0.29 ± 0.418	0 (-0.622, 0)	0 ± 0	0 (0, 0)
Ketogenic	FVB	28ce402eec98d5f4590945fc05ac84bf	p_Bacteroidetes	c_Bacteroidia	o_Bacteroidales	f_Muribaculaceae	f_Muribaculaceae_g_uncultured bacterium	Yes	Inf	TRUE	TRUE	TRUE	TRUE	-0.288376	0.288 ± 0.469	0.214 (0, 0.335)	0 ± 0	0 (0, 0)
Mediterranean	FVB	17dc2e5f3371eaecc77859e18d80b0bb	p_Firmicutes	c_Clostridia	o_Clostridiales	f_Ruminococcaceae	g_Hydrogenoanaerobacterium	Yes	Inf	TRUE	TRUE	TRUE	TRUE	0.288374	-0.288 ± 0.474	0 (-0.402, 0)	0 ± 0	0 (0, 0)
Western	FVB	0514a4b1da41848699fbeacab449fa3d	p_Firmicutes	c_Clostridia	o_Clostridiales	f_Lachnospiraceae	f_Lachnospiraceae_g_	Yes	Inf	TRUE	TRUE	TRUE	TRUE	-0.286204	0 ± 0	0 (0, 0)	-0.286 ± 0.961	0 (-0.432, 0.0783)
Mediterranean	FVB	44e2b6300c368f44b06898a49787f650	p_Firmicutes	c_Clostridia	o_Clostridiales	f_Lachnospiraceae	g_Acetatifactor	Yes	Inf	TRUE	TRUE	TRUE	TRUE	-0.284614	0 ± 0	0 (0, 0)	-0.285 ± 0.49	-0.293 (-0.589, 0)
Western	FVB	a9f4c0936a0e0020a4125824563fd0af	p_Firmicutes	c_Clostridia	o_Clostridiales	f_Ruminococcaceae	g_[Eubacterium] coprostanoligenes group	Yes	Inf	TRUE	TRUE	TRUE	TRUE	-0.283889	0.284 ± 0.755	-0.0458 (-0.299, 0.794)	0 ± 0	0 (0, 0)
Japanese	AJ	73e69841eb44b1d4307b23d3f54ca125	p_Firmicutes	c_Clostridia	o_Clostridiales	f_Lachnospiraceae	f_Lachnospiraceae_g_	Yes	Inf	TRUE	TRUE	TRUE	TRUE	-0.283466	0 ± 0	0 (0, 0)	-0.283 ± 0.59	0 (-0.58, 0.065)
Japanese	NOD	8c04601e423884863dd0411a188312dd	p_Firmicutes	c_Bacilli	o_Bacillales	f_Staphylococcaceae	g_Staphylococcus	Yes	Inf	TRUE	TRUE	TRUE	TRUE	0.276944	-0.277 ± 0.794	-0.0823 (-0.474, 0.114)	0 ± 0	0 (0, 0)
Japanese	B6	b7ee66f5e8275810deb6787b821642ae	p_Firmicutes	c_Clostridia	o_Clostridiales	f_Lachnospiraceae	g_Roseburia	Yes	Inf	TRUE	TRUE	TRUE	TRUE	-0.276729	0 ± 0	0 (0, 0)	-0.277 ± 0.555	0 (-0.611, 0.0465)
Western	FVB	c116b7f0fc0ac8b92b7b3b18538ff379	p_Firmicutes	c_Clostridia	o_Clostridiales	f_Lachnospiraceae	f_Lachnospiraceae_g_	Yes	Inf	TRUE	TRUE	TRUE	TRUE	-0.272858	0 ± 0	0 (0, 0)	-0.273 ± 0.378	-0.147 (-0.565, -0.00988)
Mediterranean	FVB	e32b716df81e4b8cc659ce7cc07c2c24	p_Firmicutes	c_Clostridia	o_Clostridiales	f_Ruminococcaceae	g_Ruminococcaceae UCG-014	Yes	Inf	TRUE	TRUE	TRUE	TRUE	0.27273	-0.273 ± 0.647	0 (-0.109, 0)	0 ± 0	0 (0, 0)
Ketogenic	NOD	be48a5b03c65d46d09a671768c8ed156	p_Firmicutes	c_Clostridia	o_Clostridiales	f_Ruminococcaceae	f_Ruminococcaceae_g_	Yes	Inf	TRUE	TRUE	TRUE	TRUE	0.272318	0 ± 0	0 (0, 0)	0.272 ± 0.376	0.0944 (0, 0.449)
Japanese	AJ	1fd2ef03bc758abddf5e85083bc22624	p_Firmicutes	c_Clostridia	o_Clostridiales	f_Lachnospiraceae	f_Lachnospiraceae_g_	Yes	Inf	TRUE	TRUE	TRUE	TRUE	0.270534	-0.271 ± 0.478	0 (-0.326, 0)	0 ± 0	0 (0, 0)
Japanese	FVB	2ef8bb70cb110be7fe581eea305b11ee	p_Firmicutes	c_Clostridia	o_Clostridiales	f_Ruminococcaceae	g_Ruminiclostridium 6	Yes	Inf	TRUE	TRUE	TRUE	TRUE	-0.270121	0 ± 0	0 (0, 0)	-0.27 ± 0.733	0 (-0.599, 0)
Mediterranean	NOD	a9ccd581595ac286f1ada461b5f8b1c4	p_Actinobacteria	c_Actinobacteria	o_Corynebacteriales	f_Corynebacteriaceae	g_Corynebacterium 1	Yes	Inf	TRUE	TRUE	TRUE	TRUE	-0.267713	0.268 ± 0.434	0.0772 (0.0431, 0.302)	0 ± 0	0 (0, 0)
Western	AJ	f298be17a2b4bf1289ccc7fb38080371	p_Firmicutes	c_Clostridia	o_Clostridiales	f_Ruminococcaceae	f_Ruminococcaceae_g_	Yes	Inf	TRUE	TRUE	TRUE	TRUE	0.266795	-0.267 ± 0.607	0 (-0.496, 0)	0 ± 0	0 (0, 0)
Ketogenic	FVB	ef3e676262a650fede4379134f905940	p_Firmicutes	c_Clostridia	o_Clostridiales	f_Lachnospiraceae	f_Lachnospiraceae_g_	Yes	Inf	TRUE	TRUE	TRUE	TRUE	0.264717	0 ± 0	0 (0, 0)	0.265 ± 0.466	0 (0, 0.613)
Mediterranean	B6	fe28788eb2f2d94dccedce5e460348ed	p_Firmicutes	c_Clostridia	o_Clostridiales	f_Lachnospiraceae	f_Lachnospiraceae_g_	Yes	Inf	TRUE	TRUE	TRUE	TRUE	-0.263608	0 ± 0	0 (0, 0)	-0.264 ± 0.863	0 (-1.01, 0.2)
Western	NOD	d39f7d5c20b6acee7bffcea4c96ecb2f	p_Cyanobacteria	c_Melainabacteria	o_Gastranaerophilales	o_Gastranaerophilales_f_g_	o_Gastranaerophilales_f_g_	Yes	Inf	TRUE	TRUE	TRUE	TRUE	-0.260954	0.261 ± 1.26	-0.198 (-0.464, 0.527)	0 ± 0	0 (0, 0)
Ketogenic	NOD	8c04601e423884863dd0411a188312dd	p_Firmicutes	c_Bacilli	o_Bacillales	f_Staphylococcaceae	g_Staphylococcus	Yes	Inf	TRUE	TRUE	TRUE	TRUE	0.259675	-0.26 ± 0.768	-0.0881 (-0.466, 0.118)	0 ± 0	0 (0, 0)
Japanese	B6	54c2b9f595dda7fa68c3be3e3175b510	p_Firmicutes	c_Clostridia	o_Clostridiales	f_Lachnospiraceae	f_Lachnospiraceae_g_	Yes	Inf	TRUE	TRUE	TRUE	TRUE	0.258868	0 ± 0	0 (0, 0)	0.259 ± 0.658	0 (0, 0.472)
Ketogenic	NOD	800acb62638336cd6cdc9dc555ce401d	p_Firmicutes	c_Clostridia	o_Clostridiales	f_Clostridiales vadinBB60 group	f_Clostridiales vadinBB60 group_g_	Yes	Inf	TRUE	TRUE	TRUE	TRUE	-0.258798	0 ± 0	0 (0, 0)	-0.259 ± 0.297	-0.207 (-0.452, 0)
Ketogenic	NOD	a9ccd581595ac286f1ada461b5f8b1c4	p_Actinobacteria	c_Actinobacteria	o_Corynebacteriales	f_Corynebacteriaceae	g_Corynebacterium 1	Yes	Inf	TRUE	TRUE	TRUE	TRUE	-0.256036	0.256 ± 0.449	0.0488 (0.00676, 0.298)	0 ± 0	0 (0, 0)
Mediterranean	FVB	cf74f52619b3b899ca3fea04f309b8cb	p_Bacteroidetes	c_Bacteroidia	o_Bacteroidales	f_Muribaculaceae	g_Muribaculum	Yes	Inf	TRUE	TRUE	TRUE	TRUE	-0.254517	0.255 ± 0.44	0.232 (0, 0.325)	0 ± 0	0 (0, 0)
Ketogenic	AJ	13d15c26e35cde8bd9e82257a4c03398	p_Firmicutes	c_Clostridia	o_Clostridiales	f_Lachnospiraceae	f_Lachnospiraceae_g_	Yes	Inf	TRUE	TRUE	TRUE	TRUE	0.253197	0 ± 0	0 (0, 0)	0.253 ± 0.514	0.127 (-0.0693, 0.699)
Japanese	FVB	ab69c82875a39b4ebb096fc91970c507	p_Firmicutes	c_Clostridia	o_Clostridiales	f_Ruminococcaceae	g_Ruminococcaceae UCG-014	Yes	Inf	TRUE	TRUE	TRUE	TRUE	-0.251735	0 ± 0	0 (0, 0)	-0.252 ± 1.01	0 (-0.482, 0.396)
Mediterranean	NOD	8c04601e423884863dd0411a188312dd	p_Firmicutes	c_Bacilli	o_Bacillales	f_Staphylococcaceae	g_Staphylococcus	Yes	Inf	TRUE	TRUE	TRUE	TRUE	0.247998	-0.248 ± 0.763	-0.0638 (-0.428, 0.116)	0 ± 0	0 (0, 0)
Western	NOD	97d2e6c95c68b54b2ed8c83a973d41e5	p_Firmicutes	c_Clostridia	o_Clostridiales	f_Ruminococcaceae	g_Ruminococcaceae UCG-014	Yes	Inf	TRUE	TRUE	TRUE	TRUE	0.247253	-0.247 ± 0.333	-0.142 (-0.389, 0)	0 ± 0	0 (0, 0)
Mediterranean	FVB	3bff9a73045a037c68de60c550ff7497	p_Bacteroidetes	c_Bacteroidia	o_Bacteroidales	f_Muribaculaceae	g_Muribaculum	Yes	Inf	TRUE	TRUE	TRUE	TRUE	-0.247164	0.247 ± 0.445	0.238 (0, 0.432)	0 ± 0	0 (0, 0)
Western	B6	5ac6e32014cb4b057ebe94b3360b50f7	p_Firmicutes	c_Clostridia	o_Clostridiales	f_Lachnospiraceae	g_Blautia	Yes	Inf	TRUE	TRUE	TRUE	TRUE	0.244075	-0.244 ± 0.832	0 (-0.343, 0)	0 ± 0	0 (0, 0)
Mediterranean	B6	5cb2639b1f88881953fa534b6efde22a	p_Bacteroidetes	c_Bacteroidia	o_Bacteroidales	f_Muribaculaceae	f_Muribaculaceae_g_uncultured bacterium	Yes	Inf	TRUE	TRUE	TRUE	TRUE	0.243311	0 ± 0	0 (0, 0)	0.243 ± 0.544	0 (0, 0.604)
Japanese	NOD	a9ccd581595ac286f1ada461b5f8b1c4	p_Actinobacteria	c_Actinobacteria	o_Corynebacteriales	f_Corynebacteriaceae	g_Corynebacterium 1	Yes	Inf	TRUE	TRUE	TRUE	TRUE	-0.238767	0.239 ± 0.449	0.0217 (0.0154, 0.245)	0 ± 0	0 (0, 0)
Western	AJ	7cc75d33b562ed0bc1338c60c4ded74e	p_Bacteroidetes	c_Bacteroidia	o_Bacteroidales	f_Muribaculaceae	f_Muribaculaceae_g_uncultured bacterium	Yes	Inf	TRUE	TRUE	TRUE	TRUE	-0.237353	0.237 ± 0.4	0 (0, 0.363)	0 ± 0	0 (0, 0)
Mediterranean	AJ	f298be17a2b4bf1289ccc7fb38080371	p_Firmicutes	c_Clostridia	o_Clostridiales	f_Ruminococcaceae	f_Ruminococcaceae_g_	Yes	Inf	TRUE	TRUE	TRUE	TRUE	0.235998	-0.236 ± 0.601	0 (-0.431, 0)	0 ± 0	0 (0, 0)
Ketogenic	AJ	7cc75d33b562ed0bc1338c60c4ded74e	p_Bacteroidetes	c_Bacteroidia	o_Bacteroidales	f_Muribaculaceae	f_Muribaculaceae_g_uncultured bacterium	Yes	Inf	TRUE	TRUE	TRUE	TRUE	-0.235016	0.235 ± 0.408	0 (0, 0.385)	0 ± 0	0 (0, 0)
Mediterranean	AJ	ba2529752ba21ce99582cb2bbded39c9	p_Firmicutes	c_Clostridia	o_Clostridiales	f_Lachnospiraceae	f_Lachnospiraceae_g_	Yes	Inf	TRUE	TRUE	TRUE	TRUE	0.233397	-0.233 ± 0.565	0 (-0.0147, 0)	0 ± 0	0 (0, 0)
Western	AJ	3be42a257151a00ed78afc00a00623b4	p_Bacteroidetes	c_Bacteroidia	o_Bacteroidales	f_Muribaculaceae	g_Muribaculum	Yes	Inf	TRUE	TRUE	TRUE	TRUE	-0.231737	0.232 ± 0.582	0.115 (-0.113, 0.403)	0 ± 0	0 (0, 0)
Ketogenic	B6	829432f9c025fb987ea0d3dd6327b8d5	p_Firmicutes	c_Clostridia	o_Clostridiales	f_Lachnospiraceae	f_Lachnospiraceae_g_	Yes	Inf	TRUE	TRUE	TRUE	TRUE	-0.231124	0 ± 0	0 (0, 0)	-0.231 ± 0.375	0 (-0.292, 0)
Ketogenic	B6	85d069f9aee9fe2dc809c0db3a4fbbf2	p_Firmicutes	c_Clostridia	o_Clostridiales	f_Lachnospiraceae	f_Lachnospiraceae_g_uncultured	Yes	Inf	TRUE	TRUE	TRUE	TRUE	-0.228961	0 ± 0	0 (0, 0)	-0.229 ± 0.398	0 (-0.277, 0)
Japanese	AJ	a4eef8959ed74b5f136cd2f91e1ede3c	p_Proteobacteria	c_Deltaproteobacteria	o_Desulfovibrionales	f_Desulfovibrionaceae	g_Desulfovibrio	Yes	Inf	TRUE	TRUE	TRUE	TRUE	-0.228365	0.228 ± 0.493	0 (0, 0.015)	0 ± 0	0 (0, 0)
Mediterranean	FVB	cc8eca05f812ddd7475193d313150048	p_Firmicutes	c_Clostridia	o_Clostridiales	f_Lachnospiraceae	g_GCA-900066575	Yes	Inf	TRUE	TRUE	TRUE	TRUE	0.227749	-0.228 ± 0.351	0 (-0.388, 0)	0 ± 0	0 (0, 0)
Japanese	B6	3f61141a130ecd26dfc5c547e67a6df7	p_Firmicutes	c_Clostridia	o_Clostridiales	f_Lachnospiraceae	g_Lachnospiraceae NK4A136 group	Yes	Inf	TRUE	TRUE	TRUE	TRUE	0.227714	0 ± 0	0 (0, 0)	0.228 ± 0.933	0.411 (-0.474, 1.04)
Mediterranean	B6	dc8257120e00c1208980b85c7dbc89f0	p_Firmicutes	c_Erysipelotrichia	o_Erysipelotrichales	f_Erysipelotrichaceae	f_Erysipelotrichaceae_g_	No	100	FALSE	FALSE	FALSE	TRUE	0.225861	-0.574 ± 1.14	-1.1 (-1.45, 0.0616)	-0.348 ± 0.894	0 (0, 0)
Mediterranean	NOD	d39f7d5c20b6acee7bffcea4c96ecb2f	p_Cyanobacteria	c_Melainabacteria	o_Gastranaerophilales	o_Gastranaerophilales_f_g_	o_Gastranaerophilales_f_g_	Yes	Inf	TRUE	TRUE	TRUE	TRUE	-0.225433	0.225 ± 1.22	-0.234 (-0.509, 0.501)	0 ± 0	0 (0, 0)
Japanese	NOD	012f214ae2528153c24d74e935795259	p_Firmicutes	c_Clostridia	o_Clostridiales	f_Ruminococcaceae	g_Ruminococcaceae UCG-014	Yes	Inf	TRUE	TRUE	TRUE	TRUE	0.222575	-0.223 ± 0.795	0.118 (-0.35, 0.245)	0 ± 0	0 (0, 0)
Western	B6	dc5f90fa4816174bfd9541ef63628b34	p_Firmicutes	c_Clostridia	o_Clostridiales	f_Lachnospiraceae	f_Lachnospiraceae_g_	Yes	Inf	TRUE	TRUE	TRUE	TRUE	-0.22175	0 ± 0	0 (0, 0)	-0.222 ± 0.333	-0.0785 (-0.298, 0)
Ketogenic	AJ	70979a8e3ccde995cb3a760fe9e16d2f	p_Firmicutes	c_Clostridia	o_Clostridiales	f_Lachnospiraceae	f_Lachnospiraceae_g_	Yes	Inf	TRUE	TRUE	TRUE	TRUE	0.221704	-0.222 ± 0.329	0 (-0.343, 0)	0 ± 0	0 (0, 0)
Mediterranean	B6	62cca315dcd03704540a0386d385807e	p_Firmicutes	c_Clostridia	o_Clostridiales	f_Lachnospiraceae	f_Lachnospiraceae_g_	Yes	Inf	TRUE	TRUE	TRUE	TRUE	0.220132	0 ± 0	0 (0, 0)	0.22 ± 0.573	0 (0, 0.228)
Western	AJ	70979a8e3ccde995cb3a760fe9e16d2f	p_Firmicutes	c_Clostridia	o_Clostridiales	f_Lachnospiraceae	f_Lachnospiraceae_g_	Yes	Inf	TRUE	TRUE	TRUE	TRUE	0.219367	-0.219 ± 0.333	0 (-0.29, 0)	0 ± 0	0 (0, 0)
Mediterranean	NOD	6775520761cb65e2084b16ad59263c8a	p_Firmicutes	c_Clostridia	o_Clostridiales	f_Lachnospiraceae	g_Roseburia	Yes	Inf	TRUE	TRUE	TRUE	TRUE	-0.218452	0 ± 0	0 (0, 0)	-0.218 ± 0.532	0 (-0.187, 0)
Western	AJ	942f50589e69a77667a55b38cffc264c	p_Firmicutes	c_Clostridia	o_Clostridiales	f_Ruminococcaceae	g_Ruminococcaceae UCG-004	Yes	Inf	TRUE	TRUE	TRUE	TRUE	0.217578	-0.218 ± 0.399	0 (-0.377, 0)	0 ± 0	0 (0, 0)
Mediterranean	AJ	392f7f77c8f9614db255f8347e1b336c	p_Firmicutes	c_Clostridia	o_Clostridiales	f_Ruminococcaceae	g_Ruminococcaceae UCG-014	Yes	Inf	TRUE	TRUE	TRUE	TRUE	0.217484	-0.217 ± 0.885	0 (0, 0)	0 ± 0	0 (0, 0)
Ketogenic	B6	976017f80326a58470b146bcbd8bda58	p_Firmicutes	c_Clostridia	o_Clostridiales	f_Lachnospiraceae	f_Lachnospiraceae_g_uncultured	Yes	Inf	TRUE	TRUE	TRUE	TRUE	-0.217304	0 ± 0	0 (0, 0)	-0.217 ± 0.334	0 (-0.36, 0)
Ketogenic	B6	4a7dfac81e21b1f192aa5c3983e1e338	p_Firmicutes	c_Clostridia	o_Clostridiales	f_Lachnospiraceae	f_Lachnospiraceae_g_uncultured	Yes	Inf	TRUE	TRUE	TRUE	TRUE	0.215711	0 ± 0	0 (0, 0)	0.216 ± 0.358	0.187 (0, 0.353)
Western	B6	c116b7f0fc0ac8b92b7b3b18538ff379	p_Firmicutes	c_Clostridia	o_Clostridiales	f_Lachnospiraceae	f_Lachnospiraceae_g_	Yes	Inf	TRUE	TRUE	TRUE	TRUE	-0.214693	0 ± 0	0 (0, 0)	-0.215 ± 0.375	-0.12 (-0.504, 0.0474)
Ketogenic	NOD	d39f7d5c20b6acee7bffcea4c96ecb2f	p_Cyanobacteria	c_Melainabacteria	o_Gastranaerophilales	o_Gastranaerophilales_f_g_	o_Gastranaerophilales_f_g_	Yes	Inf	TRUE	TRUE	TRUE	TRUE	-0.213756	0.214 ± 1.23	-0.258 (-0.548, 0.503)	0 ± 0	0 (0, 0)
Western	NOD	8c04601e423884863dd0411a188312dd	p_Firmicutes	c_Bacilli	o_Bacillales	f_Staphylococcaceae	g_Staphylococcus	Yes	Inf	TRUE	TRUE	TRUE	TRUE	0.212477	-0.212 ± 0.814	-0.0285 (-0.382, 0.141)	0 ± 0	0 (0, 0)
Japanese	AJ	871f3e42fae8d3cf6b0b30782ceca310	p_Bacteroidetes	c_Bacteroidia	o_Bacteroidales	f_Muribaculaceae	f_Muribaculaceae_g_	Yes	Inf	TRUE	TRUE	TRUE	TRUE	0.211773	0 ± 0	0 (0, 0)	0.212 ± 0.259	0.135 (0.0393, 0.424)
Western	B6	c13ab62a986490385785cc3a3da0c768	p_Firmicutes	c_Clostridia	o_Clostridiales	f_Lachnospiraceae	g_Roseburia	No	80	FALSE	FALSE	FALSE	TRUE	0.211507	-0.101 ± 0.302	0 (0, 0)	0.111 ± 1	0.358 (0.0471, 0.653)
Ketogenic	FVB	13d15c26e35cde8bd9e82257a4c03398	p_Firmicutes	c_Clostridia	o_Clostridiales	f_Lachnospiraceae	f_Lachnospiraceae_g_	Yes	Inf	TRUE	TRUE	TRUE	TRUE	0.210068	0 ± 0	0 (0, 0)	0.21 ± 0.409	0 (0, 0.126)
Ketogenic	AJ	a4eef8959ed74b5f136cd2f91e1ede3c	p_Proteobacteria	c_Deltaproteobacteria	o_Desulfovibrionales	f_Desulfovibrionaceae	g_Desulfovibrio	Yes	Inf	TRUE	TRUE	TRUE	TRUE	-0.209168	0.209 ± 0.493	0 (0, 0)	0 ± 0	0 (0, 0)
Ketogenic	B6	9babc14bf9412b164c49b00ab67df55e	p_Firmicutes	c_Clostridia	o_Clostridiales	f_Ruminococcaceae	f_Ruminococcaceae_g_	Yes	Inf	TRUE	TRUE	TRUE	TRUE	-0.207783	0 ± 0	0 (0, 0)	-0.208 ± 0.267	0 (-0.41, 0)
Mediterranean	AJ	976017f80326a58470b146bcbd8bda58	p_Firmicutes	c_Clostridia	o_Clostridiales	f_Lachnospiraceae	f_Lachnospiraceae_g_uncultured	Yes	Inf	TRUE	TRUE	TRUE	TRUE	0.207281	-0.207 ± 0.444	0 (-0.0133, 0)	0 ± 0	0 (0, 0)
Western	NOD	233a728ad46e128e57df94c4a6edafe7	p_Firmicutes	c_Clostridia	o_Clostridiales	f_Clostridiales vadinBB60 group	f_Clostridiales vadinBB60 group_g_	Yes	Inf	TRUE	TRUE	TRUE	TRUE	-0.207207	0.207 ± 0.886	0.314 (-0.232, 0.753)	0 ± 0	0 (0, 0)
Mediterranean	NOD	45ae8d70751ce0de9837dd6db69dfe8d	p_Bacteroidetes	c_Bacteroidia	o_Bacteroidales	f_Muribaculaceae	f_Muribaculaceae_g_	Yes	Inf	TRUE	TRUE	TRUE	TRUE	0.207116	0 ± 0	0 (0, 0)	0.207 ± 0.384	0 (-0.0026, 0.488)
Ketogenic	NOD	012f214ae2528153c24d74e935795259	p_Firmicutes	c_Clostridia	o_Clostridiales	f_Ruminococcaceae	g_Ruminococcaceae UCG-014	Yes	Inf	TRUE	TRUE	TRUE	TRUE	0.205306	-0.205 ± 0.764	0.112 (-0.334, 0.24)	0 ± 0	0 (0, 0)
Ketogenic	AJ	3bff9a73045a037c68de60c550ff7497	p_Bacteroidetes	c_Bacteroidia	o_Bacteroidales	f_Muribaculaceae	g_Muribaculum	Yes	Inf	TRUE	TRUE	TRUE	TRUE	-0.205147	0.205 ± 0.594	0 (-0.147, 0.457)	0 ± 0	0 (0, 0)
Ketogenic	B6	7fa74070dd9d5182830246bf0d5de467	p_Bacteroidetes	c_Bacteroidia	o_Bacteroidales	f_Muribaculaceae	f_Muribaculaceae_g_	No	69	FALSE	FALSE	FALSE	TRUE	-0.201872	-0.0241 ± 1.24	0 (0, 0.388)	-0.226 ± 0.678	0 (0, 0)
Western	AJ	a4eef8959ed74b5f136cd2f91e1ede3c	p_Proteobacteria	c_Deltaproteobacteria	o_Desulfovibrionales	f_Desulfovibrionaceae	g_Desulfovibrio	Yes	Inf	TRUE	TRUE	TRUE	TRUE	-0.201326	0.201 ± 0.489	0 (0, 0)	0 ± 0	0 (0, 0)
Ketogenic	NOD	7184c75efc8b1dc88e329ceefdbd6dd4	p_Firmicutes	c_Clostridia	o_Clostridiales	f_Ruminococcaceae	g_[Eubacterium] coprostanoligenes group	Yes	Inf	TRUE	TRUE	TRUE	TRUE	-0.201046	0 ± 0	0 (0, 0)	-0.201 ± 1.12	-0.0326 (-0.139, 0.182)
Ketogenic	AJ	942f50589e69a77667a55b38cffc264c	p_Firmicutes	c_Clostridia	o_Clostridiales	f_Ruminococcaceae	g_Ruminococcaceae UCG-004	Yes	Inf	TRUE	TRUE	TRUE	TRUE	0.199208	-0.199 ± 0.408	0 (-0.394, 0)	0 ± 0	0 (0, 0)
Ketogenic	FVB	cf74f52619b3b899ca3fea04f309b8cb	p_Bacteroidetes	c_Bacteroidia	o_Bacteroidales	f_Muribaculaceae	g_Muribaculum	Yes	Inf	TRUE	TRUE	TRUE	TRUE	-0.197454	0.197 ± 0.388	0.147 (0, 0.286)	0 ± 0	0 (0, 0)
Japanese	AJ	70979a8e3ccde995cb3a760fe9e16d2f	p_Firmicutes	c_Clostridia	o_Clostridiales	f_Lachnospiraceae	f_Lachnospiraceae_g_	Yes	Inf	TRUE	TRUE	TRUE	TRUE	0.196842	-0.197 ± 0.297	0 (-0.291, 0)	0 ± 0	0 (0, 0)
Mediterranean	FVB	2ef8bb70cb110be7fe581eea305b11ee	p_Firmicutes	c_Clostridia	o_Clostridiales	f_Ruminococcaceae	g_Ruminiclostridium 6	Yes	Inf	TRUE	TRUE	TRUE	TRUE	-0.196641	0 ± 0	0 (0, 0)	-0.197 ± 0.842	0 (0, 0.215)
Japanese	NOD	d39f7d5c20b6acee7bffcea4c96ecb2f	p_Cyanobacteria	c_Melainabacteria	o_Gastranaerophilales	o_Gastranaerophilales_f_g_	o_Gastranaerophilales_f_g_	Yes	Inf	TRUE	TRUE	TRUE	TRUE	-0.196487	0.196 ± 1.24	-0.252 (-0.555, 0.5)	0 ± 0	0 (0, 0)
Japanese	B6	871f3e42fae8d3cf6b0b30782ceca310	p_Bacteroidetes	c_Bacteroidia	o_Bacteroidales	f_Muribaculaceae	f_Muribaculaceae_g_	Yes	Inf	TRUE	TRUE	TRUE	TRUE	0.194786	0 ± 0	0 (0, 0)	0.195 ± 0.296	0.25 (0.0289, 0.377)
Ketogenic	FVB	c40b6d4b0854e98e81a9ebdb82e4f01f	p_Firmicutes	c_Erysipelotrichia	o_Erysipelotrichales	f_Erysipelotrichaceae	g_Erysipelatoclostridium	Yes	Inf	TRUE	TRUE	TRUE	TRUE	0.193559	0 ± 0	0 (0, 0)	0.194 ± 0.313	0 (0, 0.289)
Ketogenic	AJ	7d0be4c3db3251b54d4a4e0996bf3359	p_Actinobacteria	c_Coriobacteriia	o_Coriobacteriales	f_Eggerthellaceae	f_Eggerthellaceae_g_	No	94	FALSE	FALSE	TRUE	TRUE	-0.192089	-0.171 ± 0.342	0 (0, 0)	-0.363 ± 0.498	-0.343 (-0.667, -0.0639)
Ketogenic	FVB	3bff9a73045a037c68de60c550ff7497	p_Bacteroidetes	c_Bacteroidia	o_Bacteroidales	f_Muribaculaceae	g_Muribaculum	Yes	Inf	TRUE	TRUE	TRUE	TRUE	-0.190101	0.19 ± 0.402	0.148 (0, 0.382)	0 ± 0	0 (0, 0)
Western	NOD	dc5f90fa4816174bfd9541ef63628b34	p_Firmicutes	c_Clostridia	o_Clostridiales	f_Lachnospiraceae	f_Lachnospiraceae_g_	Yes	Inf	TRUE	TRUE	TRUE	TRUE	-0.188141	0.188 ± 0.295	0.18 (-0.0292, 0.397)	0 ± 0	0 (0, 0)
Japanese	AJ	942f50589e69a77667a55b38cffc264c	p_Firmicutes	c_Clostridia	o_Clostridiales	f_Ruminococcaceae	g_Ruminococcaceae UCG-004	Yes	Inf	TRUE	TRUE	TRUE	TRUE	0.187382	-0.187 ± 0.376	0 (-0.312, 0)	0 ± 0	0 (0, 0)
Japanese	AJ	a176a50e866308f3e1ceda4f523e9059	p_Proteobacteria	c_Gammaproteobacteria	o_Enterobacteriales	f_Enterobacteriaceae	f_Enterobacteriaceae_g_	Yes	Inf	TRUE	TRUE	TRUE	TRUE	0.185453	0 ± 0	0 (0, 0)	0.185 ± 0.803	0 (0, 0.221)
Mediterranean	FVB	5996ef3c160d141c57fc23d03e918989	p_Firmicutes	c_Clostridia	o_Clostridiales	f_Lachnospiraceae	f_Lachnospiraceae_g_	Yes	Inf	TRUE	TRUE	TRUE	TRUE	-0.184789	0 ± 0	0 (0, 0)	-0.185 ± 0.414	0 (-0.372, 0)
Mediterranean	B6	28ce402eec98d5f4590945fc05ac84bf	p_Bacteroidetes	c_Bacteroidia	o_Bacteroidales	f_Muribaculaceae	f_Muribaculaceae_g_uncultured bacterium	Yes	Inf	TRUE	TRUE	TRUE	TRUE	-0.18323	0 ± 0	0 (0, 0)	-0.183 ± 0.174	-0.214 (-0.285, 0)
Japanese	B6	5ff736f0d39e09b8568572674c5f1fbf	p_Firmicutes	c_Clostridia	o_Clostridiales	f_Lachnospiraceae	f_Lachnospiraceae_g_	Yes	Inf	TRUE	TRUE	TRUE	TRUE	-0.179189	0 ± 0	0 (0, 0)	-0.179 ± 0.45	0 (-0.183, 0.0135)
Japanese	B6	a4eef8959ed74b5f136cd2f91e1ede3c	p_Proteobacteria	c_Deltaproteobacteria	o_Desulfovibrionales	f_Desulfovibrionaceae	g_Desulfovibrio	Yes	Inf	TRUE	TRUE	TRUE	TRUE	0.176959	-0.177 ± 0.707	0 (-0.725, 0.0677)	0 ± 0	0 (0, 0)
Japanese	FVB	573a1dbe1276d5ac7808a6bf50c14d8e	p_Firmicutes	c_Clostridia	o_Clostridiales	f_Ruminococcaceae	g_Ruminococcaceae UCG-014	Yes	Inf	TRUE	TRUE	TRUE	TRUE	-0.175985	0 ± 0	0 (0, 0)	-0.176 ± 0.653	0 (-0.397, 0)
Western	AJ	ee2ba415b48b5ec7237759ab02e5740f	p_Firmicutes	c_Clostridia	o_Clostridiales	f_Ruminococcaceae	g_Oscillibacter	Yes	Inf	TRUE	TRUE	TRUE	TRUE	0.17595	-0.176 ± 0.573	0 (-0.116, 0)	0 ± 0	0 (0, 0)
Japanese	FVB	efa71f9cae68e2a73240af36d8768f92	p_Firmicutes	c_Clostridia	o_Clostridiales	f_Ruminococcaceae	g_Ruminococcaceae UCG-014	Yes	Inf	TRUE	TRUE	TRUE	TRUE	0.175605	0 ± 0	0 (0, 0)	0.176 ± 0.634	0 (-0.16, 0.366)
Ketogenic	AJ	cf74f52619b3b899ca3fea04f309b8cb	p_Bacteroidetes	c_Bacteroidia	o_Bacteroidales	f_Muribaculaceae	g_Muribaculum	Yes	Inf	TRUE	TRUE	TRUE	TRUE	-0.1746	0.175 ± 0.629	0 (-0.227, 0.394)	0 ± 0	0 (0, 0)
Ketogenic	FVB	3be42a257151a00ed78afc00a00623b4	p_Bacteroidetes	c_Bacteroidia	o_Bacteroidales	f_Muribaculaceae	g_Muribaculum	Yes	Inf	TRUE	TRUE	TRUE	TRUE	-0.173121	0.173 ± 0.81	0.257 (-0.0198, 0.609)	0 ± 0	0 (0, 0)
Mediterranean	FVB	c0394d627c773999a5f9d3ffabbab398	p_Firmicutes	c_Clostridia	o_Clostridiales	f_Lachnospiraceae	f_Lachnospiraceae_g_	Yes	Inf	TRUE	TRUE	TRUE	TRUE	0.172046	0 ± 0	0 (0, 0)	0.172 ± 0.412	0 (0, 0.335)
Mediterranean	NOD	60e4b3b210e99872b7fe86733ab4b3b2	p_Firmicutes	c_Clostridia	o_Clostridiales	f_Lachnospiraceae	f_Lachnospiraceae_g_	Yes	Inf	TRUE	TRUE	TRUE	TRUE	0.171957	0 ± 0	0 (0, 0)	0.172 ± 0.946	0 (0, 0.314)
Ketogenic	FVB	8bd93d992332d4c6efb99af38def8963	p_Firmicutes	c_Clostridia	o_Clostridiales	f_Ruminococcaceae	g_Ruminococcaceae UCG-014	Yes	Inf	TRUE	TRUE	TRUE	TRUE	0.171041	-0.171 ± 0.801	0 (-0.318, 0.116)	0 ± 0	0 (0, 0)
Japanese	B6	313ae8fdd1f1fdf056ed9d379c5e73df	p_Firmicutes	c_Clostridia	o_Clostridiales	f_Clostridiales vadinBB60 group	f_Clostridiales vadinBB60 group_g_uncultured bacterium	Yes	Inf	TRUE	TRUE	TRUE	TRUE	-0.168219	0 ± 0	0 (0, 0)	-0.168 ± 0.942	-0.0126 (-0.199, 0)
Japanese	AJ	46180f90cfba9982459c4f46031eaca0	p_Bacteroidetes	c_Bacteroidia	o_Bacteroidales	f_Muribaculaceae	g_uncultured Bacteroidales bacterium	Yes	Inf	TRUE	TRUE	TRUE	TRUE	-0.166164	0.166 ± 0.386	0 (0, 0.0895)	0 ± 0	0 (0, 0)
Ketogenic	FVB	ea1ffb173da7fcede03cb0f777979d0e	p_Firmicutes	c_Clostridia	o_Clostridiales	f_Lachnospiraceae	f_Lachnospiraceae_g_	Yes	Inf	TRUE	TRUE	TRUE	TRUE	-0.165186	0 ± 0	0 (0, 0)	-0.165 ± 0.456	0 (0, 0)
Ketogenic	B6	a4eef8959ed74b5f136cd2f91e1ede3c	p_Proteobacteria	c_Deltaproteobacteria	o_Desulfovibrionales	f_Desulfovibrionaceae	g_Desulfovibrio	Yes	Inf	TRUE	TRUE	TRUE	TRUE	0.162058	-0.162 ± 0.73	0 (-0.752, 0.125)	0 ± 0	0 (0, 0)
Western	NOD	13da7b0a15b64038a5cc43cdb2809577	p_Firmicutes	c_Clostridia	o_Clostridiales	f_Ruminococcaceae	g_Ruminococcaceae UCG-014	Yes	Inf	TRUE	TRUE	TRUE	TRUE	0.159645	-0.16 ± 0.346	0 (-0.17, 0.00997)	0 ± 0	0 (0, 0)
Japanese	FVB	e89ff92599aabd892e72cda27d98ef89	p_Firmicutes	c_Clostridia	o_Clostridiales	f_Lachnospiraceae	f_Lachnospiraceae_g_	Yes	Inf	TRUE	TRUE	TRUE	TRUE	-0.159524	0 ± 0	0 (0, 0)	-0.16 ± 0.763	0 (-0.466, 0.267)
Western	NOD	30dd67dd03d0aad28e87322c8a303c4d	p_Actinobacteria	c_Actinobacteria	o_Corynebacteriales	f_Corynebacteriaceae	g_Corynebacterium 1	Yes	Inf	TRUE	TRUE	TRUE	TRUE	-0.159435	0.159 ± 0.37	0 (-0.0185, 0.178)	0 ± 0	0 (0, 0)
Mediterranean	NOD	5cb2639b1f88881953fa534b6efde22a	p_Bacteroidetes	c_Bacteroidia	o_Bacteroidales	f_Muribaculaceae	f_Muribaculaceae_g_uncultured bacterium	Yes	Inf	TRUE	TRUE	TRUE	TRUE	0.15931	0 ± 0	0 (0, 0)	0.159 ± 0.466	0 (0, 0.175)
Japanese	AJ	87b0186ef1233d68ec571730ef709c33	p_Firmicutes	c_Clostridia	o_Clostridiales	f_Lachnospiraceae	f_Lachnospiraceae_g_	Yes	Inf	TRUE	TRUE	TRUE	TRUE	-0.157589	0.158 ± 0.393	0 (0, 0.0636)	0 ± 0	0 (0, 0)
Ketogenic	AJ	4a7dfac81e21b1f192aa5c3983e1e338	p_Firmicutes	c_Clostridia	o_Clostridiales	f_Lachnospiraceae	f_Lachnospiraceae_g_uncultured	Yes	Inf	TRUE	TRUE	TRUE	TRUE	0.157198	0 ± 0	0 (0, 0)	0.157 ± 0.368	0 (0, 0.27)
Ketogenic	NOD	e6befc6407b34cf316c459afec5e8892	p_Bacteroidetes	c_Bacteroidia	o_Bacteroidales	f_Muribaculaceae	f_Muribaculaceae_g_uncultured bacterium	Yes	Inf	TRUE	TRUE	TRUE	TRUE	-0.156801	0.157 ± 0.536	0.105 (-0.109, 0.37)	0 ± 0	0 (0, 0)
Ketogenic	B6	ec774f6b250774161113d236df92fb55	p_Firmicutes	c_Clostridia	o_Clostridiales	f_Lachnospiraceae	f_Lachnospiraceae_g_	Yes	Inf	TRUE	TRUE	TRUE	TRUE	0.154127	0 ± 0	0 (0, 0)	0.154 ± 0.218	0 (0, 0.282)
Mediterranean	B6	0bef8cecd8e73399b6a8851a82ecb6a7	p_Firmicutes	c_Clostridia	o_Clostridiales	f_Lachnospiraceae	f_Lachnospiraceae_g_	Yes	Inf	TRUE	TRUE	TRUE	TRUE	-0.153726	0 ± 0	0 (0, 0)	-0.154 ± 0.473	0 (-0.222, 0)
Ketogenic	B6	201d4e4d4ac9dcb6d2302a3c80b0943d	p_Firmicutes	c_Clostridia	o_Clostridiales	f_Ruminococcaceae	g_Ruminococcaceae UCG-004	Yes	Inf	TRUE	TRUE	TRUE	TRUE	-0.151712	0 ± 0	0 (0, 0)	-0.152 ± 0.283	0 (-0.354, 0)
Ketogenic	AJ	87b0186ef1233d68ec571730ef709c33	p_Firmicutes	c_Clostridia	o_Clostridiales	f_Lachnospiraceae	f_Lachnospiraceae_g_	Yes	Inf	TRUE	TRUE	TRUE	TRUE	-0.147598	0.148 ± 0.389	0 (0, 0.012)	0 ± 0	0 (0, 0)
Ketogenic	AJ	46180f90cfba9982459c4f46031eaca0	p_Bacteroidetes	c_Bacteroidia	o_Bacteroidales	f_Muribaculaceae	g_uncultured Bacteroidales bacterium	Yes	Inf	TRUE	TRUE	TRUE	TRUE	-0.146967	0.147 ± 0.371	0 (0, 0.0643)	0 ± 0	0 (0, 0)
Ketogenic	NOD	dc5f90fa4816174bfd9541ef63628b34	p_Firmicutes	c_Clostridia	o_Clostridiales	f_Lachnospiraceae	f_Lachnospiraceae_g_	Yes	Inf	TRUE	TRUE	TRUE	TRUE	-0.143014	0.143 ± 0.228	0.138 (-0.0234, 0.304)	0 ± 0	0 (0, 0)
Ketogenic	NOD	33fbe90fb3c31de223455b5f497ffe94	p_Firmicutes	c_Clostridia	o_Clostridiales	f_Clostridiales vadinBB60 group	f_Clostridiales vadinBB60 group_g_uncultured bacterium	Yes	Inf	TRUE	TRUE	TRUE	TRUE	0.142823	-0.143 ± 2.14	0.572 (-0.802, 1.23)	0 ± 0	0 (0, 0)
Ketogenic	FVB	795d259de0d90a7705428648652e5684	p_Firmicutes	c_Clostridia	o_Clostridiales	f_Lachnospiraceae	f_Lachnospiraceae_g_	Yes	Inf	TRUE	TRUE	TRUE	TRUE	0.142483	-0.142 ± 0.508	0 (-0.156, 0.0211)	0 ± 0	0 (0, 0)
Western	B6	bee4e79c415a5d05182b85a669aa486c	p_Bacteroidetes	c_Bacteroidia	o_Bacteroidales	f_Muribaculaceae	f_Muribaculaceae_g_uncultured bacterium	Yes	Inf	TRUE	TRUE	TRUE	TRUE	0.140922	0 ± 0	0 (0, 0)	0.141 ± 0.445	0 (0, 0.488)
Ketogenic	AJ	92a7aa0d5a3d490d44195e9474c7db17	p_Firmicutes	c_Clostridia	o_Clostridiales	f_Ruminococcaceae	f_Ruminococcaceae_g_	Yes	Inf	TRUE	TRUE	TRUE	TRUE	0.14004	-0.14 ± 0.349	0 (-0.407, 0)	0 ± 0	0 (0, 0)
Western	NOD	5ac6e32014cb4b057ebe94b3360b50f7	p_Firmicutes	c_Clostridia	o_Clostridiales	f_Lachnospiraceae	g_Blautia	Yes	Inf	TRUE	TRUE	TRUE	TRUE	-0.139693	0.14 ± 0.705	0 (-0.14, 0.28)	0 ± 0	0 (0, 0)
Japanese	NOD	e6befc6407b34cf316c459afec5e8892	p_Bacteroidetes	c_Bacteroidia	o_Bacteroidales	f_Muribaculaceae	f_Muribaculaceae_g_uncultured bacterium	Yes	Inf	TRUE	TRUE	TRUE	TRUE	-0.139532	0.14 ± 0.565	0.0973 (-0.125, 0.362)	0 ± 0	0 (0, 0)
Western	AJ	46180f90cfba9982459c4f46031eaca0	p_Bacteroidetes	c_Bacteroidia	o_Bacteroidales	f_Muribaculaceae	g_uncultured Bacteroidales bacterium	Yes	Inf	TRUE	TRUE	TRUE	TRUE	-0.139125	0.139 ± 0.379	0 (0, 0.0114)	0 ± 0	0 (0, 0)
Mediterranean	AJ	f6480f8963b81e760b2261bc79b1ca7f	p_Firmicutes	c_Clostridia	o_Clostridiales	f_Lachnospiraceae	f_Lachnospiraceae_g_uncultured	Yes	Inf	TRUE	TRUE	TRUE	TRUE	0.138525	-0.139 ± 0.458	0 (0, 0)	0 ± 0	0 (0, 0)
Japanese	FVB	795d259de0d90a7705428648652e5684	p_Firmicutes	c_Clostridia	o_Clostridiales	f_Lachnospiraceae	f_Lachnospiraceae_g_	Yes	Inf	TRUE	TRUE	TRUE	TRUE	0.136876	-0.137 ± 0.505	0 (-0.14, 0.0166)	0 ± 0	0 (0, 0)
Western	AJ	dbe0b961dd00a3fe79370856d31ee714	p_Firmicutes	c_Clostridia	o_Clostridiales	f_Lachnospiraceae	f_Lachnospiraceae_g_	Yes	Inf	TRUE	TRUE	TRUE	TRUE	0.136699	-0.137 ± 0.342	0 (-0.402, 0)	0 ± 0	0 (0, 0)
Japanese	FVB	d44cbf624a93a7cb42cb66be7794bbf1	p_Firmicutes	c_Clostridia	o_Clostridiales	f_Ruminococcaceae	g_Ruminococcaceae UCG-014	Yes	Inf	TRUE	TRUE	TRUE	TRUE	0.134015	0 ± 0	0 (0, 0)	0.134 ± 0.362	0.0596 (0, 0.294)
Mediterranean	FVB	9615ff21c22df828e22274e59642b104	p_Firmicutes	c_Clostridia	o_Clostridiales	f_Lachnospiraceae	f_Lachnospiraceae_g_	Yes	Inf	TRUE	TRUE	TRUE	TRUE	-0.133603	0 ± 0	0 (0, 0)	-0.134 ± 0.167	-0.0643 (-0.256, 0)
Western	B6	4fb8a616eab11e7d90f20b1cbd84ea72	p_Firmicutes	c_Clostridia	o_Clostridiales	f_Lachnospiraceae	f_Lachnospiraceae_g_	Yes	Inf	TRUE	TRUE	TRUE	TRUE	0.133463	-0.133 ± 0.605	-0.0286 (-0.143, 0)	0 ± 0	0 (0, 0)
Ketogenic	FVB	50d2caa9c5a28ae83b1dc235954c94cc	p_Firmicutes	c_Erysipelotrichia	o_Erysipelotrichales	f_Erysipelotrichaceae	f_Erysipelotrichaceae_g_uncultured bacterium	Yes	Inf	TRUE	TRUE	TRUE	TRUE	-0.132853	0 ± 0	0 (0, 0)	-0.133 ± 0.355	0 (-0.127, 0)
Ketogenic	B6	8a05aeba5b30db1761225f538e6547cd	p_Firmicutes	c_Clostridia	o_Clostridiales	f_Lachnospiraceae	f_Lachnospiraceae_g_	Yes	Inf	TRUE	TRUE	TRUE	TRUE	0.132043	0 ± 0	0 (0, 0)	0.132 ± 1.25	0 (-0.232, 0.972)
Japanese	B6	4fb8a616eab11e7d90f20b1cbd84ea72	p_Firmicutes	c_Clostridia	o_Clostridiales	f_Lachnospiraceae	f_Lachnospiraceae_g_	Yes	Inf	TRUE	TRUE	TRUE	TRUE	0.130052	-0.13 ± 0.595	-0.0206 (-0.169, 0)	0 ± 0	0 (0, 0)
Mediterranean	FVB	b1fc1459dee39beb0ced1cbb20d2da85	p_Firmicutes	c_Clostridia	o_Clostridiales	f_Clostridiales vadinBB60 group	f_Clostridiales vadinBB60 group_g_uncultured bacterium	Yes	Inf	TRUE	TRUE	TRUE	TRUE	-0.129792	0.13 ± 1.31	0 (-0.493, 0.288)	0 ± 0	0 (0, 0)
Western	NOD	9b52e056650f0989393d2b5bb42fe4dc	p_Firmicutes	c_Clostridia	o_Clostridiales	f_Lachnospiraceae	g_Blautia	Yes	Inf	TRUE	TRUE	TRUE	TRUE	-0.12756	0.128 ± 0.706	0 (-0.148, 0.275)	0 ± 0	0 (0, 0)
Mediterranean	B6	69e05d8fe06acac5e8617078947e3ffc	p_Firmicutes	c_Clostridia	o_Clostridiales	f_Clostridiales vadinBB60 group	f_Clostridiales vadinBB60 group_g_uncultured bacterium	Yes	Inf	TRUE	TRUE	TRUE	TRUE	-0.126812	0.127 ± 1.01	0 (0, 0)	0 ± 0	0 (0, 0)
Western	B6	3f61141a130ecd26dfc5c547e67a6df7	p_Firmicutes	c_Clostridia	o_Clostridiales	f_Lachnospiraceae	g_Lachnospiraceae NK4A136 group	Yes	Inf	TRUE	TRUE	TRUE	TRUE	0.126198	0 ± 0	0 (0, 0)	0.126 ± 0.67	0 (-0.135, 0.101)
Mediterranean	NOD	5c9552acc5f1b598d86aafa264d4c31d	p_Bacteroidetes	c_Bacteroidia	o_Bacteroidales	f_Muribaculaceae	f_Muribaculaceae_g_uncultured bacterium	Yes	Inf	TRUE	TRUE	TRUE	TRUE	-0.125891	0.126 ± 0.309	0.101 (-0.053, 0.28)	0 ± 0	0 (0, 0)
Ketogenic	AJ	e6d316784a74799a06745fa9dbe1a7cf	p_Firmicutes	c_Clostridia	o_Clostridiales	f_Ruminococcaceae	g_Anaerotruncus	No	74	FALSE	FALSE	FALSE	TRUE	0.12385	-0.624 ± 0.824	-0.732 (-1.07, -0.00428)	-0.5 ± 0.922	0 (-0.287, 0)
Mediterranean	B6	5708293d91f98dbe7db62f18272395d1	p_Firmicutes	c_Bacilli	o_Lactobacillales	f_Lactobacillaceae	g_Lactobacillus	Yes	Inf	TRUE	TRUE	TRUE	TRUE	-0.122662	0 ± 0	0 (0, 0)	-0.123 ± 0.205	0 (-0.181, 0)
Mediterranean	NOD	546b48cbf06dd6f2a854f5b75416f991	p_Firmicutes	c_Clostridia	o_Clostridiales	f_Lachnospiraceae	f_Lachnospiraceae_g_	Yes	Inf	TRUE	TRUE	TRUE	TRUE	0.122633	0 ± 0	0 (0, 0)	0.123 ± 0.245	0 (0, 0.103)
Western	FVB	c8490e1d0635780ccd648c8a0464c0d9	p_Firmicutes	c_Erysipelotrichia	o_Erysipelotrichales	f_Erysipelotrichaceae	f_Erysipelotrichaceae_g_uncultured	Yes	Inf	TRUE	TRUE	TRUE	TRUE	0.121898	-0.122 ± 0.656	0 (-0.22, 0.0379)	0 ± 0	0 (0, 0)
Ketogenic	FVB	c8490e1d0635780ccd648c8a0464c0d9	p_Firmicutes	c_Erysipelotrichia	o_Erysipelotrichales	f_Erysipelotrichaceae	f_Erysipelotrichaceae_g_uncultured	Yes	Inf	TRUE	TRUE	TRUE	TRUE	0.12117	-0.121 ± 0.671	0 (-0.228, 0.0318)	0 ± 0	0 (0, 0)
Mediterranean	B6	546b48cbf06dd6f2a854f5b75416f991	p_Firmicutes	c_Clostridia	o_Clostridiales	f_Lachnospiraceae	f_Lachnospiraceae_g_	Yes	Inf	TRUE	TRUE	TRUE	TRUE	-0.120408	0 ± 0	0 (0, 0)	-0.12 ± 0.284	0 (-0.215, 0)
Mediterranean	FVB	1de05a13aa0f243234be599f3214f70a	p_Firmicutes	c_Clostridia	o_Clostridiales	f_Lachnospiraceae	f_Lachnospiraceae_g_	Yes	Inf	TRUE	TRUE	TRUE	TRUE	0.119943	-0.12 ± 0.355	0 (-0.0277, 0)	0 ± 0	0 (0, 0)
Mediterranean	B6	0b1653f13882f642eae53463bc71a097	p_Bacteroidetes	c_Bacteroidia	o_Bacteroidales	f_Muribaculaceae	f_Muribaculaceae_g_	Yes	Inf	TRUE	TRUE	TRUE	TRUE	-0.119611	0 ± 0	0 (0, 0)	-0.12 ± 0.326	0 (-0.238, 0)
Mediterranean	B6	9e4fb3e44e84a9bb023832c05d027b19	p_Firmicutes	c_Clostridia	o_Clostridiales	f_Ruminococcaceae	f_Ruminococcaceae_g_	Yes	Inf	TRUE	TRUE	TRUE	TRUE	-0.11848	0 ± 0	0 (0, 0)	-0.118 ± 0.461	0 (-0.0413, 0)
Western	B6	e6befc6407b34cf316c459afec5e8892	p_Bacteroidetes	c_Bacteroidia	o_Bacteroidales	f_Muribaculaceae	f_Muribaculaceae_g_uncultured bacterium	Yes	Inf	TRUE	TRUE	TRUE	TRUE	0.116815	0 ± 0	0 (0, 0)	0.117 ± 1.12	0.264 (-0.627, 1.02)
Mediterranean	B6	a4eef8959ed74b5f136cd2f91e1ede3c	p_Proteobacteria	c_Deltaproteobacteria	o_Desulfovibrionales	f_Desulfovibrionaceae	g_Desulfovibrio	Yes	Inf	TRUE	TRUE	TRUE	TRUE	0.115954	-0.116 ± 0.719	0 (-0.671, 0.19)	0 ± 0	0 (0, 0)
Ketogenic	B6	4fb8a616eab11e7d90f20b1cbd84ea72	p_Firmicutes	c_Clostridia	o_Clostridiales	f_Lachnospiraceae	f_Lachnospiraceae_g_	Yes	Inf	TRUE	TRUE	TRUE	TRUE	0.115751	-0.116 ± 0.607	0 (-0.17, 0.0364)	0 ± 0	0 (0, 0)
Mediterranean	FVB	47b0d787e0f0604eedb56661a3e0756a	p_Firmicutes	c_Clostridia	o_Clostridiales	f_Lachnospiraceae	g_Lachnospiraceae UCG-001	Yes	Inf	TRUE	TRUE	TRUE	TRUE	-0.114802	0 ± 0	0 (0, 0)	-0.115 ± 0.405	-0.122 (-0.37, 0)
Ketogenic	NOD	5c9552acc5f1b598d86aafa264d4c31d	p_Bacteroidetes	c_Bacteroidia	o_Bacteroidales	f_Muribaculaceae	f_Muribaculaceae_g_uncultured bacterium	Yes	Inf	TRUE	TRUE	TRUE	TRUE	-0.114214	0.114 ± 0.284	0.0969 (-0.0505, 0.262)	0 ± 0	0 (0, 0)
Japanese	AJ	dbe0b961dd00a3fe79370856d31ee714	p_Firmicutes	c_Clostridia	o_Clostridiales	f_Lachnospiraceae	f_Lachnospiraceae_g_	Yes	Inf	TRUE	TRUE	TRUE	TRUE	0.114174	-0.114 ± 0.339	0 (-0.298, 0)	0 ± 0	0 (0, 0)
Mediterranean	B6	46180f90cfba9982459c4f46031eaca0	p_Bacteroidetes	c_Bacteroidia	o_Bacteroidales	f_Muribaculaceae	g_uncultured Bacteroidales bacterium	Yes	Inf	TRUE	TRUE	TRUE	TRUE	-0.113823	0.114 ± 0.233	0 (0, 0.258)	0 ± 0	0 (0, 0)
Western	FVB	3be42a257151a00ed78afc00a00623b4	p_Bacteroidetes	c_Bacteroidia	o_Bacteroidales	f_Muribaculaceae	g_Muribaculum	No	90	FALSE	FALSE	FALSE	TRUE	-0.111798	0.16 ± 0.854	0.263 (-0.0622, 0.627)	0.0487 ± 0.193	0 (0, 0)
Ketogenic	FVB	2b9584b137039fa0d4f94a3f83274554	p_Actinobacteria	c_Coriobacteriia	o_Coriobacteriales	f_Atopobiaceae	g_Coriobacteriaceae UCG-002	Yes	Inf	TRUE	TRUE	TRUE	TRUE	-0.11023	0.11 ± 1.42	0.0915 (-0.375, 0.815)	0 ± 0	0 (0, 0)
Japanese	FVB	c8490e1d0635780ccd648c8a0464c0d9	p_Firmicutes	c_Erysipelotrichia	o_Erysipelotrichales	f_Erysipelotrichaceae	f_Erysipelotrichaceae_g_uncultured	Yes	Inf	TRUE	TRUE	TRUE	TRUE	0.109923	-0.11 ± 0.697	0 (-0.232, 0.0458)	0 ± 0	0 (0, 0)
Ketogenic	NOD	23fcf5b82996f2aaffbbe9d3e9c66e1f	p_Bacteroidetes	c_Bacteroidia	o_Bacteroidales	f_Muribaculaceae	f_Muribaculaceae_g_uncultured bacterium	Yes	Inf	TRUE	TRUE	TRUE	TRUE	0.108607	0 ± 0	0 (0, 0)	0.109 ± 0.494	0.0242 (0, 0.303)
Western	FVB	5996ef3c160d141c57fc23d03e918989	p_Firmicutes	c_Clostridia	o_Clostridiales	f_Lachnospiraceae	f_Lachnospiraceae_g_	Yes	Inf	TRUE	TRUE	TRUE	TRUE	-0.107186	0 ± 0	0 (0, 0)	-0.107 ± 0.336	-0.134 (-0.349, 0.0385)
Mediterranean	B6	45ae8d70751ce0de9837dd6db69dfe8d	p_Bacteroidetes	c_Bacteroidia	o_Bacteroidales	f_Muribaculaceae	f_Muribaculaceae_g_	Yes	Inf	TRUE	TRUE	TRUE	TRUE	-0.101845	0 ± 0	0 (0, 0)	-0.102 ± 0.158	0 (-0.167, 0)
Japanese	FVB	ae810711608a9e0223e04d2aaa53ec39	p_Firmicutes	c_Clostridia	o_Clostridiales	f_Ruminococcaceae	g_Ruminococcaceae UCG-014	Yes	Inf	TRUE	TRUE	TRUE	TRUE	0.101643	0 ± 0	0 (0, 0)	0.102 ± 0.239	0 (0, 0.265)
Japanese	AJ	0dddd60201648359f2282da2cde1742c	p_Firmicutes	c_Clostridia	o_Clostridiales	f_Ruminococcaceae	g_Ruminococcaceae UCG-014	Yes	Inf	TRUE	TRUE	TRUE	TRUE	-0.10076	0.101 ± 0.657	0 (0, 0.126)	0 ± 0	0 (0, 0)
Mediterranean	FVB	04aee79ab321676224672661e4486263	p_Firmicutes	c_Clostridia	o_Clostridiales	f_Lachnospiraceae	g_[Eubacterium] ventriosum group	Yes	Inf	TRUE	TRUE	TRUE	TRUE	-0.100557	0 ± 0	0 (0, 0)	-0.101 ± 0.598	0 (-0.0567, 0.19)
Japanese	AJ	9661199607530cb086b6931cf0913257	p_Bacteroidetes	c_Bacteroidia	o_Bacteroidales	f_Rikenellaceae	g_Alistipes	Yes	Inf	TRUE	TRUE	TRUE	TRUE	-0.099699	0.0997 ± 0.561	0 (-0.00965, 0)	0 ± 0	0 (0, 0)
Ketogenic	B6	0354ff6bb01b0b34c8297ff061b7dd1f	p_Firmicutes	c_Clostridia	o_Clostridiales	f_Ruminococcaceae	g_UBA1819	Yes	Inf	TRUE	TRUE	TRUE	TRUE	-0.0993822	0 ± 0	0 (0, 0)	-0.0994 ± 0.503	0 (0, 0)
Ketogenic	AJ	9fd6c82565ea128a3f63bb5a320c2410	p_Firmicutes	c_Clostridia	o_Clostridiales	f_Ruminococcaceae	f_Ruminococcaceae_g_	Yes	Inf	TRUE	TRUE	TRUE	TRUE	0.0989922	-0.099 ± 0.356	0 (-0.161, 0)	0 ± 0	0 (0, 0)
Ketogenic	B6	69e05d8fe06acac5e8617078947e3ffc	p_Firmicutes	c_Clostridia	o_Clostridiales	f_Clostridiales vadinBB60 group	f_Clostridiales vadinBB60 group_g_uncultured bacterium	Yes	Inf	TRUE	TRUE	TRUE	TRUE	-0.0977394	0.0977 ± 1	0 (0, 0)	0 ± 0	0 (0, 0)
Mediterranean	FVB	7cc75d33b562ed0bc1338c60c4ded74e	p_Bacteroidetes	c_Bacteroidia	o_Bacteroidales	f_Muribaculaceae	f_Muribaculaceae_g_uncultured bacterium	Yes	Inf	TRUE	TRUE	TRUE	TRUE	-0.097189	0.0972 ± 0.199	0 (0, 0.0773)	0 ± 0	0 (0, 0)
Japanese	NOD	5c9552acc5f1b598d86aafa264d4c31d	p_Bacteroidetes	c_Bacteroidia	o_Bacteroidales	f_Muribaculaceae	f_Muribaculaceae_g_uncultured bacterium	Yes	Inf	TRUE	TRUE	TRUE	TRUE	-0.0969453	0.0969 ± 0.29	0.0642 (-0.0542, 0.215)	0 ± 0	0 (0, 0)
Mediterranean	B6	ec774f6b250774161113d236df92fb55	p_Firmicutes	c_Clostridia	o_Clostridiales	f_Lachnospiraceae	f_Lachnospiraceae_g_	Yes	Inf	TRUE	TRUE	TRUE	TRUE	0.0964569	0 ± 0	0 (0, 0)	0.0965 ± 0.8	0 (-0.261, 0.121)
Western	NOD	9fd6c82565ea128a3f63bb5a320c2410	p_Firmicutes	c_Clostridia	o_Clostridiales	f_Ruminococcaceae	f_Ruminococcaceae_g_	Yes	Inf	TRUE	TRUE	TRUE	TRUE	0.0961523	-0.0962 ± 0.119	-0.0697 (-0.166, 0)	0 ± 0	0 (0, 0)
Japanese	B6	69e05d8fe06acac5e8617078947e3ffc	p_Firmicutes	c_Clostridia	o_Clostridiales	f_Clostridiales vadinBB60 group	f_Clostridiales vadinBB60 group_g_uncultured bacterium	Yes	Inf	TRUE	TRUE	TRUE	TRUE	-0.0941926	0.0942 ± 1.01	0 (0, 0)	0 ± 0	0 (0, 0)
Western	B6	69e05d8fe06acac5e8617078947e3ffc	p_Firmicutes	c_Clostridia	o_Clostridiales	f_Clostridiales vadinBB60 group	f_Clostridiales vadinBB60 group_g_uncultured bacterium	Yes	Inf	TRUE	TRUE	TRUE	TRUE	-0.0934686	0.0935 ± 1.02	0 (0, 0)	0 ± 0	0 (0, 0)
Western	FVB	189b538db90b88d30bfb192f7d9b63e1	p_Firmicutes	c_Clostridia	o_Clostridiales	f_Clostridiales vadinBB60 group	f_Clostridiales vadinBB60 group_g_	Yes	Inf	TRUE	TRUE	TRUE	TRUE	0.0931962	-0.0932 ± 0.748	0 (-0.249, 0.415)	0 ± 0	0 (0, 0)
Japanese	AJ	26e0078a9d0944e2aee9612a35d1f92e	p_Firmicutes	c_Clostridia	o_Clostridiales	f_Lachnospiraceae	f_Lachnospiraceae_g_	Yes	Inf	TRUE	TRUE	TRUE	TRUE	0.092635	0 ± 0	0 (0, 0)	0.0926 ± 0.382	0 (0, 0.412)
Ketogenic	B6	46180f90cfba9982459c4f46031eaca0	p_Bacteroidetes	c_Bacteroidia	o_Bacteroidales	f_Muribaculaceae	g_uncultured Bacteroidales bacterium	Yes	Inf	TRUE	TRUE	TRUE	TRUE	-0.0908227	0.0908 ± 0.198	0 (0, 0.193)	0 ± 0	0 (0, 0)
Western	NOD	69dfcb25fbbadfee605f315acd5d0b93	p_Bacteroidetes	c_Bacteroidia	o_Bacteroidales	f_Bacteroidaceae	g_Bacteroides	Yes	Inf	TRUE	TRUE	TRUE	TRUE	-0.0897174	0.0897 ± 1.55	0 (-0.43, 0.519)	0 ± 0	0 (0, 0)
Ketogenic	AJ	0dddd60201648359f2282da2cde1742c	p_Firmicutes	c_Clostridia	o_Clostridiales	f_Ruminococcaceae	g_Ruminococcaceae UCG-014	Yes	Inf	TRUE	TRUE	TRUE	TRUE	-0.0888654	0.0889 ± 0.63	0 (0, 0.101)	0 ± 0	0 (0, 0)
Mediterranean	B6	b1f0372cc2479d5259278ff47da2648a	p_Firmicutes	c_Clostridia	o_Clostridiales	f_Peptostreptococcaceae	g_Romboutsia	Yes	Inf	TRUE	TRUE	TRUE	TRUE	0.0872726	0 ± 0	0 (0, 0)	0.0873 ± 0.532	0 (0, 0.161)
Ketogenic	FVB	db0fc6b672f9b479be30f5739a405bb1	p_Firmicutes	c_Clostridia	o_Clostridiales	f_Lachnospiraceae	f_Lachnospiraceae_g_	Yes	Inf	TRUE	TRUE	TRUE	TRUE	-0.0867076	0.0867 ± 0.267	0 (0, 0.15)	0 ± 0	0 (0, 0)
Western	B6	298243c170f6b6264f59786ba654eabb	p_Firmicutes	c_Clostridia	o_Clostridiales	f_Lachnospiraceae	g_Blautia	Yes	Inf	TRUE	TRUE	TRUE	TRUE	0.0862079	0 ± 0	0 (0, 0)	0.0862 ± 0.69	0 (0, 0.319)
Mediterranean	NOD	be48a5b03c65d46d09a671768c8ed156	p_Firmicutes	c_Clostridia	o_Clostridiales	f_Ruminococcaceae	f_Ruminococcaceae_g_	Yes	Inf	TRUE	TRUE	TRUE	TRUE	-0.0856599	0 ± 0	0 (0, 0)	-0.0857 ± 0.809	-0.253 (-0.797, 0.41)
Mediterranean	NOD	93f2fe733394f28898074258a8a25060	p_Firmicutes	c_Clostridia	o_Clostridiales	f_Lachnospiraceae	f_Lachnospiraceae_g_	Yes	Inf	TRUE	TRUE	TRUE	TRUE	0.0856321	0 ± 0	0 (0, 0)	0.0856 ± 0.887	0 (-0.132, 0.0424)
Mediterranean	B6	4733bd2520eb44e0b011aadfac7a8592	p_Bacteroidetes	c_Bacteroidia	o_Bacteroidales	f_Muribaculaceae	f_Muribaculaceae_g_uncultured bacterium	Yes	Inf	TRUE	TRUE	TRUE	TRUE	-0.0849184	0 ± 0	0 (0, 0)	-0.0849 ± 0.286	0 (-0.0967, 0)
Japanese	AJ	09f8845d7425a89abe83eac1456475b0	p_Bacteroidetes	c_Bacteroidia	o_Bacteroidales	f_Muribaculaceae	f_Muribaculaceae_g_	No	113	FALSE	FALSE	TRUE	TRUE	0.0843546	0.044 ± 0.0961	0 (0, 0)	0.128 ± 0.944	0 (-0.574, 0.571)
Ketogenic	FVB	189b538db90b88d30bfb192f7d9b63e1	p_Firmicutes	c_Clostridia	o_Clostridiales	f_Clostridiales vadinBB60 group	f_Clostridiales vadinBB60 group_g_	Yes	Inf	TRUE	TRUE	TRUE	TRUE	0.0832348	-0.0832 ± 0.732	0 (-0.221, 0.426)	0 ± 0	0 (0, 0)
Western	B6	546b48cbf06dd6f2a854f5b75416f991	p_Firmicutes	c_Clostridia	o_Clostridiales	f_Lachnospiraceae	f_Lachnospiraceae_g_	Yes	Inf	TRUE	TRUE	TRUE	TRUE	-0.0830448	0 ± 0	0 (0, 0)	-0.083 ± 0.265	0 (-0.0311, 0.0121)
Western	FVB	871f3e42fae8d3cf6b0b30782ceca310	p_Bacteroidetes	c_Bacteroidia	o_Bacteroidales	f_Muribaculaceae	f_Muribaculaceae_g_	Yes	Inf	TRUE	TRUE	TRUE	TRUE	-0.0827899	0 ± 0	0 (0, 0)	-0.0828 ± 0.145	-0.00659 (-0.0844, 0)
Japanese	B6	28ce402eec98d5f4590945fc05ac84bf	p_Bacteroidetes	c_Bacteroidia	o_Bacteroidales	f_Muribaculaceae	f_Muribaculaceae_g_uncultured bacterium	Yes	Inf	TRUE	TRUE	TRUE	TRUE	0.0822848	0 ± 0	0 (0, 0)	0.0823 ± 0.187	0.0986 (-0.0171, 0.158)
Ketogenic	AJ	9661199607530cb086b6931cf0913257	p_Bacteroidetes	c_Bacteroidia	o_Bacteroidales	f_Rikenellaceae	g_Alistipes	Yes	Inf	TRUE	TRUE	TRUE	TRUE	-0.082139	0.0821 ± 0.538	0 (-0.0598, 0)	0 ± 0	0 (0, 0)
Ketogenic	FVB	92a7aa0d5a3d490d44195e9474c7db17	p_Firmicutes	c_Clostridia	o_Clostridiales	f_Ruminococcaceae	f_Ruminococcaceae_g_	Yes	Inf	TRUE	TRUE	TRUE	TRUE	0.0814053	-0.0814 ± 0.645	0 (-0.362, 0.0503)	0 ± 0	0 (0, 0)
Ketogenic	FVB	b1fc1459dee39beb0ced1cbb20d2da85	p_Firmicutes	c_Clostridia	o_Clostridiales	f_Clostridiales vadinBB60 group	f_Clostridiales vadinBB60 group_g_uncultured bacterium	Yes	Inf	TRUE	TRUE	TRUE	TRUE	-0.0812896	0.0813 ± 1.28	0 (-0.584, 0.284)	0 ± 0	0 (0, 0)
Ketogenic	AJ	201d4e4d4ac9dcb6d2302a3c80b0943d	p_Firmicutes	c_Clostridia	o_Clostridiales	f_Ruminococcaceae	g_Ruminococcaceae UCG-004	Yes	Inf	TRUE	TRUE	TRUE	TRUE	0.0808788	0 ± 0	0 (0, 0)	0.0809 ± 0.272	0 (0, 0.305)
Japanese	B6	46180f90cfba9982459c4f46031eaca0	p_Bacteroidetes	c_Bacteroidia	o_Bacteroidales	f_Muribaculaceae	g_uncultured Bacteroidales bacterium	Yes	Inf	TRUE	TRUE	TRUE	TRUE	-0.080562	0.0806 ± 0.211	0 (0, 0.136)	0 ± 0	0 (0, 0)
Western	FVB	bee4e79c415a5d05182b85a669aa486c	p_Bacteroidetes	c_Bacteroidia	o_Bacteroidales	f_Muribaculaceae	f_Muribaculaceae_g_uncultured bacterium	Yes	Inf	TRUE	TRUE	TRUE	TRUE	0.0795228	0 ± 0	0 (0, 0)	0.0795 ± 0.436	0 (-0.0797, 0.312)
Mediterranean	B6	e7945bdf88ad5bcbf127ab682998d8bc	p_Firmicutes	c_Clostridia	o_Clostridiales	f_Clostridiales vadinBB60 group	f_Clostridiales vadinBB60 group_g_uncultured bacterium	Yes	Inf	TRUE	TRUE	TRUE	TRUE	-0.0791803	0.0792 ± 0.681	0 (0, 0)	0 ± 0	0 (0, 0)
Ketogenic	AJ	7c1d312355a06f892bef8a380ba1e6a3	p_Firmicutes	c_Clostridia	o_Clostridiales	f_Lachnospiraceae	g_Blautia	Yes	Inf	TRUE	TRUE	TRUE	TRUE	-0.079171	0 ± 0	0 (0, 0)	-0.0792 ± 0.856	-0.334 (-0.722, 0.466)
Japanese	AJ	5c9552acc5f1b598d86aafa264d4c31d	p_Bacteroidetes	c_Bacteroidia	o_Bacteroidales	f_Muribaculaceae	f_Muribaculaceae_g_uncultured bacterium	Yes	Inf	TRUE	TRUE	TRUE	TRUE	-0.0788854	0.0789 ± 0.272	0 (0, 0.047)	0 ± 0	0 (0, 0)
Western	FVB	b1fc1459dee39beb0ced1cbb20d2da85	p_Firmicutes	c_Clostridia	o_Clostridiales	f_Clostridiales vadinBB60 group	f_Clostridiales vadinBB60 group_g_uncultured bacterium	Yes	Inf	TRUE	TRUE	TRUE	TRUE	-0.0787625	0.0788 ± 1.29	0 (-0.618, 0.282)	0 ± 0	0 (0, 0)
Mediterranean	B6	4fb8a616eab11e7d90f20b1cbd84ea72	p_Firmicutes	c_Clostridia	o_Clostridiales	f_Lachnospiraceae	f_Lachnospiraceae_g_	Yes	Inf	TRUE	TRUE	TRUE	TRUE	0.0762948	-0.0763 ± 0.598	0 (-0.0818, 0.101)	0 ± 0	0 (0, 0)
Japanese	FVB	27f0c3c8d4346d2377a964045463a0b7	p_Firmicutes	c_Clostridia	o_Clostridiales	f_Lachnospiraceae	g_Lachnospiraceae NK4A136 group	Yes	Inf	TRUE	TRUE	TRUE	TRUE	0.074565	0 ± 0	0 (0, 0)	0.0746 ± 0.26	0 (0, 0.149)
Western	B6	5c9552acc5f1b598d86aafa264d4c31d	p_Bacteroidetes	c_Bacteroidia	o_Bacteroidales	f_Muribaculaceae	f_Muribaculaceae_g_uncultured bacterium	Yes	Inf	TRUE	TRUE	TRUE	TRUE	0.0742313	-0.0742 ± 0.392	0 (-0.215, 0)	0 ± 0	0 (0, 0)
Ketogenic	B6	11ec82b2ad855d4c720b3cef98a2711d	p_Firmicutes	c_Clostridia	o_Clostridiales	f_Lachnospiraceae	f_Lachnospiraceae_g_uncultured	No	71	FALSE	FALSE	FALSE	TRUE	0.07392	-0.0709 ± 0.209	0 (0, 0)	0.003 ± 0.715	0.0309 (-0.485, 0.384)
Japanese	B6	5c9552acc5f1b598d86aafa264d4c31d	p_Bacteroidetes	c_Bacteroidia	o_Bacteroidales	f_Muribaculaceae	f_Muribaculaceae_g_uncultured bacterium	Yes	Inf	TRUE	TRUE	TRUE	TRUE	0.0730854	-0.0731 ± 0.389	0 (-0.195, 0)	0 ± 0	0 (0, 0)
Japanese	AJ	8fcd14591123edd2640b2d6489a49e40	p_Firmicutes	c_Clostridia	o_Clostridiales	f_Ruminococcaceae	f_Ruminococcaceae_g_	Yes	Inf	TRUE	TRUE	TRUE	TRUE	0.0699572	-0.07 ± 0.224	0 (-0.0564, 0)	0 ± 0	0 (0, 0)
Western	AJ	9661199607530cb086b6931cf0913257	p_Bacteroidetes	c_Bacteroidia	o_Bacteroidales	f_Rikenellaceae	g_Alistipes	Yes	Inf	TRUE	TRUE	TRUE	TRUE	-0.0696305	0.0696 ± 0.541	0 (-0.0751, 0)	0 ± 0	0 (0, 0)
Western	NOD	b2fdeba87460e44247c96ca54a589454	p_Bacteroidetes	c_Bacteroidia	o_Bacteroidales	f_Tannerellaceae	g_Parabacteroides	Yes	Inf	TRUE	TRUE	TRUE	TRUE	0.0694073	-0.0694 ± 1.46	0 (-0.48, 0.41)	0 ± 0	0 (0, 0)
Mediterranean	AJ	fb49c62aff61ab5f0d7253a762a13ab2	p_Firmicutes	c_Clostridia	o_Clostridiales	f_Lachnospiraceae	f_Lachnospiraceae_g_	Yes	Inf	TRUE	TRUE	TRUE	TRUE	0.0684769	-0.0685 ± 0.649	0 (-0.0547, 0)	0 ± 0	0 (0, 0)
Japanese	AJ	d982b071d511d7c4e4fe4f557f34d704	p_Firmicutes	c_Clostridia	o_Clostridiales	f_Lachnospiraceae	f_Lachnospiraceae_g_	Yes	Inf	TRUE	TRUE	TRUE	TRUE	0.0682075	-0.0682 ± 0.588	0 (-0.241, 0)	0 ± 0	0 (0, 0)
Western	B6	b11617ca75f3147489dbe2ce835f86f4	p_Bacteroidetes	c_Bacteroidia	o_Bacteroidales	f_Muribaculaceae	f_Muribaculaceae_g_uncultured bacterium	Yes	Inf	TRUE	TRUE	TRUE	TRUE	0.0681451	0 ± 0	0 (0, 0)	0.0681 ± 0.395	0.0406 (-0.157, 0.413)
Western	AJ	0dddd60201648359f2282da2cde1742c	p_Firmicutes	c_Clostridia	o_Clostridiales	f_Ruminococcaceae	g_Ruminococcaceae UCG-014	Yes	Inf	TRUE	TRUE	TRUE	TRUE	-0.0661774	0.0662 ± 0.651	0 (0, 0.0478)	0 ± 0	0 (0, 0)
Western	B6	43ab41a67004b6c64cef88799bfa256b	p_Bacteroidetes	c_Bacteroidia	o_Bacteroidales	f_Muribaculaceae	g_uncultured Bacteroidales bacterium	Yes	Inf	TRUE	TRUE	TRUE	TRUE	0.0658587	-0.0659 ± 1.01	0.361 (-0.715, 0.617)	0 ± 0	0 (0, 0)
Mediterranean	NOD	863b0172e99b8e02dd441e662752ce5e	p_Firmicutes	c_Clostridia	o_Clostridiales	f_Clostridiales vadinBB60 group	g_uncultured Clostridiales bacterium	Yes	Inf	TRUE	TRUE	TRUE	TRUE	0.0637694	0 ± 0	0 (0, 0)	0.0638 ± 0.706	-0.037 (-0.321, 0.683)
Ketogenic	B6	e7945bdf88ad5bcbf127ab682998d8bc	p_Firmicutes	c_Clostridia	o_Clostridiales	f_Clostridiales vadinBB60 group	f_Clostridiales vadinBB60 group_g_uncultured bacterium	Yes	Inf	TRUE	TRUE	TRUE	TRUE	-0.062827	0.0628 ± 0.645	0 (0, 0)	0 ± 0	0 (0, 0)
Ketogenic	B6	5c9552acc5f1b598d86aafa264d4c31d	p_Bacteroidetes	c_Bacteroidia	o_Bacteroidales	f_Muribaculaceae	f_Muribaculaceae_g_uncultured bacterium	Yes	Inf	TRUE	TRUE	TRUE	TRUE	0.0628248	-0.0628 ± 0.405	0 (-0.19, 0)	0 ± 0	0 (0, 0)
Ketogenic	B6	b6d0deb2d40a2a95ecf8efc8537af201	p_Bacteroidetes	c_Bacteroidia	o_Bacteroidales	f_Muribaculaceae	f_Muribaculaceae_g_uncultured bacterium	No	72	FALSE	FALSE	FALSE	TRUE	-0.0608479	-0.225 ± 1.39	-0.466 (-1.13, 0.74)	-0.286 ± 0.435	0 (-0.73, 0)
Japanese	B6	43ab41a67004b6c64cef88799bfa256b	p_Bacteroidetes	c_Bacteroidia	o_Bacteroidales	f_Muribaculaceae	g_uncultured Bacteroidales bacterium	Yes	Inf	TRUE	TRUE	TRUE	TRUE	0.0602626	-0.0603 ± 0.986	0.366 (-0.748, 0.625)	0 ± 0	0 (0, 0)
Western	NOD	0e79571d3abf51ea83a0e0ae20914a70	p_Firmicutes	c_Clostridia	o_Clostridiales	f_Ruminococcaceae	f_Ruminococcaceae_g_uncultured	Yes	Inf	TRUE	TRUE	TRUE	TRUE	-0.0586196	0.0586 ± 0.754	0 (-0.201, 0.259)	0 ± 0	0 (0, 0)
Western	NOD	db0fc6b672f9b479be30f5739a405bb1	p_Firmicutes	c_Clostridia	o_Clostridiales	f_Lachnospiraceae	f_Lachnospiraceae_g_	Yes	Inf	TRUE	TRUE	TRUE	TRUE	-0.0585893	0.0586 ± 0.0888	0.0234 (0, 0.082)	0 ± 0	0 (0, 0)
Western	NOD	75d794f8c5ef732a21c721b4e9f1a877	p_Firmicutes	c_Clostridia	o_Clostridiales	f_Ruminococcaceae	f_Ruminococcaceae_g_	Yes	Inf	TRUE	TRUE	TRUE	TRUE	0.0576146	-0.0576 ± 0.189	0 (-0.0831, 0.0255)	0 ± 0	0 (0, 0)
Mediterranean	NOD	0bef8cecd8e73399b6a8851a82ecb6a7	p_Firmicutes	c_Clostridia	o_Clostridiales	f_Lachnospiraceae	f_Lachnospiraceae_g_	Yes	Inf	TRUE	TRUE	TRUE	TRUE	-0.0567476	0 ± 0	0 (0, 0)	-0.0567 ± 0.803	-0.224 (-0.691, 0.441)
Western	AJ	5c9552acc5f1b598d86aafa264d4c31d	p_Bacteroidetes	c_Bacteroidia	o_Bacteroidales	f_Muribaculaceae	f_Muribaculaceae_g_uncultured bacterium	Yes	Inf	TRUE	TRUE	TRUE	TRUE	-0.0563606	0.0564 ± 0.254	0 (0, 0)	0 ± 0	0 (0, 0)
Ketogenic	NOD	c40b6d4b0854e98e81a9ebdb82e4f01f	p_Firmicutes	c_Erysipelotrichia	o_Erysipelotrichales	f_Erysipelotrichaceae	g_Erysipelatoclostridium	Yes	Inf	TRUE	TRUE	TRUE	TRUE	0.0552083	0 ± 0	0 (0, 0)	0.0552 ± 0.15	0.0643 (-0.0489, 0.161)
Western	B6	e7945bdf88ad5bcbf127ab682998d8bc	p_Firmicutes	c_Clostridia	o_Clostridiales	f_Clostridiales vadinBB60 group	f_Clostridiales vadinBB60 group_g_uncultured bacterium	Yes	Inf	TRUE	TRUE	TRUE	TRUE	-0.0542061	0.0542 ± 0.645	0 (0, 0)	0 ± 0	0 (0, 0)
Ketogenic	AJ	5c9552acc5f1b598d86aafa264d4c31d	p_Bacteroidetes	c_Bacteroidia	o_Bacteroidales	f_Muribaculaceae	f_Muribaculaceae_g_uncultured bacterium	Yes	Inf	TRUE	TRUE	TRUE	TRUE	-0.0540237	0.054 ± 0.26	0 (0, 0)	0 ± 0	0 (0, 0)
Western	NOD	4fb8a616eab11e7d90f20b1cbd84ea72	p_Firmicutes	c_Clostridia	o_Clostridiales	f_Lachnospiraceae	f_Lachnospiraceae_g_	Yes	Inf	TRUE	TRUE	TRUE	TRUE	-0.0538272	0.0538 ± 0.505	0 (-0.126, 0.18)	0 ± 0	0 (0, 0)
Japanese	B6	e7945bdf88ad5bcbf127ab682998d8bc	p_Firmicutes	c_Clostridia	o_Clostridiales	f_Clostridiales vadinBB60 group	f_Clostridiales vadinBB60 group_g_uncultured bacterium	Yes	Inf	TRUE	TRUE	TRUE	TRUE	-0.0531673	0.0532 ± 0.65	0 (0, 0)	0 ± 0	0 (0, 0)
Ketogenic	B6	4fa58767a77162fc9a84a731fc6e9c00	p_Firmicutes	c_Erysipelotrichia	o_Erysipelotrichales	f_Erysipelotrichaceae	g_Dubosiella	Yes	Inf	TRUE	TRUE	TRUE	TRUE	0.0515114	0 ± 0	0 (0, 0)	0.0515 ± 0.776	0 (-0.232, 0)
Ketogenic	NOD	27194b4ff835b246ed50d6843ede4f57	p_Bacteroidetes	c_Bacteroidia	o_Bacteroidales	f_Muribaculaceae	f_Muribaculaceae_g_	Yes	Inf	TRUE	TRUE	TRUE	TRUE	0.0492525	0 ± 0	0 (0, 0)	0.0493 ± 0.608	-0.0113 (-0.195, 0.537)
Mediterranean	B6	5996ef3c160d141c57fc23d03e918989	p_Firmicutes	c_Clostridia	o_Clostridiales	f_Lachnospiraceae	f_Lachnospiraceae_g_	Yes	Inf	TRUE	TRUE	TRUE	TRUE	-0.0483352	0 ± 0	0 (0, 0)	-0.0483 ± 0.356	0 (-0.276, 0)
Mediterranean	FVB	9b52e056650f0989393d2b5bb42fe4dc	p_Firmicutes	c_Clostridia	o_Clostridiales	f_Lachnospiraceae	g_Blautia	Yes	Inf	TRUE	TRUE	TRUE	TRUE	-0.0482683	0.0483 ± 0.309	0 (0, 0.28)	0 ± 0	0 (0, 0)
Mediterranean	NOD	e259987c3e88bfb2b9a649ff0055f685	p_Firmicutes	c_Clostridia	o_Clostridiales	f_Ruminococcaceae	f_Ruminococcaceae_g_	Yes	Inf	TRUE	TRUE	TRUE	TRUE	0.0469412	0 ± 0	0 (0, 0)	0.0469 ± 0.272	0 (0, 0.0283)
Ketogenic	B6	43ab41a67004b6c64cef88799bfa256b	p_Bacteroidetes	c_Bacteroidia	o_Bacteroidales	f_Muribaculaceae	g_uncultured Bacteroidales bacterium	Yes	Inf	TRUE	TRUE	TRUE	TRUE	0.0453608	-0.0454 ± 1	0.316 (-0.677, 0.682)	0 ± 0	0 (0, 0)
Western	FVB	cc4cade74094e85132bdd6e24b4a088b	p_Firmicutes	c_Bacilli	o_Lactobacillales	f_Lactobacillaceae	g_Lactobacillus	Yes	Inf	TRUE	TRUE	TRUE	TRUE	0.0445199	0 ± 0	0 (0, 0)	0.0445 ± 0.274	0 (0, 0.0886)
Western	NOD	57ecd351a42fa9ff44f4fb342c7c8117	p_Firmicutes	c_Clostridia	o_Clostridiales	f_Lachnospiraceae	f_Lachnospiraceae_g_	Yes	Inf	TRUE	TRUE	TRUE	TRUE	0.043889	0 ± 0	0 (0, 0)	0.0439 ± 0.131	0 (-0.03, 0.0958)
Western	B6	7fa74070dd9d5182830246bf0d5de467	p_Bacteroidetes	c_Bacteroidia	o_Bacteroidales	f_Muribaculaceae	f_Muribaculaceae_g_	Yes	Inf	TRUE	TRUE	TRUE	TRUE	0.0434172	-0.0434 ± 1.25	0 (0, 0.395)	0 ± 0	0 (0, 0)
Western	FVB	b6d0deb2d40a2a95ecf8efc8537af201	p_Bacteroidetes	c_Bacteroidia	o_Bacteroidales	f_Muribaculaceae	f_Muribaculaceae_g_uncultured bacterium	Yes	Inf	TRUE	TRUE	TRUE	TRUE	-0.0420492	0.042 ± 1.31	0.115 (-0.825, 0.568)	0 ± 0	0 (0, 0)
Ketogenic	FVB	36ed5268965711e6dd79d0e21ccbb373	p_Firmicutes	c_Clostridia	o_Clostridiales	f_Lachnospiraceae	f_Lachnospiraceae_g_	Yes	Inf	TRUE	TRUE	TRUE	TRUE	-0.0417285	0 ± 0	0 (0, 0)	-0.0417 ± 0.26	0 (-0.111, 0)
Mediterranean	B6	5c9552acc5f1b598d86aafa264d4c31d	p_Bacteroidetes	c_Bacteroidia	o_Bacteroidales	f_Muribaculaceae	f_Muribaculaceae_g_uncultured bacterium	Yes	Inf	TRUE	TRUE	TRUE	TRUE	0.0398248	-0.0398 ± 0.36	0 (-0.13, 0)	0 ± 0	0 (0, 0)
Western	AJ	e881ed4d9033905f610be028b15641bf	p_Firmicutes	c_Clostridia	o_Clostridiales	f_Lachnospiraceae	g_Roseburia	Yes	Inf	TRUE	TRUE	TRUE	TRUE	0.0397691	-0.0398 ± 1.51	0 (-0.639, 0)	0 ± 0	0 (0, 0)
Ketogenic	B6	563503698a271b153c2536a889502c3c	p_Firmicutes	c_Clostridia	o_Clostridiales	f_Lachnospiraceae	f_Lachnospiraceae_g_	Yes	Inf	TRUE	TRUE	TRUE	TRUE	0.039055	-0.0391 ± 0.24	0 (0, 0)	0 ± 0	0 (0, 0)
Japanese	B6	4f18674e8ad5a297a3eaeba26742800c	p_Bacteroidetes	c_Bacteroidia	o_Bacteroidales	f_Muribaculaceae	f_Muribaculaceae_g_uncultured bacterium	Yes	Inf	TRUE	TRUE	TRUE	TRUE	0.0375499	-0.0375 ± 0.907	0 (0, 0.634)	0 ± 0	0 (0, 0)
Ketogenic	AJ	d40f9b697c77f71fcf54f666cccaf99e	p_Firmicutes	c_Clostridia	o_Clostridiales	f_Lachnospiraceae	f_Lachnospiraceae_g_	Yes	Inf	TRUE	TRUE	TRUE	TRUE	-0.0373481	0 ± 0	0 (0, 0)	-0.0373 ± 0.428	0 (0, 0.201)
Mediterranean	FVB	3a2794e845336ac032829f09c3c05984	p_Proteobacteria	c_Deltaproteobacteria	o_Desulfovibrionales	f_Desulfovibrionaceae	g_Desulfovibrio	Yes	Inf	TRUE	TRUE	TRUE	TRUE	-0.0355609	0.0356 ± 0.235	0 (0, 0.019)	0 ± 0	0 (0, 0)
Mediterranean	NOD	ee2ba415b48b5ec7237759ab02e5740f	p_Firmicutes	c_Clostridia	o_Clostridiales	f_Ruminococcaceae	g_Oscillibacter	Yes	Inf	TRUE	TRUE	TRUE	TRUE	0.0351524	0 ± 0	0 (0, 0)	0.0352 ± 0.733	0.0908 (-0.457, 0.404)
Japanese	AJ	5adada7277fc6fd2ce378c5f4bfc394a	p_Firmicutes	c_Clostridia	o_Clostridiales	f_Lachnospiraceae	f_Lachnospiraceae_g_	Yes	Inf	TRUE	TRUE	TRUE	TRUE	-0.0341456	0 ± 0	0 (0, 0)	-0.0341 ± 0.96	0 (-0.0792, 0.367)
Ketogenic	AJ	36ed5268965711e6dd79d0e21ccbb373	p_Firmicutes	c_Clostridia	o_Clostridiales	f_Lachnospiraceae	f_Lachnospiraceae_g_	No	100	FALSE	TRUE	TRUE	TRUE	0.0333709	-0.173 ± 0.518	0 (0, 0)	-0.139 ± 0.319	-0.119 (-0.239, 0)
Mediterranean	B6	b0e03e27c568d178ad8aa207839137ac	p_Firmicutes	c_Bacilli	o_Lactobacillales	f_Lactobacillaceae	g_Lactobacillus	Yes	Inf	TRUE	TRUE	TRUE	TRUE	0.0332289	0 ± 0	0 (0, 0)	0.0332 ± 0.246	0 (0, 0.108)
Japanese	B6	7fa74070dd9d5182830246bf0d5de467	p_Bacteroidetes	c_Bacteroidia	o_Bacteroidales	f_Muribaculaceae	f_Muribaculaceae_g_	Yes	Inf	TRUE	TRUE	TRUE	TRUE	0.0313086	-0.0313 ± 1.22	0 (0, 0.368)	0 ± 0	0 (0, 0)
Ketogenic	FVB	88652c1b68991f676bd9347e949804af	p_Firmicutes	c_Clostridia	o_Clostridiales	f_Ruminococcaceae	g_Caproiciproducens	No	67	FALSE	FALSE	FALSE	TRUE	-0.0311806	-0.486 ± 0.952	0 (-0.342, 0)	-0.518 ± 0.38	-0.507 (-0.664, -0.274)
Ketogenic	B6	c31d167864b56b8858cb3d0667f23a5b	p_Firmicutes	c_Clostridia	o_Clostridiales	f_Lachnospiraceae	f_Lachnospiraceae_g_uncultured	Yes	Inf	TRUE	TRUE	TRUE	TRUE	-0.0292668	0 ± 0	0 (0, 0)	-0.0293 ± 0.247	0 (-0.229, 0)
Western	AJ	5f5977faf4bd18254fdc5ddb3a0a0bce	p_Bacteroidetes	c_Bacteroidia	o_Bacteroidales	f_Muribaculaceae	f_Muribaculaceae_g_	Yes	Inf	TRUE	TRUE	TRUE	TRUE	0.0287432	-0.0287 ± 0.902	0 (-0.189, 0.316)	0 ± 0	0 (0, 0)
Japanese	AJ	4fb8a616eab11e7d90f20b1cbd84ea72	p_Firmicutes	c_Clostridia	o_Clostridiales	f_Lachnospiraceae	f_Lachnospiraceae_g_	Yes	Inf	TRUE	TRUE	TRUE	TRUE	-0.0283419	0.0283 ± 0.474	0 (0, 0)	0 ± 0	0 (0, 0)
Western	FVB	7ddf0ece14b9dc2d17e749270a37a204	p_Firmicutes	c_Clostridia	o_Clostridiales	f_Ruminococcaceae	g_[Eubacterium] coprostanoligenes group	Yes	Inf	TRUE	TRUE	TRUE	TRUE	0.0272151	0 ± 0	0 (0, 0)	0.0272 ± 1.29	0 (0, 0.603)
Mediterranean	FVB	22746a324829da5e493e976416e9080a	p_Firmicutes	c_Clostridia	o_Clostridiales	f_Ruminococcaceae	g_Ruminococcaceae UCG-014	Yes	Inf	TRUE	TRUE	TRUE	TRUE	0.0269884	0 ± 0	0 (0, 0)	0.027 ± 1.17	0 (-0.644, 0.825)
Ketogenic	FVB	ec774f6b250774161113d236df92fb55	p_Firmicutes	c_Clostridia	o_Clostridiales	f_Lachnospiraceae	f_Lachnospiraceae_g_	Yes	Inf	TRUE	TRUE	TRUE	TRUE	-0.026663	0 ± 0	0 (0, 0)	-0.0267 ± 0.233	0 (-0.127, 0)
Ketogenic	AJ	88652c1b68991f676bd9347e949804af	p_Firmicutes	c_Clostridia	o_Clostridiales	f_Ruminococcaceae	g_Caproiciproducens	No	76	FALSE	FALSE	FALSE	TRUE	-0.025738	-0.427 ± 0.863	0 (0, 0)	-0.453 ± 0.583	-0.223 (-0.923, 0)
Ketogenic	NOD	019b1062da42b0dbc51c3d8b07dc9482	p_Firmicutes	c_Clostridia	o_Clostridiales	f_Lachnospiraceae	f_Lachnospiraceae_g_	Yes	Inf	TRUE	TRUE	TRUE	TRUE	-0.0256537	0.0257 ± 0.174	0.00578 (-0.0415, 0.073)	0 ± 0	0 (0, 0)
Japanese	FVB	c76c614268ba542a6ae0a738f4968761	p_Bacteroidetes	c_Bacteroidia	o_Bacteroidales	f_Muribaculaceae	g_uncultured Bacteroidales bacterium	Yes	Inf	TRUE	TRUE	TRUE	TRUE	-0.0238897	0.0239 ± 1.02	0 (-0.0127, 0.411)	0 ± 0	0 (0, 0)
Ketogenic	AJ	5f5977faf4bd18254fdc5ddb3a0a0bce	p_Bacteroidetes	c_Bacteroidia	o_Bacteroidales	f_Muribaculaceae	f_Muribaculaceae_g_	Yes	Inf	TRUE	TRUE	TRUE	TRUE	0.0232375	-0.0232 ± 0.911	0 (-0.241, 0.337)	0 ± 0	0 (0, 0)
Japanese	FVB	9b52e056650f0989393d2b5bb42fe4dc	p_Firmicutes	c_Clostridia	o_Clostridiales	f_Lachnospiraceae	g_Blautia	Yes	Inf	TRUE	TRUE	TRUE	TRUE	-0.0221747	0.0222 ± 0.298	0 (0, 0.204)	0 ± 0	0 (0, 0)
Japanese	AJ	5f5977faf4bd18254fdc5ddb3a0a0bce	p_Bacteroidetes	c_Bacteroidia	o_Bacteroidales	f_Muribaculaceae	f_Muribaculaceae_g_	Yes	Inf	TRUE	TRUE	TRUE	TRUE	-0.0208209	0.0208 ± 0.904	0 (-0.19, 0.35)	0 ± 0	0 (0, 0)
Western	NOD	60e4b3b210e99872b7fe86733ab4b3b2	p_Firmicutes	c_Clostridia	o_Clostridiales	f_Lachnospiraceae	f_Lachnospiraceae_g_	Yes	Inf	TRUE	TRUE	TRUE	TRUE	-0.0162414	0 ± 0	0 (0, 0)	-0.0162 ± 0.069	0 (-0.0459, 0.0216)
Ketogenic	FVB	c76c614268ba542a6ae0a738f4968761	p_Bacteroidetes	c_Bacteroidia	o_Bacteroidales	f_Muribaculaceae	g_uncultured Bacteroidales bacterium	Yes	Inf	TRUE	TRUE	TRUE	TRUE	-0.011939	0.0119 ± 1.03	0 (-0.0153, 0.428)	0 ± 0	0 (0, 0)
Western	FVB	9b52e056650f0989393d2b5bb42fe4dc	p_Firmicutes	c_Clostridia	o_Clostridiales	f_Lachnospiraceae	g_Blautia	Yes	Inf	TRUE	TRUE	TRUE	TRUE	-0.010246	0.0102 ± 0.28	0 (0, 0.209)	0 ± 0	0 (0, 0)
Ketogenic	B6	4f18674e8ad5a297a3eaeba26742800c	p_Bacteroidetes	c_Bacteroidia	o_Bacteroidales	f_Muribaculaceae	f_Muribaculaceae_g_uncultured bacterium	Yes	Inf	TRUE	TRUE	TRUE	TRUE	0.0101318	-0.0101 ± 0.847	0 (0, 0.607)	0 ± 0	0 (0, 0)
Western	NOD	85352610eec070d76c29e32a6d4145bf	p_Firmicutes	c_Clostridia	o_Clostridiales	f_Lachnospiraceae	f_Lachnospiraceae_g_	Yes	Inf	TRUE	TRUE	TRUE	TRUE	-0.00844103	0.00844 ± 0.499	0 (-0.148, 0.157)	0 ± 0	0 (0, 0)
Japanese	NOD	019b1062da42b0dbc51c3d8b07dc9482	p_Firmicutes	c_Clostridia	o_Clostridiales	f_Lachnospiraceae	f_Lachnospiraceae_g_	Yes	Inf	TRUE	TRUE	TRUE	TRUE	-0.00838462	0.00838 ± 0.189	-0.027 (-0.0858, 0.0672)	0 ± 0	0 (0, 0)
Mediterranean	B6	7fa74070dd9d5182830246bf0d5de467	p_Bacteroidetes	c_Bacteroidia	o_Bacteroidales	f_Muribaculaceae	f_Muribaculaceae_g_	Yes	Inf	TRUE	TRUE	TRUE	TRUE	-0.00793679	0.00794 ± 1.22	0 (0, 0.412)	0 ± 0	0 (0, 0)
Mediterranean	NOD	1dac4a8404ea922cb68c3456a7ac6516	p_Bacteroidetes	c_Bacteroidia	o_Bacteroidales	f_Rikenellaceae	g_Alistipes	Yes	Inf	TRUE	TRUE	TRUE	TRUE	-0.00678499	0 ± 0	0 (0, 0)	-0.00678 ± 0.214	-0.0251 (-0.125, 0.0235)
Mediterranean	B6	6539a3ba62a6e86d6f8be911b668d166	p_Firmicutes	c_Clostridia	o_Clostridiales	f_Lachnospiraceae	f_Lachnospiraceae_g_	Yes	Inf	TRUE	TRUE	TRUE	TRUE	0.00661992	0 ± 0	0 (0, 0)	0.00662 ± 0.379	0 (-0.0569, 0.216)
Western	AJ	4fb8a616eab11e7d90f20b1cbd84ea72	p_Firmicutes	c_Clostridia	o_Clostridiales	f_Lachnospiraceae	f_Lachnospiraceae_g_	Yes	Inf	TRUE	TRUE	TRUE	TRUE	-0.005817	0.00582 ± 0.491	0 (0, 0)	0 ± 0	0 (0, 0)
Ketogenic	FVB	96e62c5077f63055fd74132d685369e1	p_Firmicutes	c_Clostridia	o_Clostridiales	f_Lachnospiraceae	f_Lachnospiraceae_g_	Yes	Inf	TRUE	TRUE	TRUE	TRUE	-0.00535879	0 ± 0	0 (0, 0)	-0.00536 ± 0.193	0 (0, 0)
Mediterranean	FVB	0e79571d3abf51ea83a0e0ae20914a70	p_Firmicutes	c_Clostridia	o_Clostridiales	f_Ruminococcaceae	f_Ruminococcaceae_g_uncultured	Yes	Inf	TRUE	TRUE	TRUE	TRUE	-0.00438805	0.00439 ± 0.443	0 (-0.032, 0)	0 ± 0	0 (0, 0)
Ketogenic	AJ	4fb8a616eab11e7d90f20b1cbd84ea72	p_Firmicutes	c_Clostridia	o_Clostridiales	f_Lachnospiraceae	f_Lachnospiraceae_g_	Yes	Inf	TRUE	TRUE	TRUE	TRUE	-0.0034801	0.00348 ± 0.468	0 (0, 0)	0 ± 0	0 (0, 0)
Mediterranean	B6	4f18674e8ad5a297a3eaeba26742800c	p_Bacteroidetes	c_Bacteroidia	o_Bacteroidales	f_Muribaculaceae	f_Muribaculaceae_g_uncultured bacterium	Yes	Inf	TRUE	TRUE	TRUE	TRUE	-0.00256505	0.00257 ± 0.898	0 (0, 0.688)	0 ± 0	0 (0, 0)
Mediterranean	NOD	7ddf0ece14b9dc2d17e749270a37a204	p_Firmicutes	c_Clostridia	o_Clostridiales	f_Ruminococcaceae	g_[Eubacterium] coprostanoligenes group	Yes	Inf	TRUE	TRUE	TRUE	TRUE	0.00243824	0 ± 0	0 (0, 0)	0.00244 ± 0.714	0 (0, 0.184)
Mediterranean	B6	43ab41a67004b6c64cef88799bfa256b	p_Bacteroidetes	c_Bacteroidia	o_Bacteroidales	f_Muribaculaceae	g_uncultured Bacteroidales bacterium	Yes	Inf	TRUE	TRUE	TRUE	TRUE	-0.000742396	0.000742 ± 0.979	0.429 (-0.616, 0.747)	0 ± 0	0 (0, 0)
ANCOM models were adjusted for sex as covariate
Structural zero represents presence of the bacteria in one group and complete absence in another group

## Sheet: Table S4
Supplemental Table 4: Differential genera abundance in human popular diet patterns compared to mouse control diet for each mouse strain
Human							Structural	ANCOM	Detection threshold				CLR	Human popular diet		Mouse control diet
Diet	Strain	Phylum	Class	Order	Family	Genus	zero	W	W0.9	W0.8	W0.7	W0.6	effect size	Mean	Median (25th, 75th)	Mean	Median (25th, 75th)
Western	NOD	p_Bacteroidetes	c_Bacteroidia	o_Bacteroidales	f_Muribaculaceae	f_Muribaculaceae_g_uncultured organism	No	54	TRUE	TRUE	TRUE	TRUE	4.77786	-1.19 ± 1.37	-1.15 (-2.33, 0)	3.59 ± 0.787	3.37 (3.15, 3.92)
Western	AJ	p_Actinobacteria	c_Actinobacteria	o_Bifidobacteriales	f_Bifidobacteriaceae	g_Bifidobacterium	No	58	TRUE	TRUE	TRUE	TRUE	4.55343	-0.863 ± 1.4	-1.23 (-1.45, 0.153)	3.69 ± 0.403	3.88 (3.71, 3.9)
Ketogenic	NOD	p_Bacteroidetes	c_Bacteroidia	o_Bacteroidales	f_Muribaculaceae	f_Muribaculaceae_g_	No	40	FALSE	TRUE	TRUE	TRUE	-3.82621	3.58 ± 0.456	3.53 (3.21, 3.9)	-0.248 ± 0.885	-0.193 (-0.458, 0.349)
Ketogenic	NOD	p_Bacteroidetes	c_Bacteroidia	o_Bacteroidales	f_Muribaculaceae	g_mouse gut metagenome	No	34	FALSE	FALSE	TRUE	TRUE	3.52592	-0.963 ± 0.66	-1.14 (-1.36, -0.746)	2.56 ± 1.07	2.62 (1.66, 3.46)
Ketogenic	B6	p_Bacteroidetes	c_Bacteroidia	o_Bacteroidales	f_Muribaculaceae	f_Muribaculaceae_g_uncultured bacterium	No	45	FALSE	TRUE	TRUE	TRUE	-3.41441	4.65 ± 0.66	4.7 (3.99, 4.99)	1.24 ± 0.805	1.34 (0.399, 1.8)
Western	B6	p_Bacteroidetes	c_Bacteroidia	o_Bacteroidales	f_Muribaculaceae	f_Muribaculaceae_g_uncultured organism	No	56	TRUE	TRUE	TRUE	TRUE	3.3689	-0.681 ± 1.36	0 (0, 0)	2.69 ± 1.4	2.94 (2.36, 3.73)
Western	NOD	p_Bacteroidetes	c_Bacteroidia	o_Bacteroidales	f_Rikenellaceae	g_Rikenellaceae RC9 gut group	No	43	FALSE	FALSE	TRUE	TRUE	3.30864	-0.849 ± 1.7	0 (-0.849, 0)	2.46 ± 2.21	3.11 (1.56, 3.69)
Ketogenic	B6	p_Bacteroidetes	c_Bacteroidia	o_Bacteroidales	f_Muribaculaceae	f_Muribaculaceae_g_	No	54	TRUE	TRUE	TRUE	TRUE	-3.30599	2.8 ± 0.718	3.03 (2.41, 3.42)	-0.505 ± 0.649	0 (-0.963, 0)
Ketogenic	B6	p_Firmicutes	c_Bacilli	o_Lactobacillales	f_Lactobacillaceae	g_Lactobacillus	No	43	FALSE	FALSE	TRUE	TRUE	-3.23872	2.86 ± 0.772	2.69 (2.32, 3.2)	-0.378 ± 0.961	-0.631 (-0.96, -0.012)
Ketogenic	FVB	p_Bacteroidetes	c_Bacteroidia	o_Bacteroidales	f_Muribaculaceae	f_Muribaculaceae_g_uncultured bacterium	No	38	FALSE	FALSE	FALSE	TRUE	-3.20319	4.69 ± 0.472	4.78 (4.5, 5.02)	1.49 ± 2.15	0.451 (-0.035, 2.86)
Western	FVB	p_Bacteroidetes	c_Bacteroidia	o_Bacteroidales	f_Muribaculaceae	f_Muribaculaceae_g_uncultured organism	No	58	TRUE	TRUE	TRUE	TRUE	3.15852	-0.465 ± 0.868	0 (-0.409, 0)	2.69 ± 0.645	2.73 (2.27, 3.15)
Ketogenic	AJ	p_Bacteroidetes	c_Bacteroidia	o_Bacteroidales	f_Muribaculaceae	f_Muribaculaceae_g_uncultured bacterium	No	47	FALSE	TRUE	TRUE	TRUE	-3.02853	4.33 ± 0.969	4.44 (3.62, 5.1)	1.31 ± 1.3	1.17 (0.487, 1.36)
Ketogenic	AJ	p_Bacteroidetes	c_Bacteroidia	o_Bacteroidales	f_Muribaculaceae	f_Muribaculaceae_g_	No	48	FALSE	TRUE	TRUE	TRUE	-2.98581	2.24 ± 0.914	2.63 (1.7, 3.01)	-0.747 ± 0.978	-0.746 (-1.53, 0)
Ketogenic	NOD	p_Firmicutes	c_Clostridia	o_Clostridiales	f_Clostridiales vadinBB60 group	f_Clostridiales vadinBB60 group_g_uncultured bacterium	No	40	FALSE	TRUE	TRUE	TRUE	-2.91792	1.63 ± 0.211	1.64 (1.51, 1.77)	-1.29 ± 1.42	-1.19 (-2.44, 0)
Ketogenic	B6	p_Firmicutes	c_Clostridia	o_Clostridiales	f_Lachnospiraceae	g_GCA-900066575	No	53	TRUE	TRUE	TRUE	TRUE	2.90358	-0.678 ± 0.755	-0.484 (-1.26, 0)	2.23 ± 0.609	2.08 (1.69, 2.81)
Ketogenic	B6	p_Actinobacteria	c_Actinobacteria	o_Bifidobacteriales	f_Bifidobacteriaceae	g_Bifidobacterium	No	47	FALSE	TRUE	TRUE	TRUE	-2.79807	1.8 ± 1.12	1.5 (1.29, 2.59)	-0.993 ± 1.24	0 (-1.93, 0)
Ketogenic	FVB	p_Bacteroidetes	c_Bacteroidia	o_Bacteroidales	f_Muribaculaceae	f_Muribaculaceae_g_	No	48	FALSE	TRUE	TRUE	TRUE	-2.75992	2.62 ± 1.45	2.65 (2.38, 3.37)	-0.139 ± 0.435	0 (-0.0235, 0)
Western	B6	p_Bacteroidetes	c_Bacteroidia	o_Bacteroidales	f_Muribaculaceae	f_Muribaculaceae_g_	No	52	TRUE	TRUE	TRUE	TRUE	-2.71711	2.77 ± 0.707	3.03 (2.33, 3.37)	0.0542 ± 1.31	0 (-0.3, 0.302)
Western	B6	p_Verrucomicrobia	c_Verrucomicrobiae	o_Verrucomicrobiales	f_Akkermansiaceae	g_Akkermansia	No	36	FALSE	FALSE	FALSE	TRUE	-2.60459	2.52 ± 2.36	3.33 (2.86, 3.72)	-0.0894 ± 0.688	0.0957 (-0.307, 0.373)
Western	NOD	p_Firmicutes	c_Bacilli	o_Lactobacillales	f_Leuconostocaceae	g_Leuconostoc	Yes	Inf	TRUE	TRUE	TRUE	TRUE	-2.52649	0 ± 0	0 (0, 0)	-2.53 ± 2.2	-3.54 (-3.79, -1.77)
Western	B6	p_Bacteroidetes	c_Bacteroidia	o_Bacteroidales	f_Marinifilaceae	g_Odoribacter	Yes	Inf	TRUE	TRUE	TRUE	TRUE	2.37721	0 ± 0	0 (0, 0)	2.38 ± 0.691	2.41 (2.02, 2.71)
Western	AJ	p_Bacteroidetes	c_Bacteroidia	o_Bacteroidales	f_Muribaculaceae	g_mouse gut metagenome	No	44	FALSE	FALSE	TRUE	TRUE	-2.32298	1.23 ± 0.953	1.17 (0.574, 1.66)	-1.1 ± 0.621	-1.09 (-1.39, -0.869)
Ketogenic	AJ	p_Bacteroidetes	c_Bacteroidia	o_Bacteroidales	f_Bacteroidaceae	g_Bacteroides	No	39	FALSE	FALSE	FALSE	TRUE	2.32219	3.19 ± 2	4.43 (1.8, 4.9)	5.51 ± 0.283	5.55 (5.36, 5.66)
Ketogenic	NOD	p_Bacteroidetes	c_Bacteroidia	o_Bacteroidales	f_Muribaculaceae	g_uncultured Bacteroidales bacterium	No	43	FALSE	TRUE	TRUE	TRUE	-2.30507	2.03 ± 0.561	1.84 (1.69, 2.18)	-0.278 ± 0.682	0 (0, 0)
Western	FVB	p_Bacteroidetes	c_Bacteroidia	o_Bacteroidales	f_Marinifilaceae	g_Odoribacter	No	52	FALSE	TRUE	TRUE	TRUE	2.29892	-0.643 ± 1.19	0 (-0.604, 0)	1.66 ± 1.39	2.36 (0, 2.73)
Ketogenic	B6	p_Firmicutes	c_Erysipelotrichia	o_Erysipelotrichales	f_Erysipelotrichaceae	g_Erysipelatoclostridium	No	34	FALSE	FALSE	FALSE	TRUE	2.29436	-1.09 ± 1.08	-1.04 (-1.77, -0.505)	1.21 ± 0.73	1.25 (0.943, 1.66)
Japanese	NOD	p_Bacteroidetes	c_Bacteroidia	o_Bacteroidales	f_Tannerellaceae	g_Parabacteroides	No	53	FALSE	TRUE	TRUE	TRUE	2.28284	-0.2 ± 1.75	0 (-0.631, 0.431)	2.08 ± 0.395	1.98 (1.86, 2.21)
Ketogenic	AJ	p_Bacteroidetes	c_Bacteroidia	o_Bacteroidales	f_Muribaculaceae	g_Muribaculum	No	51	FALSE	TRUE	TRUE	TRUE	-2.23092	1.37 ± 0.871	0.832 (0.737, 1.94)	-0.859 ± 1.03	0 (-1.83, 0)
Western	B6	p_Firmicutes	c_Bacilli	o_Lactobacillales	f_Lactobacillaceae	g_Lactobacillus	No	41	FALSE	FALSE	TRUE	TRUE	-2.17402	2.83 ± 0.758	2.64 (2.32, 3.2)	0.657 ± 1.26	0.254 (-0.161, 1.43)
Japanese	AJ	p_Bacteroidetes	c_Bacteroidia	o_Bacteroidales	f_Bacteroidaceae	g_Bacteroides	No	37	FALSE	FALSE	FALSE	TRUE	2.17132	3.15 ± 1.98	4.34 (1.7, 4.77)	5.32 ± 0.365	5.37 (5.27, 5.61)
Mediterranean	NOD	p_Firmicutes	c_Erysipelotrichia	o_Erysipelotrichales	f_Erysipelotrichaceae	g_Turicibacter	No	42	FALSE	FALSE	FALSE	TRUE	-2.15723	1.32 ± 1.42	0.77 (0.432, 1.66)	-0.838 ± 0.849	-0.858 (-1.4, -0.0986)
Western	FVB	p_Firmicutes	c_Clostridia	o_Clostridiales	f_Clostridiales vadinBB60 group	f_Clostridiales vadinBB60 group_g_uncultured bacterium	No	45	FALSE	FALSE	TRUE	TRUE	-2.14704	0.696 ± 1.81	1.08 (0.555, 1.72)	-1.45 ± 1.36	-1.43 (-2.35, -0.117)
Western	AJ	p_Bacteroidetes	c_Bacteroidia	o_Bacteroidales	f_Muribaculaceae	g_Muribaculum	No	41	FALSE	FALSE	FALSE	TRUE	-2.09112	1.41 ± 0.862	0.951 (0.768, 2.03)	-0.681 ± 1.05	-0.848 (-1.47, 0.084)
Ketogenic	AJ	p_Firmicutes	c_Erysipelotrichia	o_Erysipelotrichales	f_Erysipelotrichaceae	g_Erysipelatoclostridium	No	40	FALSE	FALSE	TRUE	TRUE	2.0911	-1.22 ± 0.992	-0.933 (-1.65, -0.619)	0.871 ± 0.966	0.981 (0.448, 1.56)
Ketogenic	AJ	p_Bacteroidetes	c_Bacteroidia	o_Bacteroidales	f_Muribaculaceae	g_mouse gut metagenome	No	40	FALSE	FALSE	TRUE	TRUE	-1.99566	1.19 ± 0.948	1.17 (0.535, 1.54)	-0.808 ± 1.22	-1.01 (-1.43, -0.765)
Mediterranean	FVB	p_Firmicutes	c_Clostridia	o_Clostridiales	f_Lachnospiraceae	g_Lachnospiraceae NK4A136 group	No	52	FALSE	FALSE	TRUE	TRUE	1.99465	-0.541 ± 1.12	-0.202 (-1.46, 0)	1.45 ± 0.796	1.36 (1.12, 1.57)
Mediterranean	B6	p_Firmicutes	c_Clostridia	o_Clostridiales	f_Ruminococcaceae	g_Ruminococcaceae UCG-013	Yes	Inf	TRUE	TRUE	TRUE	TRUE	-1.98113	0 ± 0	0 (0, 0)	-1.98 ± 1.39	-2.63 (-2.9, -0.586)
Japanese	FVB	p_Firmicutes	c_Clostridia	o_Clostridiales	f_Ruminococcaceae	g_Ruminococcaceae NK4A214 group	Yes	Inf	TRUE	TRUE	TRUE	TRUE	-1.93953	0 ± 0	0 (0, 0)	-1.94 ± 0.922	-2.15 (-2.4, -1.93)
Ketogenic	FVB	p_Firmicutes	c_Erysipelotrichia	o_Erysipelotrichales	f_Erysipelotrichaceae	g_Erysipelatoclostridium	No	41	FALSE	FALSE	TRUE	TRUE	1.92768	-1.04 ± 1.29	-0.802 (-1.3, -0.494)	0.89 ± 0.579	0.812 (0.493, 1.39)
Ketogenic	AJ	p_Firmicutes	c_Clostridia	o_Clostridiales	f_Ruminococcaceae	g_UBA1819	No	56	TRUE	TRUE	TRUE	TRUE	1.84172	-0.249 ± 0.746	0 (0, 0)	1.59 ± 1.05	1.9 (0.881, 2.28)
Mediterranean	B6	p_Firmicutes	c_Clostridia	o_Clostridiales	f_Ruminococcaceae	g_[Eubacterium] coprostanoligenes group	No	56	TRUE	TRUE	TRUE	TRUE	-1.83106	0.939 ± 0.772	0.996 (0.445, 1.67)	-0.892 ± 1.07	-0.509 (-1.41, 0)
Japanese	B6	p_Firmicutes	c_Clostridia	o_Clostridiales	f_Ruminococcaceae	g_Ruminococcaceae UCG-013	Yes	Inf	TRUE	TRUE	TRUE	TRUE	-1.79809	0 ± 0	0 (0, 0)	-1.8 ± 0.988	-1.66 (-2.36, -1.43)
Western	B6	p_Bacteroidetes	c_Bacteroidia	o_Bacteroidales	f_Rikenellaceae	g_Rikenellaceae RC9 gut group	Yes	Inf	TRUE	TRUE	TRUE	TRUE	1.78967	0 ± 0	0 (0, 0)	1.79 ± 1.92	1.69 (0, 3.61)
Western	NOD	p_Bacteroidetes	c_Bacteroidia	o_Bacteroidales	f_Rikenellaceae	g_Rikenella	Yes	Inf	TRUE	TRUE	TRUE	TRUE	1.78106	0 ± 0	0 (0, 0)	1.78 ± 1.58	2.31 (1.15, 2.67)
Western	FVB	p_Bacteroidetes	c_Bacteroidia	o_Bacteroidales	f_Muribaculaceae	g_Muribaculum	No	35	FALSE	FALSE	FALSE	TRUE	-1.77856	1.26 ± 1.57	1.58 (1.17, 2.09)	-0.514 ± 1.16	-0.32 (-1.35, 0)
Japanese	B6	p_Bacteroidetes	c_Bacteroidia	o_Bacteroidales	f_Tannerellaceae	g_Parabacteroides	No	48	FALSE	TRUE	TRUE	TRUE	1.76061	-0.316 ± 0.948	0 (0, 0)	1.44 ± 0.797	1.68 (1.2, 1.91)
Western	B6	p_Firmicutes	c_Clostridia	o_Clostridiales	f_Lachnospiraceae	g_Roseburia	No	37	FALSE	FALSE	FALSE	TRUE	1.70611	-0.723 ± 1.08	0 (-1.52, 0)	0.984 ± 0.924	1.26 (0.729, 1.56)
Japanese	B6	p_Firmicutes	c_Clostridia	o_Clostridiales	f_Ruminococcaceae	g_Ruminococcaceae UCG-010	No	43	FALSE	FALSE	TRUE	TRUE	-1.70367	0.332 ± 0.409	0.317 (0.073, 0.598)	-1.37 ± 1.1	-1.5 (-2.09, -0.49)
Japanese	AJ	p_Bacteroidetes	c_Bacteroidia	o_Bacteroidales	f_Muribaculaceae	f_Muribaculaceae_g_uncultured organism	No	43	FALSE	FALSE	TRUE	TRUE	-1.6936	0.357 ± 2.11	0 (-1.79, 2.18)	-1.34 ± 1.35	-1.87 (-2.33, 0)
Mediterranean	B6	p_Bacteroidetes	c_Bacteroidia	o_Bacteroidales	f_Marinifilaceae	g_Odoribacter	Yes	Inf	TRUE	TRUE	TRUE	TRUE	1.68343	0 ± 0	0 (0, 0)	1.68 ± 1.78	1.55 (0, 3.31)
Ketogenic	FVB	p_Firmicutes	c_Clostridia	o_Clostridiales	f_Lachnospiraceae	g_GCA-900066575	No	36	FALSE	FALSE	FALSE	TRUE	1.6507	-0.653 ± 0.488	-0.674 (-1.08, -0.303)	0.998 ± 0.822	0.895 (0.629, 1.75)
Ketogenic	AJ	p_Firmicutes	c_Bacilli	o_Lactobacillales	f_Streptococcaceae	g_Streptococcus	Yes	Inf	TRUE	TRUE	TRUE	TRUE	1.63186	-1.63 ± 1.38	-1.66 (-2.72, 0)	0 ± 0	0 (0, 0)
Japanese	B6	p_Bacteroidetes	c_Bacteroidia	o_Bacteroidales	f_Muribaculaceae	g_Muribaculum	No	43	FALSE	FALSE	TRUE	TRUE	1.61325	0.275 ± 0.666	0 (0, 0.401)	1.89 ± 1.5	2.29 (1.99, 2.58)
Western	FVB	p_Firmicutes	c_Clostridia	o_Clostridiales	f_Lachnospiraceae	g_Lachnospiraceae NK4A136 group	No	50	FALSE	TRUE	TRUE	TRUE	1.59584	-0.597 ± 1.09	-0.218 (-1.51, 0)	0.999 ± 0.583	0.865 (0.62, 1.32)
Western	B6	p_Firmicutes	c_Clostridia	o_Clostridiales	f_Family XIII	g_Family XIII AD3011 group	Yes	Inf	TRUE	TRUE	TRUE	TRUE	-1.58295	0 ± 0	0 (0, 0)	-1.58 ± 1.41	-1.85 (-2.71, 0)
Ketogenic	B6	p_Firmicutes	c_Clostridia	o_Clostridiales	f_Lachnospiraceae	g_Lachnospiraceae FCS020 group	Yes	Inf	TRUE	TRUE	TRUE	TRUE	-1.56081	0 ± 0	0 (0, 0)	-1.56 ± 1.22	-1.98 (-2.4, 0)
Ketogenic	FVB	p_Firmicutes	c_Clostridia	o_Clostridiales	f_Lachnospiraceae	f_Lachnospiraceae_g_uncultured	No	34	FALSE	FALSE	FALSE	TRUE	1.5544	-1.05 ± 0.897	-0.888 (-1.48, -0.437)	0.507 ± 1	0.168 (-0.0603, 1.01)
Western	B6	p_Firmicutes	c_Clostridia	o_Clostridiales	f_Ruminococcaceae	g_[Eubacterium] coprostanoligenes group	No	49	FALSE	TRUE	TRUE	TRUE	-1.53608	0.887 ± 0.781	0.802 (0.419, 1.67)	-0.649 ± 1.04	0 (-1.28, 0)
Ketogenic	NOD	p_Firmicutes	c_Erysipelotrichia	o_Erysipelotrichales	f_Erysipelotrichaceae	f_Erysipelotrichaceae_g_	Yes	Inf	TRUE	TRUE	TRUE	TRUE	1.52984	-1.53 ± 1.33	-1.68 (-2.58, -0.632)	0 ± 0	0 (0, 0)
Japanese	FVB	p_Firmicutes	c_Clostridia	o_Clostridiales	f_Ruminococcaceae	g_Ruminococcus 1	No	57	TRUE	TRUE	TRUE	TRUE	1.52745	0.124 ± 0.351	0 (0, 0)	1.65 ± 0.975	1.83 (1.11, 2.37)
Western	NOD	p_Patescibacteria	c_Saccharimonadia	o_Saccharimonadales	f_Saccharimonadaceae	g_Candidatus Saccharimonas	Yes	Inf	TRUE	TRUE	TRUE	TRUE	1.50942	-1.51 ± 1.78	-1.3 (-2.81, 0)	0 ± 0	0 (0, 0)
Japanese	NOD	p_Firmicutes	c_Clostridia	o_Clostridiales	f_Ruminococcaceae	g_Ruminococcaceae UCG-009	Yes	Inf	TRUE	TRUE	TRUE	TRUE	-1.47596	0 ± 0	0 (0, 0)	-1.48 ± 1.22	-1.84 (-2.31, -0.37)
Ketogenic	B6	p_Cyanobacteria	c_Melainabacteria	o_Gastranaerophilales	o_Gastranaerophilales_f_g_	o_Gastranaerophilales_f_g_	No	36	FALSE	FALSE	FALSE	TRUE	-1.46871	0.763 ± 0.882	0.369 (0, 1.41)	-0.705 ± 1.44	0 (0, 0)
Mediterranean	B6	p_Firmicutes	c_Clostridia	o_Clostridiales	f_Family XIII	g_Family XIII AD3011 group	Yes	Inf	TRUE	TRUE	TRUE	TRUE	-1.46032	0 ± 0	0 (0, 0)	-1.46 ± 1.29	-2 (-2.42, 0)
Ketogenic	AJ	p_Bacteroidetes	c_Bacteroidia	o_Bacteroidales	f_Muribaculaceae	g_uncultured Bacteroidales bacterium	No	54	TRUE	TRUE	TRUE	TRUE	-1.45148	1.02 ± 0.586	0.915 (0.666, 1.14)	-0.429 ± 0.919	0 (0, 0)
Ketogenic	FVB	p_Bacteroidetes	c_Bacteroidia	o_Bacteroidales	f_Muribaculaceae	g_Muribaculum	No	52	TRUE	TRUE	TRUE	TRUE	-1.44983	1.28 ± 1.55	1.59 (1.18, 2.13)	-0.168 ± 0.53	0 (0, 0)
Mediterranean	B6	p_Firmicutes	c_Clostridia	o_Clostridiales	f_Ruminococcaceae	g_Harryflintia	Yes	Inf	TRUE	TRUE	TRUE	TRUE	-1.4392	0 ± 0	0 (0, 0)	-1.44 ± 1.34	-1.6 (-2.7, 0)
Ketogenic	AJ	p_Firmicutes	c_Clostridia	o_Clostridiales	f_Family XIII	g_[Eubacterium] nodatum group	No	42	FALSE	FALSE	TRUE	TRUE	1.42856	-1.15 ± 1.09	-1.26 (-1.83, 0)	0.277 ± 0.956	-0.00633 (-0.276, 0.655)
Ketogenic	B6	p_Firmicutes	c_Clostridia	o_Clostridiales	f_Lachnospiraceae	g_Lachnospiraceae NK4A136 group	No	51	TRUE	TRUE	TRUE	TRUE	1.42768	-0.00897 ± 0.827	0 (0, 0)	1.42 ± 1.04	1.38 (1.16, 1.96)
Western	FVB	p_Firmicutes	c_Clostridia	o_Clostridiales	f_Ruminococcaceae	g_Ruminococcaceae NK4A214 group	Yes	Inf	TRUE	TRUE	TRUE	TRUE	-1.42764	0 ± 0	0 (0, 0)	-1.43 ± 0.748	-1.41 (-1.98, -1.14)
Mediterranean	B6	p_Firmicutes	c_Clostridia	o_Clostridiales	f_Family XIII	f_Family XIII_g_	Yes	Inf	TRUE	TRUE	TRUE	TRUE	-1.4084	0 ± 0	0 (0, 0)	-1.41 ± 0.848	-1.85 (-1.94, -1.01)
Ketogenic	AJ	p_Firmicutes	c_Clostridia	o_Clostridiales	f_Ruminococcaceae	g_Butyricicoccus	Yes	Inf	TRUE	TRUE	TRUE	TRUE	-1.39277	0 ± 0	0 (0, 0)	-1.39 ± 1.38	-1.67 (-2.61, 0)
Japanese	FVB	p_Firmicutes	c_Clostridia	o_Clostridiales	f_Lachnospiraceae	g_Lachnospiraceae NK4A136 group	No	40	FALSE	FALSE	FALSE	TRUE	1.37464	-0.574 ± 1.1	-0.202 (-1.51, 0)	0.8 ± 0.76	0.924 (0.171, 1.44)
Western	NOD	p_Firmicutes	c_Clostridia	o_Clostridiales	f_Christensenellaceae	f_Christensenellaceae_g_uncultured	Yes	Inf	TRUE	TRUE	TRUE	TRUE	1.37279	-1.37 ± 1.59	-1.35 (-2.72, 0)	0 ± 0	0 (0, 0)
Mediterranean	NOD	p_Firmicutes	c_Clostridia	o_Clostridiales	f_Family XIII	f_Family XIII_g_	Yes	Inf	TRUE	TRUE	TRUE	TRUE	-1.36675	0 ± 0	0 (0, 0)	-1.37 ± 0.623	-1.46 (-1.64, -1.27)
Ketogenic	B6	p_Firmicutes	c_Clostridia	o_Clostridiales	f_Lachnospiraceae	f_Lachnospiraceae_g_uncultured	No	37	FALSE	FALSE	FALSE	TRUE	1.3564	-0.369 ± 1.36	0 (-0.62, 0)	0.987 ± 0.49	1.07 (0.712, 1.2)
Ketogenic	NOD	p_Firmicutes	c_Clostridia	o_Clostridiales	f_Ruminococcaceae	g_Ruminococcaceae UCG-009	Yes	Inf	TRUE	TRUE	TRUE	TRUE	-1.3393	0 ± 0	0 (0, 0)	-1.34 ± 1.47	-1.27 (-2.6, 0)
Ketogenic	FVB	p_Firmicutes	c_Erysipelotrichia	o_Erysipelotrichales	f_Erysipelotrichaceae	f_Erysipelotrichaceae_g_uncultured bacterium	Yes	Inf	TRUE	TRUE	TRUE	TRUE	-1.32377	0 ± 0	0 (0, 0)	-1.32 ± 0.882	-1.44 (-1.97, -0.707)
Western	FVB	p_Bacteroidetes	c_Bacteroidia	o_Bacteroidales	f_Rikenellaceae	g_Rikenella	Yes	Inf	TRUE	TRUE	TRUE	TRUE	1.31798	0 ± 0	0 (0, 0)	1.32 ± 1.12	1.87 (0, 2.23)
Ketogenic	B6	p_Firmicutes	c_Erysipelotrichia	o_Erysipelotrichales	f_Erysipelotrichaceae	f_Erysipelotrichaceae_g_uncultured bacterium	Yes	Inf	TRUE	TRUE	TRUE	TRUE	-1.31683	0 ± 0	0 (0, 0)	-1.32 ± 0.928	-1.81 (-1.96, -0.287)
Mediterranean	B6	p_Firmicutes	c_Erysipelotrichia	o_Erysipelotrichales	f_Erysipelotrichaceae	g_Dubosiella	Yes	Inf	TRUE	TRUE	TRUE	TRUE	1.28303	0 ± 0	0 (0, 0)	1.28 ± 1.02	1.77 (0.343, 1.86)
Japanese	B6	p_Cyanobacteria	c_Melainabacteria	o_Gastranaerophilales	o_Gastranaerophilales_f_g_	o_Gastranaerophilales_f_g_	No	43	FALSE	FALSE	TRUE	TRUE	-1.27798	0.756 ± 0.897	0.349 (0, 1.42)	-0.521 ± 1.47	0 (0, 0)
Mediterranean	NOD	p_Firmicutes	c_Clostridia	o_Clostridiales	f_Family XIII	g_Family XIII AD3011 group	Yes	Inf	TRUE	TRUE	TRUE	TRUE	-1.27597	0 ± 0	0 (0, 0)	-1.28 ± 1.08	-1.78 (-2.11, 0)
Mediterranean	B6	p_Firmicutes	c_Clostridia	o_Clostridiales	f_Ruminococcaceae	g_Ruminococcaceae UCG-010	No	40	FALSE	FALSE	FALSE	TRUE	-1.23957	0.375 ± 0.466	0.451 (0.132, 0.743)	-0.865 ± 0.953	-0.67 (-1.34, -0.0477)
Western	NOD	p_Firmicutes	c_Clostridia	o_Clostridiales	f_Lachnospiraceae	g_Roseburia	Yes	Inf	TRUE	TRUE	TRUE	TRUE	-1.20371	1.2 ± 0.849	1.42 (1, 1.62)	0 ± 0	0 (0, 0)
Ketogenic	NOD	p_Tenericutes	c_Mollicutes	o_Anaeroplasmatales	f_Anaeroplasmataceae	g_Anaeroplasma	Yes	Inf	TRUE	TRUE	TRUE	TRUE	1.20331	-1.2 ± 1.89	-1.38 (-2.79, 0.203)	0 ± 0	0 (0, 0)
Japanese	B6	p_Firmicutes	c_Bacilli	o_Lactobacillales	f_Streptococcaceae	g_Streptococcus	Yes	Inf	TRUE	TRUE	TRUE	TRUE	1.19647	-1.2 ± 1.46	0 (-2.47, 0)	0 ± 0	0 (0, 0)
Ketogenic	NOD	p_Firmicutes	c_Erysipelotrichia	o_Erysipelotrichales	f_Erysipelotrichaceae	g_Turicibacter	Yes	Inf	TRUE	TRUE	TRUE	TRUE	-1.19351	1.19 ± 1.26	0.666 (0.436, 1.42)	0 ± 0	0 (0, 0)
Ketogenic	NOD	p_Firmicutes	c_Bacilli	o_Bacillales	f_Staphylococcaceae	g_Staphylococcus	Yes	Inf	TRUE	TRUE	TRUE	TRUE	1.18675	-1.19 ± 1.49	-1.12 (-2, -0.306)	0 ± 0	0 (0, 0)
Ketogenic	B6	p_Firmicutes	c_Bacilli	o_Lactobacillales	f_Streptococcaceae	g_Streptococcus	Yes	Inf	TRUE	TRUE	TRUE	TRUE	1.17353	-1.17 ± 1.44	0 (-2.47, 0)	0 ± 0	0 (0, 0)
Mediterranean	FVB	p_Bacteroidetes	c_Bacteroidia	o_Bacteroidales	f_Muribaculaceae	g_uncultured Bacteroidales bacterium	No	48	FALSE	FALSE	FALSE	TRUE	-1.16395	0.977 ± 1.4	1.44 (0.374, 1.81)	-0.187 ± 0.863	0 (0, 0)
Western	AJ	p_Firmicutes	c_Clostridia	o_Clostridiales	f_Lachnospiraceae	g_Blautia	No	36	FALSE	FALSE	FALSE	TRUE	-1.16259	0.759 ± 1.54	1.09 (0, 1.77)	-0.404 ± 0.718	0 (-0.462, 0)
Ketogenic	NOD	p_Actinobacteria	c_Coriobacteriia	o_Coriobacteriales	f_Eggerthellaceae	g_Enterorhabdus	Yes	Inf	TRUE	TRUE	TRUE	TRUE	-1.15848	0 ± 0	0 (0, 0)	-1.16 ± 1.08	-1.25 (-1.76, -0.19)
Japanese	B6	p_Firmicutes	c_Clostridia	o_Clostridiales	f_Ruminococcaceae	g_[Eubacterium] coprostanoligenes group	No	54	TRUE	TRUE	TRUE	TRUE	-1.14348	0.896 ± 0.766	0.835 (0.468, 1.6)	-0.247 ± 0.699	0 (0, 0)
Ketogenic	AJ	p_Firmicutes	c_Erysipelotrichia	o_Erysipelotrichales	f_Erysipelotrichaceae	f_Erysipelotrichaceae_g_uncultured bacterium	Yes	Inf	TRUE	TRUE	TRUE	TRUE	-1.14312	0 ± 0	0 (0, 0)	-1.14 ± 0.912	-1.12 (-1.44, -0.45)
Ketogenic	FVB	p_Cyanobacteria	c_Melainabacteria	o_Gastranaerophilales	o_Gastranaerophilales_f_g_	o_Gastranaerophilales_f_g_	No	34	FALSE	FALSE	FALSE	TRUE	-1.14167	0.89 ± 0.976	0.728 (0, 1.66)	-0.252 ± 0.796	0 (0, 0)
Mediterranean	NOD	p_Firmicutes	c_Clostridia	o_Clostridiales	f_Peptostreptococcaceae	g_Romboutsia	No	50	FALSE	TRUE	TRUE	TRUE	1.13667	-0.548 ± 1.1	0 (-0.548, 0)	0.589 ± 1.08	0.699 (-0.0113, 1.42)
Ketogenic	B6	p_Bacteroidetes	c_Bacteroidia	o_Bacteroidales	f_Muribaculaceae	g_uncultured Bacteroidales bacterium	No	45	FALSE	TRUE	TRUE	TRUE	-1.12808	0.808 ± 1.64	1.75 (-0.67, 2.26)	-0.32 ± 0.638	0 (0, 0)
Mediterranean	NOD	p_Firmicutes	c_Clostridia	o_Clostridiales	f_Clostridiales vadinBB60 group	g_uncultured Clostridia bacterium	Yes	Inf	TRUE	TRUE	TRUE	TRUE	-1.11874	0 ± 0	0 (0, 0)	-1.12 ± 1.08	-1.11 (-2.14, 0)
Mediterranean	B6	p_Cyanobacteria	c_Melainabacteria	o_Gastranaerophilales	o_Gastranaerophilales_f_g_	o_Gastranaerophilales_f_g_	No	47	FALSE	FALSE	TRUE	TRUE	-1.10497	0.78 ± 0.908	0.401 (0, 1.35)	-0.325 ± 1.03	0 (0, 0)
Japanese	AJ	p_Bacteroidetes	c_Bacteroidia	o_Bacteroidales	f_Tannerellaceae	g_Parabacteroides	No	57	TRUE	TRUE	TRUE	TRUE	1.10123	-0.319 ± 0.958	0 (0, 0)	0.782 ± 1.71	1.17 (0.898, 1.78)
Western	NOD	p_Firmicutes	c_Clostridia	o_Clostridiales	f_Ruminococcaceae	g_Ruminococcaceae UCG-005	Yes	Inf	TRUE	TRUE	TRUE	TRUE	1.09929	-1.1 ± 1.49	-0.627 (-1.73, 0)	0 ± 0	0 (0, 0)
Ketogenic	FVB	p_Actinobacteria	c_Actinobacteria	o_Bifidobacteriales	f_Bifidobacteriaceae	g_Bifidobacterium	No	38	FALSE	FALSE	FALSE	TRUE	-1.09411	0.559 ± 1.04	0.0466 (-0.0327, 1.34)	-0.535 ± 1.17	0 (0, 0)
Ketogenic	B6	p_Firmicutes	c_Clostridia	o_Clostridiales	f_Ruminococcaceae	g_GCA-900066225	No	42	FALSE	FALSE	TRUE	TRUE	-1.08168	-0.256 ± 0.768	0 (0, 0)	-1.34 ± 0.74	-1.47 (-2.03, -0.682)
Ketogenic	FVB	p_Firmicutes	c_Clostridia	o_Clostridiales	f_Clostridiales vadinBB60 group	f_Clostridiales vadinBB60 group_g_uncultured bacterium	No	46	FALSE	TRUE	TRUE	TRUE	-1.07483	0.714 ± 1.82	1.12 (0.568, 1.77)	-0.361 ± 0.761	0 (0, 0)
Mediterranean	B6	p_Firmicutes	c_Clostridia	o_Clostridiales	f_Lachnospiraceae	g_Lachnospiraceae FCS020 group	Yes	Inf	TRUE	TRUE	TRUE	TRUE	-1.04882	0 ± 0	0 (0, 0)	-1.05 ± 0.828	-1.06 (-1.65, -0.319)
Ketogenic	FVB	p_Firmicutes	c_Bacilli	o_Lactobacillales	f_Streptococcaceae	g_Streptococcus	Yes	Inf	TRUE	TRUE	TRUE	TRUE	1.04782	-1.05 ± 1.36	-0.298 (-2.04, 0)	0 ± 0	0 (0, 0)
Ketogenic	AJ	p_Firmicutes	c_Clostridia	o_Clostridiales	f_Ruminococcaceae	g_Ruminococcaceae UCG-014	No	39	FALSE	FALSE	FALSE	TRUE	-1.03492	-0.0809 ± 1.07	0 (-0.966, 0.854)	-1.12 ± 1.28	-0.62 (-1.85, 0)
Mediterranean	NOD	p_Tenericutes	c_Mollicutes	o_Mollicutes RF39	f_uncultured bacterium	f_uncultured bacterium_g_uncultured bacterium	Yes	Inf	TRUE	TRUE	TRUE	TRUE	-1.03424	0 ± 0	0 (0, 0)	-1.03 ± 1.15	-0.732 (-2.01, 0)
Japanese	AJ	p_Firmicutes	c_Bacilli	o_Lactobacillales	f_Streptococcaceae	g_Lactococcus	No	48	FALSE	TRUE	TRUE	TRUE	1.02816	-0.909 ± 0.944	-1.21 (-1.55, 0.123)	0.119 ± 0.358	0 (0, 0)
Ketogenic	FVB	p_Firmicutes	c_Erysipelotrichia	o_Erysipelotrichales	f_Erysipelotrichaceae	f_Erysipelotrichaceae_g_	Yes	Inf	TRUE	TRUE	TRUE	TRUE	1.01764	-1.02 ± 1.11	-0.829 (-1.98, 0)	0 ± 0	0 (0, 0)
Western	NOD	p_Firmicutes	c_Bacilli	o_Bacillales	f_Staphylococcaceae	g_Staphylococcus	Yes	Inf	TRUE	TRUE	TRUE	TRUE	0.997425	-0.997 ± 1.48	-0.979 (-1.9, -0.0738)	0 ± 0	0 (0, 0)
Ketogenic	B6	p_Firmicutes	c_Clostridia	o_Clostridiales	f_Peptostreptococcaceae	g_Romboutsia	Yes	Inf	TRUE	TRUE	TRUE	TRUE	0.996025	0 ± 0	0 (0, 0)	0.996 ± 1.37	1.28 (0, 1.89)
Mediterranean	B6	p_Tenericutes	c_Mollicutes	o_Mollicutes RF39	f_uncultured bacterium	f_uncultured bacterium_g_uncultured bacterium	Yes	Inf	TRUE	TRUE	TRUE	TRUE	-0.989458	0 ± 0	0 (0, 0)	-0.989 ± 1.07	-0.697 (-1.98, 0)
Ketogenic	B6	p_Actinobacteria	c_Coriobacteriia	o_Coriobacteriales	f_Eggerthellaceae	f_Eggerthellaceae_g_	Yes	Inf	TRUE	TRUE	TRUE	TRUE	-0.983568	0 ± 0	0 (0, 0)	-0.984 ± 0.614	-1.01 (-1.52, -0.951)
Western	FVB	p_Firmicutes	c_Clostridia	o_Clostridiales	f_Ruminococcaceae	g_Ruminococcaceae UCG-009	No	37	FALSE	FALSE	FALSE	TRUE	0.975034	-1.49 ± 1.28	-1.47 (-2.46, -0.42)	-0.519 ± 0.777	-0.331 (-1.22, -0.104)
Japanese	NOD	p_Firmicutes	c_Bacilli	o_Lactobacillales	f_Streptococcaceae	g_Lactococcus	Yes	Inf	TRUE	TRUE	TRUE	TRUE	0.969794	-0.97 ± 0.814	-0.996 (-1.46, -0.508)	0 ± 0	0 (0, 0)
Western	B6	p_Firmicutes	c_Clostridia	o_Clostridiales	f_Lachnospiraceae	g_Lachnospiraceae FCS020 group	Yes	Inf	TRUE	TRUE	TRUE	TRUE	-0.960369	0 ± 0	0 (0, 0)	-0.96 ± 1.06	-0.844 (-1.72, 0)
Mediterranean	FVB	p_Firmicutes	c_Erysipelotrichia	o_Erysipelotrichales	f_Erysipelotrichaceae	g_Dubosiella	Yes	Inf	TRUE	TRUE	TRUE	TRUE	0.952091	0 ± 0	0 (0, 0)	0.952 ± 1.16	0.479 (0, 2.02)
Ketogenic	FVB	p_Bacteroidetes	c_Bacteroidia	o_Bacteroidales	f_Muribaculaceae	g_uncultured Bacteroidales bacterium	Yes	Inf	TRUE	TRUE	TRUE	TRUE	-0.950135	0.95 ± 1.4	1.47 (0.338, 1.77)	0 ± 0	0 (0, 0)
Ketogenic	FVB	p_Firmicutes	c_Clostridia	o_Clostridiales	f_Peptostreptococcaceae	g_Romboutsia	Yes	Inf	TRUE	TRUE	TRUE	TRUE	0.948705	0 ± 0	0 (0, 0)	0.949 ± 1.02	0.741 (0, 1.79)
Ketogenic	FVB	p_Firmicutes	c_Clostridia	o_Clostridiales	f_Ruminococcaceae	g_Ruminococcaceae UCG-010	No	44	FALSE	FALSE	TRUE	TRUE	-0.936164	0.298 ± 0.655	0.305 (0.0442, 0.629)	-0.638 ± 0.993	0 (-0.927, 0)
Ketogenic	AJ	p_Firmicutes	c_Clostridia	o_Clostridiales	f_Ruminococcaceae	g_[Eubacterium] coprostanoligenes group	No	56	TRUE	TRUE	TRUE	TRUE	0.92985	-0.416 ± 1.25	0 (0, 0)	0.514 ± 0.641	0.68 (0.404, 0.988)
Western	FVB	p_Firmicutes	c_Clostridia	o_Clostridiales	f_Clostridiaceae 1	g_Clostridium sensu stricto 1	Yes	Inf	TRUE	TRUE	TRUE	TRUE	-0.918435	0 ± 0	0 (0, 0)	-0.918 ± 1.4	-0.927 (-1.98, 0)
Mediterranean	FVB	p_Tenericutes	c_Mollicutes	o_Mollicutes RF39	f_uncultured bacterium	f_uncultured bacterium_g_uncultured bacterium	Yes	Inf	TRUE	TRUE	TRUE	TRUE	-0.914637	0 ± 0	0 (0, 0)	-0.915 ± 1.02	-0.779 (-1.7, 0)
Mediterranean	B6	p_Firmicutes	c_Clostridia	o_Clostridiales	f_Lachnospiraceae	g_Lachnospiraceae NK4A136 group	No	47	FALSE	FALSE	TRUE	TRUE	0.904761	-0.00607 ± 0.834	0 (0, 0)	0.899 ± 0.681	0.809 (0.36, 1.42)
Western	B6	p_Firmicutes	c_Clostridia	o_Clostridiales	f_Ruminococcaceae	g_Ruminococcaceae UCG-005	Yes	Inf	TRUE	TRUE	TRUE	TRUE	0.90246	-0.902 ± 1.02	-0.532 (-1.59, 0)	0 ± 0	0 (0, 0)
Mediterranean	B6	p_Firmicutes	c_Clostridia	o_Clostridiales	f_Ruminococcaceae	g_Ruminococcaceae UCG-009	No	51	FALSE	TRUE	TRUE	TRUE	0.896391	-0.883 ± 1.33	0 (-2.52, 0)	0.0134 ± 1.09	0.343 (-0.252, 0.783)
Western	B6	p_Firmicutes	c_Clostridia	o_Clostridiales	f_Clostridiaceae 1	g_Clostridium sensu stricto 1	Yes	Inf	TRUE	TRUE	TRUE	TRUE	-0.891004	0 ± 0	0 (0, 0)	-0.891 ± 0.903	-0.964 (-1.69, 0.036)
Japanese	FVB	p_Cyanobacteria	c_Melainabacteria	o_Gastranaerophilales	o_Gastranaerophilales_f_g_	o_Gastranaerophilales_f_g_	Yes	Inf	TRUE	TRUE	TRUE	TRUE	-0.884406	0.884 ± 0.974	0.698 (0, 1.65)	0 ± 0	0 (0, 0)
Japanese	B6	p_Firmicutes	c_Clostridia	o_Clostridiales	f_Lachnospiraceae	g_Lachnospiraceae FCS020 group	Yes	Inf	TRUE	TRUE	TRUE	TRUE	-0.873382	0 ± 0	0 (0, 0)	-0.873 ± 0.939	-0.809 (-1.68, 0)
Japanese	NOD	p_Firmicutes	c_Clostridia	o_Clostridiales	f_Ruminococcaceae	g_UBA1819	Yes	Inf	TRUE	TRUE	TRUE	TRUE	-0.867174	0 ± 0	0 (0, 0)	-0.867 ± 0.987	-0.623 (-1.77, 0)
Ketogenic	B6	p_Firmicutes	c_Clostridia	o_Clostridiales	f_Ruminococcaceae	g_Harryflintia	Yes	Inf	TRUE	TRUE	TRUE	TRUE	-0.866165	0 ± 0	0 (0, 0)	-0.866 ± 1.05	0 (-1.84, 0)
Western	B6	p_Firmicutes	c_Erysipelotrichia	o_Erysipelotrichales	f_Erysipelotrichaceae	g_Dubosiella	Yes	Inf	TRUE	TRUE	TRUE	TRUE	0.850495	0 ± 0	0 (0, 0)	0.85 ± 2.32	0.335 (-1.04, 3.21)
Ketogenic	AJ	p_Firmicutes	c_Clostridia	o_Clostridiales	f_Lachnospiraceae	g_ASF356	Yes	Inf	TRUE	TRUE	TRUE	TRUE	0.845312	-0.845 ± 1.1	0 (-1.91, 0)	0 ± 0	0 (0, 0)
Western	B6	p_Firmicutes	c_Clostridia	o_Clostridiales	f_Ruminococcaceae	g_Caproiciproducens	Yes	Inf	TRUE	TRUE	TRUE	TRUE	-0.844747	0 ± 0	0 (0, 0)	-0.845 ± 0.976	-0.479 (-1.71, 0)
Japanese	B6	p_Firmicutes	c_Clostridia	o_Clostridiales	f_Lachnospiraceae	g_Roseburia	No	41	FALSE	FALSE	TRUE	TRUE	0.841383	-0.733 ± 1.06	0 (-1.45, 0)	0.109 ± 1.13	0.389 (-0.572, 0.84)
Ketogenic	B6	p_Firmicutes	c_Clostridia	o_Clostridiales	f_Clostridiaceae 1	g_Clostridium sensu stricto 1	Yes	Inf	TRUE	TRUE	TRUE	TRUE	-0.837318	0 ± 0	0 (0, 0)	-0.837 ± 1.09	0 (-1.33, 0)
Japanese	NOD	p_Actinobacteria	c_Coriobacteriia	o_Coriobacteriales	f_Eggerthellaceae	g_Enterorhabdus	Yes	Inf	TRUE	TRUE	TRUE	TRUE	-0.83033	0 ± 0	0 (0, 0)	-0.83 ± 0.95	-0.683 (-1.43, 0)
Japanese	FVB	p_Firmicutes	c_Clostridia	o_Clostridiales	f_Ruminococcaceae	g_Ruminiclostridium 6	Yes	Inf	TRUE	TRUE	TRUE	TRUE	-0.830145	0 ± 0	0 (0, 0)	-0.83 ± 0.98	-0.895 (-1.67, 0)
Mediterranean	B6	p_Firmicutes	c_Clostridia	o_Clostridiales	f_Clostridiaceae 1	g_Clostridium sensu stricto 1	Yes	Inf	TRUE	TRUE	TRUE	TRUE	-0.825724	0 ± 0	0 (0, 0)	-0.826 ± 1.21	0 (-1.94, 0)
Ketogenic	B6	p_Firmicutes	c_Clostridia	o_Clostridiales	f_Ruminococcaceae	g_Butyricicoccus	Yes	Inf	TRUE	TRUE	TRUE	TRUE	-0.810228	0 ± 0	0 (0, 0)	-0.81 ± 1.36	0 (-1.89, 0)
Western	B6	p_Firmicutes	c_Clostridia	o_Clostridiales	f_Lachnospiraceae	g_Acetatifactor	Yes	Inf	TRUE	TRUE	TRUE	TRUE	-0.789126	0 ± 0	0 (0, 0)	-0.789 ± 0.733	-0.858 (-1.28, 0)
Ketogenic	NOD	p_Bacteroidetes	c_Bacteroidia	o_Bacteroidales	f_Muribaculaceae	g_Muribaculum	No	37	FALSE	FALSE	TRUE	TRUE	-0.786464	0.386 ± 2.09	-0.293 (-1.04, 1.13)	-0.4 ± 0.98	0 (0, 0)
Ketogenic	B6	p_Firmicutes	c_Clostridia	o_Clostridiales	f_Ruminococcaceae	g_UBA1819	Yes	Inf	TRUE	TRUE	TRUE	TRUE	-0.753878	0 ± 0	0 (0, 0)	-0.754 ± 1.33	-0.609 (-1.44, 0)
Ketogenic	FVB	p_Firmicutes	c_Erysipelotrichia	o_Erysipelotrichales	f_Erysipelotrichaceae	g_Faecalibaculum	No	35	FALSE	FALSE	FALSE	TRUE	0.752458	-0.00718 ± 0.821	-0.0518 (-0.324, 0)	0.745 ± 1.18	0.7 (-0.121, 1.7)
Western	AJ	p_Firmicutes	c_Bacilli	o_Lactobacillales	f_Streptococcaceae	g_Streptococcus	No	36	FALSE	FALSE	FALSE	TRUE	0.75018	-1.6 ± 1.36	-1.66 (-2.8, 0)	-0.853 ± 0.814	-0.728 (-1.17, -0.344)
Ketogenic	B6	p_Firmicutes	c_Clostridia	o_Clostridiales	f_Ruminococcaceae	g_Caproiciproducens	Yes	Inf	TRUE	TRUE	TRUE	TRUE	-0.747743	0 ± 0	0 (0, 0)	-0.748 ± 0.597	-0.837 (-1.06, -0.446)
Ketogenic	FVB	p_Firmicutes	c_Clostridia	o_Clostridiales	f_Defluviitaleaceae	g_Defluviitaleaceae UCG-011	Yes	Inf	TRUE	TRUE	TRUE	TRUE	0.745074	-0.745 ± 0.974	-0.247 (-1.72, 0)	0 ± 0	0 (0, 0)
Western	NOD	p_Firmicutes	c_Erysipelotrichia	o_Erysipelotrichales	f_Erysipelotrichaceae	g_Dubosiella	Yes	Inf	TRUE	TRUE	TRUE	TRUE	-0.741342	0 ± 0	0 (0, 0)	-0.741 ± 0.732	-0.761 (-1.11, -0.38)
Ketogenic	FVB	p_Firmicutes	c_Clostridia	o_Clostridiales	f_Lachnospiraceae	g_Marvinbryantia	No	40	FALSE	FALSE	TRUE	TRUE	0.739664	-0.663 ± 0.844	-0.407 (-0.978, 0)	0.0767 ± 0.821	0.139 (-0.456, 0.41)
Western	FVB	p_Firmicutes	c_Clostridia	o_Clostridiales	f_Ruminococcaceae	g_Ruminococcaceae UCG-005	Yes	Inf	TRUE	TRUE	TRUE	TRUE	0.732954	-0.733 ± 0.888	-0.541 (-1.14, 0)	0 ± 0	0 (0, 0)
Western	AJ	p_Firmicutes	c_Clostridia	o_Clostridiales	f_Ruminococcaceae	g_[Eubacterium] coprostanoligenes group	No	54	TRUE	TRUE	TRUE	TRUE	-0.732782	-0.403 ± 1.21	0 (0, 0)	-1.14 ± 0.68	-1.01 (-1.62, -0.657)
Western	AJ	p_Firmicutes	c_Clostridia	o_Clostridiales	f_Ruminococcaceae	g_GCA-900066225	Yes	Inf	TRUE	TRUE	TRUE	TRUE	0.715546	-0.716 ± 1.01	-0.0675 (-1.12, 0)	0 ± 0	0 (0, 0)
Ketogenic	NOD	p_Firmicutes	c_Bacilli	o_Lactobacillales	f_Aerococcaceae	g_Aerococcus	Yes	Inf	TRUE	TRUE	TRUE	TRUE	0.707359	-0.707 ± 0.816	-0.647 (-1.34, -0.0104)	0 ± 0	0 (0, 0)
Ketogenic	AJ	p_Firmicutes	c_Clostridia	o_Clostridiales	f_Lachnospiraceae	g_A2	No	52	TRUE	TRUE	TRUE	TRUE	-0.70294	0.432 ± 1.23	0.427 (-0.69, 1.24)	-0.271 ± 0.813	0 (0, 0)
Western	FVB	p_Firmicutes	c_Erysipelotrichia	o_Erysipelotrichales	f_Erysipelotrichaceae	g_Dubosiella	Yes	Inf	TRUE	TRUE	TRUE	TRUE	-0.684637	0 ± 0	0 (0, 0)	-0.685 ± 1.01	0 (-1.7, 0)
Japanese	FVB	p_Tenericutes	c_Mollicutes	o_Mollicutes RF39	o_Mollicutes RF39_f_g_	o_Mollicutes RF39_f_g_	No	41	FALSE	FALSE	FALSE	TRUE	0.661523	-0.951 ± 1.16	-0.55 (-1.56, 0)	-0.289 ± 1.83	0.552 (-1.61, 1.05)
Mediterranean	NOD	p_Firmicutes	c_Bacilli	o_Bacillales	f_Staphylococcaceae	g_Staphylococcus	No	48	FALSE	FALSE	TRUE	TRUE	0.640642	-1.06 ± 1.33	-0.991 (-1.86, -0.189)	-0.42 ± 1.19	0 (0, 0)
Japanese	NOD	p_Firmicutes	c_Bacilli	o_Lactobacillales	f_Aerococcaceae	g_Aerococcus	Yes	Inf	TRUE	TRUE	TRUE	TRUE	0.636141	-0.636 ± 0.737	-0.553 (-1.17, -0.0153)	0 ± 0	0 (0, 0)
Ketogenic	FVB	p_Firmicutes	c_Clostridia	o_Clostridiales	f_Ruminococcaceae	g_Ruminococcaceae UCG-014	No	39	FALSE	FALSE	TRUE	TRUE	-0.627252	0.326 ± 1.41	-0.224 (-0.475, 0.318)	-0.301 ± 0.636	0 (0, 0)
Ketogenic	B6	p_Proteobacteria	c_Gammaproteobacteria	o_Enterobacteriales	f_Enterobacteriaceae	g_Citrobacter	Yes	Inf	TRUE	TRUE	TRUE	TRUE	-0.618646	0 ± 0	0 (0, 0)	-0.619 ± 1.13	0 (-1.71, 0)
Japanese	B6	p_Firmicutes	c_Bacilli	o_Lactobacillales	f_Streptococcaceae	g_Lactococcus	Yes	Inf	TRUE	TRUE	TRUE	TRUE	0.618512	-0.619 ± 0.88	-0.874 (-1.18, 0)	0 ± 0	0 (0, 0)
Ketogenic	AJ	p_Proteobacteria	c_Gammaproteobacteria	o_Enterobacteriales	f_Enterobacteriaceae	g_Citrobacter	Yes	Inf	TRUE	TRUE	TRUE	TRUE	0.615923	0 ± 0	0 (0, 0)	0.616 ± 1.08	0.418 (0, 1.44)
Ketogenic	FVB	p_Firmicutes	c_Erysipelotrichia	o_Erysipelotrichales	f_Erysipelotrichaceae	f_Erysipelotrichaceae_g_uncultured	Yes	Inf	TRUE	TRUE	TRUE	TRUE	0.605223	-0.605 ± 1.37	-0.406 (-1.51, 0.0501)	0 ± 0	0 (0, 0)
Mediterranean	B6	p_Firmicutes	c_Clostridia	o_Clostridiales	f_Lachnospiraceae	g_Blautia	No	46	FALSE	FALSE	TRUE	TRUE	-0.600227	-0.174 ± 0.914	-0.126 (-0.681, 0.261)	-0.774 ± 0.76	-0.795 (-1.36, 0)
Western	B6	p_Proteobacteria	c_Deltaproteobacteria	o_Desulfovibrionales	f_Desulfovibrionaceae	g_Bilophila	Yes	Inf	TRUE	TRUE	TRUE	TRUE	0.600027	0 ± 0	0 (0, 0)	0.6 ± 0.847	0 (0, 1.5)
Western	B6	p_Actinobacteria	c_Coriobacteriia	o_Coriobacteriales	f_Eggerthellaceae	f_Eggerthellaceae_g_	Yes	Inf	TRUE	TRUE	TRUE	TRUE	-0.599709	0 ± 0	0 (0, 0)	-0.6 ± 0.636	-0.483 (-1.06, 0)
Western	NOD	p_Firmicutes	c_Bacilli	o_Lactobacillales	f_Aerococcaceae	g_Aerococcus	Yes	Inf	TRUE	TRUE	TRUE	TRUE	0.58835	-0.588 ± 0.804	-0.516 (-1.15, 0.0429)	0 ± 0	0 (0, 0)
Mediterranean	NOD	p_Tenericutes	c_Mollicutes	o_Mollicutes RF39	f_uncultured Firmicutes bacterium	g_uncultured Firmicutes bacterium	Yes	Inf	TRUE	TRUE	TRUE	TRUE	-0.588113	0 ± 0	0 (0, 0)	-0.588 ± 0.666	-0.358 (-1.2, 0)
Ketogenic	AJ	p_Proteobacteria	c_Gammaproteobacteria	o_Enterobacteriales	f_Enterobacteriaceae	f_Enterobacteriaceae_g_	No	40	FALSE	FALSE	TRUE	TRUE	0.581747	-0.446 ± 0.743	0 (-0.589, 0)	0.136 ± 0.834	0 (-0.331, 0.65)
Mediterranean	NOD	p_Tenericutes	c_Mollicutes	o_Mollicutes RF39	f_uncultured Erysipelotrichaceae bacterium	g_uncultured Erysipelotrichaceae bacterium	Yes	Inf	TRUE	TRUE	TRUE	TRUE	-0.579209	0 ± 0	0 (0, 0)	-0.579 ± 0.876	0 (-1.03, 0)
Mediterranean	B6	p_Firmicutes	c_Bacilli	o_Lactobacillales	f_Aerococcaceae	g_Aerococcus	Yes	Inf	TRUE	TRUE	TRUE	TRUE	-0.564015	0 ± 0	0 (0, 0)	-0.564 ± 0.841	0 (-0.95, 0)
Western	FVB	p_Firmicutes	c_Clostridia	o_Clostridiales	f_Ruminococcaceae	g_Hydrogenoanaerobacterium	Yes	Inf	TRUE	TRUE	TRUE	TRUE	0.552558	-0.553 ± 0.637	-0.369 (-0.981, 0)	0 ± 0	0 (0, 0)
Japanese	FVB	p_Firmicutes	c_Clostridia	o_Clostridiales	f_Ruminococcaceae	g_Hydrogenoanaerobacterium	Yes	Inf	TRUE	TRUE	TRUE	TRUE	0.548697	-0.549 ± 0.631	-0.369 (-0.981, 0)	0 ± 0	0 (0, 0)
Ketogenic	FVB	p_Firmicutes	c_Clostridia	o_Clostridiales	f_Ruminococcaceae	g_Hydrogenoanaerobacterium	Yes	Inf	TRUE	TRUE	TRUE	TRUE	0.543065	-0.543 ± 0.637	-0.338 (-0.954, 0)	0 ± 0	0 (0, 0)
Mediterranean	FVB	p_Firmicutes	c_Clostridia	o_Clostridiales	f_Ruminococcaceae	g_Hydrogenoanaerobacterium	Yes	Inf	TRUE	TRUE	TRUE	TRUE	0.529535	-0.53 ± 0.619	-0.363 (-0.883, 0)	0 ± 0	0 (0, 0)
Ketogenic	AJ	p_Actinobacteria	c_Coriobacteriia	o_Coriobacteriales	f_Eggerthellaceae	f_Eggerthellaceae_g_	No	45	FALSE	FALSE	TRUE	TRUE	-0.524732	-0.175 ± 0.349	0 (0, 0)	-0.7 ± 0.459	-0.721 (-0.969, -0.366)
Western	NOD	p_Actinobacteria	c_Coriobacteriia	o_Coriobacteriales	f_Eggerthellaceae	g_Enterorhabdus	Yes	Inf	TRUE	TRUE	TRUE	TRUE	-0.496751	0 ± 0	0 (0, 0)	-0.497 ± 0.477	-0.662 (-0.765, -0.311)
Mediterranean	NOD	p_Actinobacteria	c_Coriobacteriia	o_Coriobacteriales	f_Eggerthellaceae	g_Enterorhabdus	Yes	Inf	TRUE	TRUE	TRUE	TRUE	-0.488825	0 ± 0	0 (0, 0)	-0.489 ± 0.44	-0.609 (-0.761, 0)
Japanese	B6	p_Firmicutes	c_Erysipelotrichia	o_Erysipelotrichales	f_Erysipelotrichaceae	f_Erysipelotrichaceae_g_uncultured	Yes	Inf	TRUE	TRUE	TRUE	TRUE	0.488168	-0.488 ± 0.874	0 (-0.564, 0)	0 ± 0	0 (0, 0)
Japanese	B6	p_Firmicutes	c_Clostridia	o_Clostridiales	f_Lachnospiraceae	g_Lachnospiraceae NK4A136 group	No	43	FALSE	FALSE	TRUE	TRUE	0.474465	-0.00799 ± 0.859	0 (0, 0)	0.466 ± 0.708	0.768 (0.4, 0.837)
Ketogenic	B6	p_Firmicutes	c_Erysipelotrichia	o_Erysipelotrichales	f_Erysipelotrichaceae	f_Erysipelotrichaceae_g_uncultured	Yes	Inf	TRUE	TRUE	TRUE	TRUE	0.474051	-0.474 ± 0.895	0 (-0.505, 0)	0 ± 0	0 (0, 0)
Mediterranean	B6	p_Firmicutes	c_Clostridia	o_Clostridiales	f_Lachnospiraceae	g_Marvinbryantia	No	45	FALSE	FALSE	TRUE	TRUE	0.469258	-0.588 ± 1.08	-0.697 (-0.924, 0)	-0.119 ± 0.752	0 (0, 0)
Ketogenic	NOD	p_Proteobacteria	c_Deltaproteobacteria	o_Desulfovibrionales	f_Desulfovibrionaceae	g_Desulfovibrio	Yes	Inf	TRUE	TRUE	TRUE	TRUE	0.466021	0 ± 0	0 (0, 0)	0.466 ± 0.599	0.312 (0, 0.817)
Mediterranean	NOD	p_Actinobacteria	c_Actinobacteria	o_Bifidobacteriales	f_Bifidobacteriaceae	g_Bifidobacterium	No	47	FALSE	FALSE	TRUE	TRUE	0.456728	-0.729 ± 1.44	-0.936 (-1.91, 0.243)	-0.272 ± 0.77	0 (0, 0)
Ketogenic	FVB	p_Firmicutes	c_Erysipelotrichia	o_Erysipelotrichales	f_Erysipelotrichaceae	g_[Clostridium] innocuum group	Yes	Inf	TRUE	TRUE	TRUE	TRUE	-0.456204	0 ± 0	0 (0, 0)	-0.456 ± 1.14	0 (-1.11, 0)
Japanese	B6	p_Firmicutes	c_Erysipelotrichia	o_Erysipelotrichales	f_Erysipelotrichaceae	f_Erysipelotrichaceae_g_	No	40	FALSE	FALSE	TRUE	TRUE	0.454721	-0.675 ± 1.11	-1.13 (-1.55, 0.0338)	-0.22 ± 0.622	0 (0, 0)
Ketogenic	B6	p_Firmicutes	c_Clostridia	o_Clostridiales	f_Ruminococcaceae	f_Ruminococcaceae_g_uncultured	No	39	FALSE	FALSE	TRUE	TRUE	0.451555	-0.879 ± 0.658	-0.645 (-1.42, -0.366)	-0.428 ± 0.676	0 (-0.801, 0)
Western	FVB	p_Firmicutes	c_Clostridia	o_Clostridiales	f_Peptostreptococcaceae	g_Romboutsia	Yes	Inf	TRUE	TRUE	TRUE	TRUE	0.448604	0 ± 0	0 (0, 0)	0.449 ± 0.941	0.552 (-0.00947, 1.08)
Ketogenic	AJ	p_Proteobacteria	c_Gammaproteobacteria	o_Enterobacteriales	f_Enterobacteriaceae	g_Enterobacter	Yes	Inf	TRUE	TRUE	TRUE	TRUE	0.446277	-0.446 ± 0.59	-0.223 (-0.823, 0)	0 ± 0	0 (0, 0)
Western	FVB	p_Firmicutes	c_Clostridia	o_Clostridiales	f_Lachnospiraceae	g_Blautia	No	42	FALSE	FALSE	TRUE	TRUE	-0.441274	0.172 ± 0.595	0.0304 (0, 0.417)	-0.269 ± 0.761	0 (0, 0)
Mediterranean	NOD	p_Firmicutes	c_Clostridia	o_Clostridiales	f_Ruminococcaceae	g_Ruminococcaceae UCG-004	No	39	FALSE	FALSE	FALSE	TRUE	0.434008	-0.602 ± 1.2	0 (-0.602, 0)	-0.168 ± 0.351	-0.0549 (-0.387, 0.0279)
Mediterranean	B6	p_Firmicutes	c_Erysipelotrichia	o_Erysipelotrichales	f_Erysipelotrichaceae	f_Erysipelotrichaceae_g_	No	39	FALSE	FALSE	FALSE	TRUE	-0.430044	-0.627 ± 1.12	-1.08 (-1.5, 0.0863)	-1.06 ± 1.31	-0.395 (-1.92, 0)
Ketogenic	B6	p_Actinobacteria	c_Coriobacteriia	o_Coriobacteriales	f_Eggerthellaceae	g_Enterorhabdus	No	34	FALSE	FALSE	FALSE	TRUE	0.404265	-1.26 ± 0.594	-1.5 (-1.61, -1.05)	-0.857 ± 1.02	0 (-1.78, 0)
Ketogenic	FVB	p_Firmicutes	c_Clostridia	o_Clostridiales	f_Ruminococcaceae	g_Caproiciproducens	No	42	FALSE	FALSE	TRUE	TRUE	-0.39836	-0.466 ± 0.966	0 (-0.262, 0)	-0.864 ± 0.401	-0.896 (-1.12, -0.688)
Japanese	AJ	p_Firmicutes	c_Clostridia	o_Clostridiales	f_Lachnospiraceae	g_Tyzzerella	No	49	FALSE	TRUE	TRUE	TRUE	-0.382172	-0.482 ± 0.886	-0.604 (-1.11, 0.229)	-0.864 ± 1.24	0 (-1.94, 0)
Ketogenic	B6	p_Firmicutes	c_Erysipelotrichia	o_Erysipelotrichales	f_Erysipelotrichaceae	g_Turicibacter	Yes	Inf	TRUE	TRUE	TRUE	TRUE	0.375579	-0.376 ± 0.768	0 (-0.416, 0)	0 ± 0	0 (0, 0)
Ketogenic	B6	p_Firmicutes	c_Erysipelotrichia	o_Erysipelotrichales	f_Erysipelotrichaceae	f_Erysipelotrichaceae_g_	No	41	FALSE	FALSE	TRUE	TRUE	-0.371336	-0.646 ± 1.08	-1.08 (-1.5, 0.0535)	-1.02 ± 1.53	0 (-2.9, 0)
Mediterranean	FVB	p_Firmicutes	c_Clostridia	o_Clostridiales	f_Lachnospiraceae	g_[Eubacterium] ventriosum group	Yes	Inf	TRUE	TRUE	TRUE	TRUE	-0.3713	0 ± 0	0 (0, 0)	-0.371 ± 0.609	-0.173 (-0.365, 0)
Mediterranean	FVB	p_Firmicutes	c_Clostridia	o_Clostridiales	f_Ruminococcaceae	g_Ruminiclostridium 6	Yes	Inf	TRUE	TRUE	TRUE	TRUE	-0.367502	0 ± 0	0 (0, 0)	-0.368 ± 0.894	0 (-0.102, 0)
Mediterranean	B6	p_Firmicutes	c_Erysipelotrichia	o_Erysipelotrichales	f_Erysipelotrichaceae	g_Turicibacter	No	44	FALSE	FALSE	TRUE	TRUE	-0.359005	-0.357 ± 0.76	0 (-0.475, 0)	-0.716 ± 1.17	0 (-1.47, 0)
Western	NOD	p_Actinobacteria	c_Actinobacteria	o_Corynebacteriales	f_Corynebacteriaceae	g_Corynebacterium 1	Yes	Inf	TRUE	TRUE	TRUE	TRUE	-0.351636	0.352 ± 0.607	0.23 (-0.053, 0.635)	0 ± 0	0 (0, 0)
Western	NOD	p_Firmicutes	c_Erysipelotrichia	o_Erysipelotrichales	f_Erysipelotrichaceae	f_Erysipelotrichaceae_g_uncultured	Yes	Inf	TRUE	TRUE	TRUE	TRUE	0.35155	-0.352 ± 0.669	-0.0258 (-0.377, 0)	0 ± 0	0 (0, 0)
Mediterranean	B6	p_Actinobacteria	c_Actinobacteria	o_Corynebacteriales	f_Corynebacteriaceae	g_Corynebacterium 1	Yes	Inf	TRUE	TRUE	TRUE	TRUE	-0.320581	0 ± 0	0 (0, 0)	-0.321 ± 0.689	0 (-0.63, 0)
Japanese	NOD	p_Actinobacteria	c_Actinobacteria	o_Corynebacteriales	f_Corynebacteriaceae	g_Corynebacterium 1	Yes	Inf	TRUE	TRUE	TRUE	TRUE	-0.303845	0.304 ± 0.502	0.204 (-0.0395, 0.547)	0 ± 0	0 (0, 0)
Mediterranean	NOD	p_Firmicutes	c_Clostridia	o_Clostridiales	f_Ruminococcaceae	g_Ruminococcaceae UCG-009	Yes	Inf	TRUE	TRUE	TRUE	TRUE	0.295734	0 ± 0	0 (0, 0)	0.296 ± 0.626	0.231 (0.0168, 0.609)
Ketogenic	NOD	p_Actinobacteria	c_Actinobacteria	o_Bifidobacteriales	f_Bifidobacteriaceae	g_Bifidobacterium	No	36	FALSE	FALSE	TRUE	TRUE	0.294953	-0.854 ± 1.26	-0.976 (-1.84, 0.00907)	-0.56 ± 1.37	0 (0, 0)
Ketogenic	AJ	p_Firmicutes	c_Clostridia	o_Clostridiales	f_Peptostreptococcaceae	g_Romboutsia	No	39	FALSE	FALSE	FALSE	TRUE	0.280865	-0.276 ± 0.827	0 (0, 0)	0.00513 ± 1	0 (0, 0.388)
Japanese	FVB	p_Tenericutes	c_Mollicutes	o_Mollicutes RF39	f_uncultured bacterium	f_uncultured bacterium_g_uncultured bacterium	Yes	Inf	TRUE	TRUE	TRUE	TRUE	-0.279521	0 ± 0	0 (0, 0)	-0.28 ± 0.471	0 (-0.461, 0)
Western	B6	p_Firmicutes	c_Clostridia	o_Clostridiales	f_Peptostreptococcaceae	g_Romboutsia	Yes	Inf	TRUE	TRUE	TRUE	TRUE	0.273481	0 ± 0	0 (0, 0)	0.273 ± 1.35	0.69 (-0.448, 1.1)
Mediterranean	NOD	p_Actinobacteria	c_Actinobacteria	o_Corynebacteriales	f_Corynebacteriaceae	g_Corynebacterium 1	Yes	Inf	TRUE	TRUE	TRUE	TRUE	-0.270703	0.271 ± 0.462	0.204 (-0.0456, 0.52)	0 ± 0	0 (0, 0)
Western	AJ	p_Firmicutes	c_Clostridia	o_Clostridiales	f_Clostridiales vadinBB60 group	f_Clostridiales vadinBB60 group_g_uncultured bacterium	No	54	TRUE	TRUE	TRUE	TRUE	0.2546	-0.443 ± 1.01	-0.589 (-1.06, 0.364)	-0.188 ± 0.532	0 (0, 0)
Ketogenic	B6	p_Firmicutes	c_Clostridia	o_Clostridiales	f_Clostridiales vadinBB60 group	f_Clostridiales vadinBB60 group_g_	No	42	FALSE	FALSE	TRUE	TRUE	-0.252896	-0.863 ± 0.449	-0.809 (-1.3, -0.557)	-1.12 ± 1.35	0 (-2.39, 0)
Japanese	B6	p_Proteobacteria	c_Deltaproteobacteria	o_Desulfovibrionales	f_Desulfovibrionaceae	g_Desulfovibrio	Yes	Inf	TRUE	TRUE	TRUE	TRUE	0.245715	-0.246 ± 0.745	-0.257 (-0.619, 0.00161)	0 ± 0	0 (0, 0)
Japanese	AJ	p_Firmicutes	c_Clostridia	o_Clostridiales	f_Ruminococcaceae	g_Ruminococcaceae UCG-004	Yes	Inf	TRUE	TRUE	TRUE	TRUE	0.239048	-0.239 ± 0.341	0 (-0.436, 0)	0 ± 0	0 (0, 0)
Ketogenic	B6	p_Firmicutes	c_Erysipelotrichia	o_Erysipelotrichales	f_Erysipelotrichaceae	g_Dubosiella	Yes	Inf	TRUE	TRUE	TRUE	TRUE	0.235373	0 ± 0	0 (0, 0)	0.235 ± 0.692	0 (0, 0.27)
Ketogenic	NOD	p_Actinobacteria	c_Actinobacteria	o_Corynebacteriales	f_Corynebacteriaceae	g_Corynebacterium 1	Yes	Inf	TRUE	TRUE	TRUE	TRUE	-0.232627	0.233 ± 0.529	0.106 (-0.0637, 0.403)	0 ± 0	0 (0, 0)
Western	AJ	p_Firmicutes	c_Clostridia	o_Clostridiales	f_Ruminococcaceae	g_Ruminococcaceae UCG-004	Yes	Inf	TRUE	TRUE	TRUE	TRUE	0.220664	-0.221 ± 0.34	0 (-0.31, 0)	0 ± 0	0 (0, 0)
Ketogenic	B6	p_Proteobacteria	c_Deltaproteobacteria	o_Desulfovibrionales	f_Desulfovibrionaceae	g_Desulfovibrio	Yes	Inf	TRUE	TRUE	TRUE	TRUE	0.217194	-0.217 ± 0.769	-0.123 (-0.484, 0.00161)	0 ± 0	0 (0, 0)
Mediterranean	B6	p_Proteobacteria	c_Deltaproteobacteria	o_Desulfovibrionales	f_Desulfovibrionaceae	g_Desulfovibrio	Yes	Inf	TRUE	TRUE	TRUE	TRUE	0.198416	-0.198 ± 0.736	-0.123 (-0.467, 0.00161)	0 ± 0	0 (0, 0)
Ketogenic	B6	p_Firmicutes	c_Clostridia	o_Clostridiales	f_Clostridiales vadinBB60 group	f_Clostridiales vadinBB60 group_g_uncultured bacterium	No	41	FALSE	FALSE	TRUE	TRUE	-0.186931	0.0863 ± 1.47	0 (-1.27, 1.74)	-0.101 ± 0.414	0 (0, 0)
Ketogenic	AJ	p_Actinobacteria	c_Actinobacteria	o_Bifidobacteriales	f_Bifidobacteriaceae	g_Bifidobacterium	No	42	FALSE	FALSE	TRUE	TRUE	-0.17597	-0.902 ± 1.37	-1.15 (-1.51, 0.0768)	-1.08 ± 1.3	0 (-2.35, 0)
Western	FVB	p_Firmicutes	c_Clostridia	o_Clostridiales	f_Lachnospiraceae	g_Tyzzerella	No	37	FALSE	FALSE	FALSE	TRUE	0.172249	-0.656 ± 1.15	0 (-1.05, 0)	-0.484 ± 0.408	-0.634 (-0.718, -0.383)
Ketogenic	AJ	p_Firmicutes	c_Clostridia	o_Clostridiales	f_Ruminococcaceae	g_Caproiciproducens	No	37	FALSE	FALSE	FALSE	TRUE	-0.157837	-0.55 ± 1.1	0 (0, 0)	-0.708 ± 0.601	-0.816 (-1.15, -0.251)
Western	B6	p_Firmicutes	c_Clostridia	o_Clostridiales	f_Lachnospiraceae	g_Marvinbryantia	No	36	FALSE	FALSE	FALSE	TRUE	-0.13908	-0.639 ± 1.05	-0.784 (-0.95, 0)	-0.778 ± 1.26	0 (-1.13, 0)
Western	B6	p_Firmicutes	c_Erysipelotrichia	o_Erysipelotrichales	f_Erysipelotrichaceae	f_Erysipelotrichaceae_g_	No	41	FALSE	FALSE	TRUE	TRUE	0.130704	-0.676 ± 1.07	-1.08 (-1.53, 0)	-0.545 ± 1.02	0 (-0.48, 0)
Ketogenic	AJ	p_Firmicutes	c_Clostridia	o_Clostridiales	f_Clostridiales vadinBB60 group	f_Clostridiales vadinBB60 group_g_uncultured bacterium	No	46	FALSE	TRUE	TRUE	TRUE	0.119708	-0.481 ± 0.986	-0.589 (-1.14, 0.364)	-0.362 ± 0.773	0 (0, 0)
Ketogenic	NOD	p_Cyanobacteria	c_Melainabacteria	o_Gastranaerophilales	o_Gastranaerophilales_f_g_	o_Gastranaerophilales_f_g_	Yes	Inf	TRUE	TRUE	TRUE	TRUE	0.09673	-0.0967 ± 1.16	-0.455 (-0.928, 0.377)	0 ± 0	0 (0, 0)
Ketogenic	AJ	p_Firmicutes	c_Erysipelotrichia	o_Erysipelotrichales	f_Erysipelotrichaceae	g_[Clostridium] innocuum group	Yes	Inf	TRUE	TRUE	TRUE	TRUE	0.0935763	0 ± 0	0 (0, 0)	0.0936 ± 1.66	0.564 (-1.17, 1.36)
Western	AJ	p_Proteobacteria	c_Deltaproteobacteria	o_Desulfovibrionales	f_Desulfovibrionaceae	g_Desulfovibrio	Yes	Inf	TRUE	TRUE	TRUE	TRUE	-0.0717782	0.0718 ± 0.443	0 (0, 0)	0 ± 0	0 (0, 0)
Ketogenic	FVB	p_Actinobacteria	c_Coriobacteriia	o_Coriobacteriales	f_Atopobiaceae	g_Coriobacteriaceae UCG-002	Yes	Inf	TRUE	TRUE	TRUE	TRUE	-0.0683889	0.0684 ± 1.4	0.138 (-0.348, 0.723)	0 ± 0	0 (0, 0)
Western	AJ	p_Firmicutes	c_Clostridia	o_Clostridiales	f_Ruminococcaceae	g_Ruminococcaceae UCG-014	Yes	Inf	TRUE	TRUE	TRUE	TRUE	0.0523837	-0.0524 ± 1.1	0 (-1.04, 0.959)	0 ± 0	0 (0, 0)
Mediterranean	B6	p_Firmicutes	c_Clostridia	o_Clostridiales	f_Peptostreptococcaceae	g_Romboutsia	Yes	Inf	TRUE	TRUE	TRUE	TRUE	0.0479433	0 ± 0	0 (0, 0)	0.0479 ± 0.587	0 (0, 0.118)
Ketogenic	AJ	p_Proteobacteria	c_Deltaproteobacteria	o_Desulfovibrionales	f_Desulfovibrionaceae	g_Desulfovibrio	Yes	Inf	TRUE	TRUE	TRUE	TRUE	-0.0468793	0.0469 ± 0.471	0 (0, 0)	0 ± 0	0 (0, 0)
Japanese	FVB	p_Firmicutes	c_Clostridia	o_Clostridiales	f_Lachnospiraceae	g_[Eubacterium] ventriosum group	Yes	Inf	TRUE	TRUE	TRUE	TRUE	0.0386733	0 ± 0	0 (0, 0)	0.0387 ± 0.296	0 (-0.111, 0.153)
Japanese	NOD	p_Cyanobacteria	c_Melainabacteria	o_Gastranaerophilales	o_Gastranaerophilales_f_g_	o_Gastranaerophilales_f_g_	Yes	Inf	TRUE	TRUE	TRUE	TRUE	0.0255122	-0.0255 ± 1.09	-0.357 (-0.758, 0.375)	0 ± 0	0 (0, 0)
Japanese	AJ	p_Proteobacteria	c_Deltaproteobacteria	o_Desulfovibrionales	f_Desulfovibrionaceae	g_Desulfovibrio	Yes	Inf	TRUE	TRUE	TRUE	TRUE	-0.0230245	0.023 ± 0.475	0 (0, 0)	0 ± 0	0 (0, 0)
Western	NOD	p_Cyanobacteria	c_Melainabacteria	o_Gastranaerophilales	o_Gastranaerophilales_f_g_	o_Gastranaerophilales_f_g_	Yes	Inf	TRUE	TRUE	TRUE	TRUE	-0.022279	0.0223 ± 1.18	-0.331 (-0.732, 0.423)	0 ± 0	0 (0, 0)
ANCOM models were adjusted for sex as covariate
Structural zero represents presence of the bacteria in one group and complete absence in another group

## Sheet: Table S5
Supplemental Table 5: Differential gut genera abundance in MeD, KD, and JD compared to WD
					ANCOM	Detection threshold				CLR	Treatment diet		Western diet
Diet	Strain	Phylum	Genus	Structural Zero	W	W0.9	W0.8	W0.7	W0.6	effect size	Mean	Median (25th, 75th)	Mean	Median (25th, 75th)
Ketogenic	AJ	p_Actinobacteria	g_Bifidobacterium	No	50	TRUE	TRUE	TRUE	TRUE	-4.72247	-1.08 ± 1.3	0 (-2.39, 0)	3.64 ± 0.399	3.79 (3.63, 3.89)
Ketogenic	NOD	p_Bacteroidetes	f_Muribaculaceae_g_uncultured organism	No	50	TRUE	TRUE	TRUE	TRUE	-4.5389	-0.968 ± 1.56	0 (-1.69, 0)	3.57 ± 0.657	3.41 (3.21, 3.85)
Japanese	B6	p_Bacteroidetes	f_Muribaculaceae_g_uncultured organism	No	61	TRUE	TRUE	TRUE	TRUE	-4.48012	-1.77 ± 1.55	-2.29 (-2.8, 0)	2.71 ± 1.41	2.92 (2.36, 3.79)
Japanese	NOD	p_Bacteroidetes	f_Muribaculaceae_g_uncultured organism	No	56	TRUE	TRUE	TRUE	TRUE	-4.4736	-0.851 ± 1.32	0 (-1.86, 0)	3.62 ± 0.783	3.45 (3.2, 3.97)
Ketogenic	B6	p_Verrucomicrobia	g_Akkermansia	No	65	TRUE	TRUE	TRUE	TRUE	4.38908	4.37 ± 0.459	4.37 (4.09, 4.63)	-0.0237 ± 0.691	0.183 (-0.268, 0.441)
Japanese	AJ	p_Bacteroidetes	f_Muribaculaceae_g_uncultured organism	No	55	TRUE	TRUE	TRUE	TRUE	-4.28252	-1.34 ± 1.34	-1.94 (-2.22, 0)	2.95 ± 1.24	3.41 (2.93, 3.47)
Japanese	FVB	p_Bacteroidetes	g_mouse gut metagenome	No	50	FALSE	TRUE	TRUE	TRUE	4.18651	2.93 ± 1.59	3.84 (2.17, 3.98)	-1.26 ± 0.857	-1.44 (-1.63, -0.988)
Mediterranean	B6	p_Bacteroidetes	f_Muribaculaceae_g_uncultured organism	No	71	TRUE	TRUE	TRUE	TRUE	-4.1769	-1.43 ± 1.52	-1.21 (-2.86, 0)	2.75 ± 1.39	2.94 (2.4, 3.81)
Ketogenic	NOD	p_Actinobacteria	g_Bifidobacterium	No	50	TRUE	TRUE	TRUE	TRUE	-3.98569	-0.546 ± 1.34	0 (0, 0)	3.44 ± 0.735	3.66 (3.14, 3.85)
Ketogenic	B6	p_Actinobacteria	g_Bifidobacterium	No	64	TRUE	TRUE	TRUE	TRUE	-3.95826	-0.981 ± 1.23	0 (-1.92, 0)	2.98 ± 0.65	2.92 (2.6, 3.31)
Japanese	FVB	p_Bacteroidetes	f_Muribaculaceae_g_uncultured organism	No	60	TRUE	TRUE	TRUE	TRUE	-3.87491	-1.17 ± 1.46	0 (-2.61, 0)	2.71 ± 0.617	2.75 (2.27, 3.16)
Ketogenic	AJ	p_Bacteroidetes	f_Muribaculaceae_g_uncultured organism	No	46	TRUE	TRUE	TRUE	TRUE	-3.83331	-0.915 ± 1.22	0 (-1.3, 0)	2.92 ± 1.23	3.35 (2.89, 3.49)
Mediterranean	NOD	p_Bacteroidetes	f_Muribaculaceae_g_uncultured organism	No	52	TRUE	TRUE	TRUE	TRUE	-3.79089	-0.322 ± 0.911	0 (0, 0)	3.47 ± 0.759	3.06 (3.03, 3.7)
Japanese	AJ	p_Actinobacteria	g_Bifidobacterium	No	51	FALSE	TRUE	TRUE	TRUE	-3.70793	-0.0299 ± 0.94	0 (-0.361, 0.135)	3.68 ± 0.387	3.84 (3.69, 3.88)
Ketogenic	FVB	p_Bacteroidetes	f_Muribaculaceae_g_uncultured organism	No	52	TRUE	TRUE	TRUE	TRUE	-3.67617	-0.999 ± 1.35	0 (-2.15, 0)	2.68 ± 0.612	2.71 (2.23, 3.18)
Mediterranean	NOD	p_Actinobacteria	g_Bifidobacterium	No	52	TRUE	TRUE	TRUE	TRUE	-3.61025	-0.273 ± 0.773	0 (0, 0)	3.34 ± 0.626	3.68 (3.15, 3.7)
Mediterranean	AJ	p_Actinobacteria	g_Bifidobacterium	No	44	FALSE	TRUE	TRUE	TRUE	-3.51594	0.175 ± 2.53	0.449 (-0.784, 1.41)	3.69 ± 0.394	3.86 (3.69, 3.9)
Japanese	B6	p_Bacteroidetes	g_Odoribacter	No	60	TRUE	TRUE	TRUE	TRUE	-3.47768	-1.08 ± 1.52	0 (-2.42, 0)	2.4 ± 0.678	2.4 (2.03, 2.77)
Ketogenic	NOD	p_Firmicutes	g_Blautia	No	33	FALSE	FALSE	FALSE	TRUE	3.42547	1.74 ± 1.19	2.17 (1.11, 2.61)	-1.69 ± 0.813	-2.01 (-2.15, -1.39)
Japanese	FVB	p_Firmicutes	f_Clostridiales vadinBB60 group_g_uncultured bacterium	No	56	TRUE	TRUE	TRUE	TRUE	3.40695	1.97 ± 0.795	2.16 (1.51, 2.33)	-1.44 ± 1.35	-1.43 (-2.38, -0.0887)
Mediterranean	FVB	p_Bacteroidetes	g_mouse gut metagenome	No	56	FALSE	TRUE	TRUE	TRUE	3.3891	2.16 ± 2.55	3.5 (0.287, 3.92)	-1.23 ± 0.848	-1.39 (-1.61, -0.936)
Ketogenic	AJ	p_Bacteroidetes	f_Muribaculaceae_g_uncultured bacterium	No	41	FALSE	TRUE	TRUE	TRUE	-3.3873	1.27 ± 1.29	0.965 (0.456, 1.35)	4.66 ± 0.336	4.57 (4.42, 4.87)
Japanese	NOD	p_Bacteroidetes	g_Parabacteroides	No	55	TRUE	TRUE	TRUE	TRUE	3.32185	2.14 ± 0.387	2.06 (1.88, 2.23)	-1.18 ± 2.05	0 (-1.77, 0)
Mediterranean	B6	p_Actinobacteria	g_Bifidobacterium	No	61	FALSE	TRUE	TRUE	TRUE	-3.226	-0.255 ± 1.25	-0.223 (-0.83, 0.504)	2.97 ± 0.638	2.92 (2.57, 3.34)
Ketogenic	B6	p_Bacteroidetes	f_Muribaculaceae_g_uncultured bacterium	No	52	FALSE	FALSE	TRUE	TRUE	-3.18251	1.29 ± 0.828	1.35 (0.383, 1.88)	4.47 ± 0.446	4.33 (4.13, 4.84)
Mediterranean	FVB	p_Bacteroidetes	f_Muribaculaceae_g_uncultured organism	No	68	TRUE	TRUE	TRUE	TRUE	-3.14482	-0.414 ± 1.02	0 (0, 0)	2.73 ± 0.627	2.79 (2.27, 3.22)
Mediterranean	FVB	p_Bacteroidetes	g_Odoribacter	No	44	FALSE	FALSE	FALSE	TRUE	-3.14372	-1.46 ± 1.66	-1.11 (-2.82, 0)	1.68 ± 1.42	2.36 (0, 2.76)
Ketogenic	B6	p_Bacteroidetes	f_Muribaculaceae_g_uncultured organism	No	64	TRUE	TRUE	TRUE	TRUE	-3.12789	-0.374 ± 0.76	0 (0, 0)	2.75 ± 1.4	2.94 (2.43, 3.79)
Mediterranean	NOD	p_Bacteroidetes	g_Rikenellaceae RC9 gut group	No	35	FALSE	FALSE	FALSE	TRUE	-3.06803	-0.627 ± 1.16	0 (-0.623, 0)	2.44 ± 2.22	2.99 (1.5, 3.66)
Ketogenic	B6	p_Bacteroidetes	g_Odoribacter	No	65	TRUE	TRUE	TRUE	TRUE	-2.93021	-0.487 ± 1.02	0 (0, 0)	2.44 ± 0.672	2.46 (2.03, 2.81)
Ketogenic	NOD	p_Firmicutes	f_Lachnospiraceae_g_uncultured	No	35	FALSE	FALSE	FALSE	TRUE	2.92637	2.37 ± 1.21	2.71 (2.49, 2.94)	-0.559 ± 0.88	-0.104 (-0.839, -0.0521)
Japanese	FVB	p_Verrucomicrobia	g_Akkermansia	No	38	FALSE	FALSE	FALSE	TRUE	-2.83028	0.174 ± 2.14	-0.982 (-1.19, 1.42)	3 ± 0.475	3.03 (2.63, 3.24)
Mediterranean	B6	p_Bacteroidetes	f_Muribaculaceae_g_	No	69	TRUE	TRUE	TRUE	TRUE	2.81146	2.9 ± 1.26	3.11 (3.04, 3.43)	0.0894 ± 1.29	0 (-0.177, 0.315)
Japanese	B6	p_Bacteroidetes	f_Muribaculaceae_g_	No	52	FALSE	TRUE	TRUE	TRUE	2.7751	2.85 ± 2.18	3.62 (3.42, 3.73)	0.0748 ± 1.28	0 (-0.237, 0.315)
Japanese	AJ	p_Bacteroidetes	g_Muribaculum	No	44	FALSE	FALSE	TRUE	TRUE	2.7531	2.06 ± 1.45	2.04 (1.78, 2.97)	-0.693 ± 1.02	-0.856 (-1.47, 0.0706)
Ketogenic	FVB	p_Bacteroidetes	f_Muribaculaceae_g_uncultured bacterium	No	39	FALSE	FALSE	TRUE	TRUE	-2.7013	1.5 ± 2.14	0.436 (0.00667, 2.86)	4.2 ± 0.332	4.16 (4, 4.4)
Ketogenic	NOD	p_Firmicutes	g_Leuconostoc	Yes	Inf	TRUE	TRUE	TRUE	TRUE	2.56984	0 ± 0	0 (0, 0)	-2.57 ± 2.23	-3.72 (-3.85, -1.86)
Ketogenic	AJ	p_Firmicutes	g_UBA1819	No	43	FALSE	TRUE	TRUE	TRUE	2.528	1.56 ± 1.03	1.9 (0.881, 2.19)	-0.964 ± 1.49	0 (-2.3, 0)
Japanese	NOD	p_Firmicutes	g_Leuconostoc	Yes	Inf	TRUE	TRUE	TRUE	TRUE	2.49518	0 ± 0	0 (0, 0)	-2.5 ± 2.17	-3.53 (-3.74, -1.77)
Ketogenic	B6	p_Bacteroidetes	g_Rikenellaceae RC9 gut group	No	42	FALSE	FALSE	FALSE	TRUE	-2.47977	-0.653 ± 1.31	0 (0, 0)	1.83 ± 1.96	1.69 (0, 3.72)
Japanese	NOD	p_Bacteroidetes	g_Rikenellaceae RC9 gut group	Yes	Inf	TRUE	TRUE	TRUE	TRUE	-2.46359	0 ± 0	0 (0, 0)	2.46 ± 2.21	3.12 (1.56, 3.7)
Japanese	B6	p_Bacteroidetes	g_Muribaculum	No	50	FALSE	TRUE	TRUE	TRUE	2.4551	1.94 ± 1.45	2.38 (2.01, 2.61)	-0.511 ± 0.841	-0.218 (-0.914, 0.145)
Japanese	B6	p_Verrucomicrobia	g_Akkermansia	No	44	FALSE	FALSE	TRUE	TRUE	2.41974	2.35 ± 1.57	2.76 (2.52, 3.23)	-0.0657 ± 0.704	0.11 (-0.268, 0.392)
Ketogenic	AJ	p_Firmicutes	g_Faecalibaculum	No	42	FALSE	TRUE	TRUE	TRUE	2.33197	1.25 ± 1.19	1.22 (0.403, 2.03)	-1.09 ± 1.27	-0.605 (-2.03, 0)
Ketogenic	B6	p_Firmicutes	g_GCA-900066575	No	52	FALSE	FALSE	TRUE	TRUE	2.3111	2.28 ± 0.628	2.07 (1.77, 2.92)	-0.0322 ± 0.891	-0.233 (-0.477, 0.876)
Ketogenic	B6	p_Firmicutes	g_Faecalibaculum	No	54	FALSE	TRUE	TRUE	TRUE	2.30799	1.49 ± 0.627	1.4 (1.21, 1.92)	-0.821 ± 0.622	-0.895 (-1.17, -0.261)
Ketogenic	FVB	p_Actinobacteria	g_Bifidobacterium	No	49	FALSE	TRUE	TRUE	TRUE	-2.26748	-0.538 ± 1.17	0 (0, 0)	1.73 ± 2.21	2.64 (1.82, 2.87)
Ketogenic	B6	p_Firmicutes	f_Clostridiales vadinBB60 group_g_	No	53	FALSE	FALSE	TRUE	TRUE	-2.13261	-1.09 ± 1.33	0 (-2.26, 0)	1.04 ± 0.842	1.02 (0.564, 1.41)
Ketogenic	FVB	p_Bacteroidetes	f_Muribaculaceae_g_	No	44	FALSE	FALSE	TRUE	TRUE	-2.01596	-0.132 ± 0.422	0 (-0.0235, 0)	1.88 ± 0.795	1.9 (1.4, 2.63)
Ketogenic	FVB	p_Firmicutes	g_Erysipelatoclostridium	No	42	FALSE	FALSE	TRUE	TRUE	1.97775	0.901 ± 0.566	0.835 (0.507, 1.39)	-1.08 ± 0.845	-0.933 (-1.46, -0.656)
Mediterranean	B6	p_Firmicutes	g_Lactobacillus	No	43	FALSE	FALSE	FALSE	TRUE	1.96121	2.68 ± 0.668	2.78 (2.45, 3.12)	0.717 ± 1.25	0.336 (-0.125, 1.45)
Ketogenic	FVB	p_Firmicutes	g_Faecalibaculum	No	43	FALSE	FALSE	TRUE	TRUE	1.95592	0.756 ± 1.18	0.729 (-0.121, 1.72)	-1.2 ± 1.54	-0.825 (-2.65, 0)
Ketogenic	NOD	p_Firmicutes	g_Roseburia	Yes	Inf	TRUE	TRUE	TRUE	TRUE	1.89845	1.9 ± 1.08	2.31 (1.92, 2.49)	0 ± 0	0 (0, 0)
Mediterranean	FVB	p_Actinobacteria	g_Bifidobacterium	No	58	FALSE	TRUE	TRUE	TRUE	-1.88468	-0.102 ± 0.411	0 (0, 0.0763)	1.78 ± 2.22	2.69 (1.88, 2.9)
Mediterranean	B6	p_Bacteroidetes	g_Rikenellaceae RC9 gut group	Yes	Inf	TRUE	TRUE	TRUE	TRUE	-1.8351	0 ± 0	0 (0, 0)	1.84 ± 1.97	1.69 (0, 3.69)
Ketogenic	AJ	p_Bacteroidetes	g_uncultured Bacteroidales bacterium	No	33	FALSE	FALSE	FALSE	TRUE	-1.81424	-0.44 ± 0.945	0 (0, 0)	1.37 ± 1.31	1.37 (0, 2.53)
Japanese	B6	p_Bacteroidetes	g_Rikenellaceae RC9 gut group	Yes	Inf	TRUE	TRUE	TRUE	TRUE	-1.80323	0 ± 0	0 (0, 0)	1.8 ± 1.93	1.69 (0, 3.62)
Ketogenic	AJ	p_Firmicutes	g_Blautia	No	45	FALSE	TRUE	TRUE	TRUE	1.79988	1.38 ± 1.56	1.75 (1.2, 2.36)	-0.424 ± 0.73	0 (-0.537, 0)
Ketogenic	AJ	p_Proteobacteria	g_Ralstonia	Yes	Inf	TRUE	TRUE	TRUE	TRUE	1.78938	0 ± 0	0 (0, 0)	-1.79 ± 1.57	-2.44 (-2.68, 0)
Japanese	NOD	p_Bacteroidetes	g_Rikenella	Yes	Inf	TRUE	TRUE	TRUE	TRUE	-1.78466	0 ± 0	0 (0, 0)	1.78 ± 1.59	2.32 (1.16, 2.68)
Mediterranean	FVB	p_Firmicutes	f_Clostridiales vadinBB60 group_g_uncultured bacterium	No	41	FALSE	FALSE	FALSE	TRUE	1.77366	0.359 ± 0.62	0.22 (-0.15, 0.852)	-1.41 ± 1.37	-1.39 (-2.33, -0.0362)
Mediterranean	AJ	p_Proteobacteria	g_Ralstonia	Yes	Inf	TRUE	TRUE	TRUE	TRUE	1.76041	0 ± 0	0 (0, 0)	-1.76 ± 1.55	-2.39 (-2.63, 0)
Ketogenic	NOD	p_Bacteroidetes	g_Rikenella	Yes	Inf	TRUE	TRUE	TRUE	TRUE	-1.74666	0 ± 0	0 (0, 0)	1.75 ± 1.59	2.14 (1.07, 2.62)
Ketogenic	B6	p_Bacteroidetes	g_mouse gut metagenome	No	41	FALSE	FALSE	FALSE	TRUE	1.66544	0.465 ± 2.11	-0.369 (-1.58, 2.75)	-1.2 ± 0.597	-1.35 (-1.63, -0.953)
Ketogenic	B6	p_Firmicutes	g_Ruminiclostridium 9	No	48	FALSE	FALSE	TRUE	TRUE	1.66089	1.44 ± 0.531	1.32 (1.06, 1.78)	-0.223 ± 0.828	-0.0817 (-0.588, 0.376)
Japanese	FVB	p_Firmicutes	g_Ruminococcus 1	Yes	Inf	TRUE	TRUE	TRUE	TRUE	1.65094	1.65 ± 0.98	1.81 (1.1, 2.4)	0 ± 0	0 (0, 0)
Ketogenic	B6	p_Firmicutes	g_[Eubacterium] coprostanoligenes group	No	54	FALSE	TRUE	TRUE	TRUE	1.64051	1.02 ± 1.61	1.43 (0, 2.2)	-0.62 ± 1.05	0 (-1.27, 0)
Japanese	AJ	p_Firmicutes	g_Ruminococcaceae UCG-005	Yes	Inf	TRUE	TRUE	TRUE	TRUE	-1.63304	-1.63 ± 1.31	-1.93 (-2.52, 0)	0 ± 0	0 (0, 0)
Ketogenic	B6	p_Firmicutes	f_Lachnospiraceae_g_uncultured	No	47	FALSE	FALSE	TRUE	TRUE	1.6124	1.04 ± 0.496	1.14 (0.778, 1.25)	-0.572 ± 0.927	-0.502 (-1.32, -0.0111)
Ketogenic	B6	p_Firmicutes	g_Ruminococcaceae NK4A214 group	No	50	FALSE	FALSE	TRUE	TRUE	1.59555	-0.219 ± 0.657	0 (0, 0)	-1.81 ± 0.786	-2.07 (-2.2, -1.58)
Japanese	B6	p_Firmicutes	f_Clostridiales vadinBB60 group_g_uncultured bacterium	No	50	FALSE	TRUE	TRUE	TRUE	1.56892	1.17 ± 0.753	1.24 (0.635, 1.77)	-0.402 ± 1.11	-0.0959 (-0.499, 0)
Japanese	B6	p_Firmicutes	g_Family XIII AD3011 group	Yes	Inf	TRUE	TRUE	TRUE	TRUE	1.56288	0 ± 0	0 (0, 0)	-1.56 ± 1.4	-1.79 (-2.7, 0)
Ketogenic	FVB	p_Firmicutes	g_GCA-900066575	No	35	FALSE	FALSE	FALSE	TRUE	1.55993	1.01 ± 0.822	0.895 (0.656, 1.74)	-0.552 ± 0.754	-0.535 (-1.04, -0.21)
Japanese	NOD	p_Firmicutes	g_Staphylococcus	Yes	Inf	TRUE	TRUE	TRUE	TRUE	-1.55521	-1.56 ± 1.34	-1.53 (-2.28, -0.537)	0 ± 0	0 (0, 0)
Ketogenic	B6	p_Firmicutes	g_Erysipelatoclostridium	No	63	TRUE	TRUE	TRUE	TRUE	1.46728	1.26 ± 0.704	1.38 (1.01, 1.66)	-0.205 ± 0.797	0 (-0.127, 0)
Japanese	FVB	p_Actinobacteria	g_Bifidobacterium	No	47	FALSE	FALSE	TRUE	TRUE	-1.46641	0.294 ± 0.418	0 (0, 0.496)	1.76 ± 2.2	2.66 (1.8, 2.9)
Ketogenic	NOD	p_Bacteroidetes	g_uncultured Bacteroidales bacterium	No	35	FALSE	FALSE	FALSE	TRUE	-1.46622	-0.265 ± 0.65	0 (0, 0)	1.2 ± 3.15	2.2 (-0.0631, 2.97)
Ketogenic	FVB	p_Firmicutes	g_Ruminococcaceae NK4A214 group	Yes	Inf	TRUE	TRUE	TRUE	TRUE	1.43656	0 ± 0	0 (0, 0)	-1.44 ± 0.715	-1.42 (-1.92, -1.21)
Ketogenic	AJ	p_Firmicutes	g_Butyricicoccus	Yes	Inf	TRUE	TRUE	TRUE	TRUE	-1.4173	-1.42 ± 1.39	-1.75 (-2.67, 0)	0 ± 0	0 (0, 0)
Japanese	NOD	p_Firmicutes	g_Ruminococcaceae UCG-005	Yes	Inf	TRUE	TRUE	TRUE	TRUE	-1.41028	-1.41 ± 0.431	-1.49 (-1.54, -1.46)	0 ± 0	0 (0, 0)
Mediterranean	NOD	p_Firmicutes	f_Family XIII_g_	Yes	Inf	TRUE	TRUE	TRUE	TRUE	-1.39708	-1.4 ± 0.632	-1.55 (-1.68, -1.28)	0 ± 0	0 (0, 0)
Japanese	B6	p_Firmicutes	g_Lachnospiraceae UCG-001	Yes	Inf	TRUE	TRUE	TRUE	TRUE	-1.38401	-1.38 ± 1.39	-1.86 (-2.41, 0)	0 ± 0	0 (0, 0)
Ketogenic	FVB	p_Firmicutes	g_Lachnospiraceae NK4A136 group	No	39	FALSE	FALSE	TRUE	TRUE	-1.34296	-0.361 ± 0.74	0 (-0.517, 0)	0.982 ± 0.623	0.824 (0.552, 1.38)
Mediterranean	FVB	p_Bacteroidetes	g_Rikenella	Yes	Inf	TRUE	TRUE	TRUE	TRUE	-1.3429	0 ± 0	0 (0, 0)	1.34 ± 1.14	1.87 (0, 2.26)
Japanese	FVB	p_Bacteroidetes	g_Rikenella	Yes	Inf	TRUE	TRUE	TRUE	TRUE	-1.3227	0 ± 0	0 (0, 0)	1.32 ± 1.12	1.87 (0, 2.23)
Ketogenic	FVB	p_Bacteroidetes	g_Rikenella	Yes	Inf	TRUE	TRUE	TRUE	TRUE	-1.3108	0 ± 0	0 (0, 0)	1.31 ± 1.12	1.81 (0, 2.2)
Mediterranean	NOD	p_Firmicutes	g_Family XIII AD3011 group	Yes	Inf	TRUE	TRUE	TRUE	TRUE	-1.30631	-1.31 ± 1.11	-1.81 (-2.14, 0)	0 ± 0	0 (0, 0)
Japanese	B6	p_Firmicutes	g_Streptococcus	Yes	Inf	TRUE	TRUE	TRUE	TRUE	1.29298	0 ± 0	0 (0, 0)	-1.29 ± 0.637	-1.27 (-1.49, -0.883)
Ketogenic	B6	p_Firmicutes	f_Erysipelotrichaceae_g_uncultured bacterium	Yes	Inf	TRUE	TRUE	TRUE	TRUE	-1.28546	-1.29 ± 0.902	-1.73 (-1.94, -0.303)	0 ± 0	0 (0, 0)
Ketogenic	NOD	p_Firmicutes	g_Ruminococcus 1	Yes	Inf	TRUE	TRUE	TRUE	TRUE	1.25923	0 ± 0	0 (0, 0)	-1.26 ± 1.13	-1.58 (-1.89, -0.788)
Ketogenic	B6	p_Firmicutes	g_Streptococcus	Yes	Inf	TRUE	TRUE	TRUE	TRUE	1.25102	0 ± 0	0 (0, 0)	-1.25 ± 0.633	-1.25 (-1.49, -0.778)
Mediterranean	NOD	p_Firmicutes	f_Christensenellaceae_g_uncultured	Yes	Inf	TRUE	TRUE	TRUE	TRUE	-1.18586	-1.19 ± 1.33	-0.921 (-2.11, 0)	0 ± 0	0 (0, 0)
Ketogenic	NOD	p_Firmicutes	g_Erysipelatoclostridium	No	34	FALSE	FALSE	FALSE	TRUE	1.16233	0.821 ± 0.717	1.13 (0.945, 1.17)	-0.341 ± 0.591	0 (-0.512, 0)
Mediterranean	AJ	p_Firmicutes	g_Lachnospiraceae NK4A136 group	No	43	FALSE	TRUE	TRUE	TRUE	1.15459	1.16 ± 1.28	1.06 (0.509, 1.71)	0.0024 ± 0.384	0 (0, 0)
Japanese	B6	p_Tenericutes	g_Anaeroplasma	No	61	TRUE	TRUE	TRUE	TRUE	1.14978	0.832 ± 0.944	0.504 (0.202, 1.22)	-0.318 ± 0.9	0 (0, 0)
Mediterranean	NOD	p_Firmicutes	g_uncultured Clostridia bacterium	Yes	Inf	TRUE	TRUE	TRUE	TRUE	-1.13891	-1.14 ± 1.07	-1.18 (-2.14, 0)	0 ± 0	0 (0, 0)
Ketogenic	AJ	p_Firmicutes	g_Ruminococcaceae UCG-014	Yes	Inf	TRUE	TRUE	TRUE	TRUE	-1.13468	-1.13 ± 1.28	-0.702 (-1.89, 0)	0 ± 0	0 (0, 0)
Ketogenic	FVB	p_Actinobacteria	f_Eggerthellaceae_g_	Yes	Inf	TRUE	TRUE	TRUE	TRUE	-1.13221	-1.13 ± 0.495	-1.18 (-1.42, -1.01)	0 ± 0	0 (0, 0)
Mediterranean	AJ	p_Firmicutes	g_GCA-900066225	Yes	Inf	TRUE	TRUE	TRUE	TRUE	-1.06559	-1.07 ± 0.731	-1.34 (-1.52, -0.887)	0 ± 0	0 (0, 0)
Mediterranean	NOD	p_Tenericutes	f_uncultured bacterium_g_uncultured bacterium	Yes	Inf	TRUE	TRUE	TRUE	TRUE	-1.06079	-1.06 ± 1.19	-0.732 (-2.06, 0)	0 ± 0	0 (0, 0)
Japanese	NOD	p_Firmicutes	g_Ruminococcaceae UCG-013	Yes	Inf	TRUE	TRUE	TRUE	TRUE	-1.03737	-1.04 ± 1.25	-0.613 (-1.91, 0)	0 ± 0	0 (0, 0)
Japanese	NOD	p_Firmicutes	g_Defluviitaleaceae UCG-011	Yes	Inf	TRUE	TRUE	TRUE	TRUE	-1.0163	-1.02 ± 1.58	0 (-2.13, 0)	0 ± 0	0 (0, 0)
Mediterranean	NOD	p_Firmicutes	g_Defluviitaleaceae UCG-011	Yes	Inf	TRUE	TRUE	TRUE	TRUE	-1.00733	-1.01 ± 1.11	-0.732 (-2.08, 0)	0 ± 0	0 (0, 0)
Ketogenic	B6	p_Firmicutes	g_Turicibacter	Yes	Inf	TRUE	TRUE	TRUE	TRUE	1.00429	0 ± 0	0 (0, 0)	-1 ± 1.14	-0.722 (-1.85, 0)
Mediterranean	AJ	p_Firmicutes	g_Caproiciproducens	Yes	Inf	TRUE	TRUE	TRUE	TRUE	0.991792	0 ± 0	0 (0, 0)	-0.992 ± 1	-0.667 (-1.7, -0.2)
Mediterranean	B6	p_Tenericutes	f_uncultured bacterium_g_uncultured bacterium	Yes	Inf	TRUE	TRUE	TRUE	TRUE	-0.977639	-0.978 ± 1.06	-0.682 (-1.98, 0)	0 ± 0	0 (0, 0)
Ketogenic	NOD	p_Firmicutes	g_Turicibacter	Yes	Inf	TRUE	TRUE	TRUE	TRUE	0.969478	0 ± 0	0 (0, 0)	-0.969 ± 2.33	-1.92 (-2.3, -0.118)
Japanese	AJ	p_Tenericutes	g_Anaeroplasma	Yes	Inf	TRUE	TRUE	TRUE	TRUE	-0.966263	-0.966 ± 1.09	-0.573 (-1.64, 0)	0 ± 0	0 (0, 0)
Mediterranean	B6	p_Tenericutes	g_uncultured Erysipelotrichaceae bacterium	Yes	Inf	TRUE	TRUE	TRUE	TRUE	-0.959149	-0.959 ± 1.26	0 (-2.26, 0)	0 ± 0	0 (0, 0)
Mediterranean	FVB	p_Firmicutes	g_Ruminococcus 1	Yes	Inf	TRUE	TRUE	TRUE	TRUE	0.957195	0.957 ± 1.06	0.855 (0, 1.89)	0 ± 0	0 (0, 0)
Mediterranean	B6	p_Firmicutes	g_Ruminococcaceae UCG-005	Yes	Inf	TRUE	TRUE	TRUE	TRUE	-0.957024	-0.957 ± 1.24	0 (-2.34, 0)	0 ± 0	0 (0, 0)
Mediterranean	AJ	p_Firmicutes	g_UBA1819	Yes	Inf	TRUE	TRUE	TRUE	TRUE	0.938315	0 ± 0	0 (0, 0)	-0.938 ± 1.46	0 (-2.25, 0)
Ketogenic	FVB	p_Firmicutes	g_Clostridium sensu stricto 1	Yes	Inf	TRUE	TRUE	TRUE	TRUE	0.934839	0 ± 0	0 (0, 0)	-0.935 ± 1.37	-0.934 (-2, 0)
Ketogenic	B6	p_Firmicutes	g_Ruminococcaceae UCG-005	Yes	Inf	TRUE	TRUE	TRUE	TRUE	-0.928531	-0.929 ± 0.814	-0.798 (-1.51, -0.382)	0 ± 0	0 (0, 0)
Japanese	FVB	p_Firmicutes	g_Lactococcus	No	40	FALSE	FALSE	FALSE	TRUE	0.928495	-0.24 ± 0.634	0 (0, 0)	-1.17 ± 0.552	-1.1 (-1.41, -0.78)
Ketogenic	FVB	p_Firmicutes	g_Ruminiclostridium 9	No	34	FALSE	FALSE	FALSE	TRUE	0.926995	0.931 ± 0.813	1.25 (0.522, 1.33)	0.00422 ± 0.301	0.0176 (-0.164, 0.192)
Mediterranean	FVB	p_Firmicutes	g_Tyzzerella 3	Yes	Inf	TRUE	TRUE	TRUE	TRUE	-0.914562	-0.915 ± 0.787	-1.02 (-1.47, -0.216)	0 ± 0	0 (0, 0)
Mediterranean	FVB	p_Tenericutes	f_uncultured bacterium_g_uncultured bacterium	Yes	Inf	TRUE	TRUE	TRUE	TRUE	-0.906427	-0.906 ± 1.01	-0.785 (-1.7, 0)	0 ± 0	0 (0, 0)
Ketogenic	AJ	p_Firmicutes	g_Streptococcus	Yes	Inf	TRUE	TRUE	TRUE	TRUE	0.905178	0 ± 0	0 (0, 0)	-0.905 ± 0.813	-0.768 (-1.25, -0.367)
Japanese	NOD	p_Proteobacteria	f_Enterobacteriaceae_g_	Yes	Inf	TRUE	TRUE	TRUE	TRUE	-0.894298	-0.894 ± 1.05	-0.546 (-1.87, 0)	0 ± 0	0 (0, 0)
Ketogenic	FVB	p_Firmicutes	g_Blautia	No	55	TRUE	TRUE	TRUE	TRUE	0.892911	0.629 ± 1.7	0.653 (0.185, 1.32)	-0.263 ± 0.745	0 (0, 0)
Japanese	B6	p_Firmicutes	g_Dubosiella	Yes	Inf	TRUE	TRUE	TRUE	TRUE	-0.874215	0 ± 0	0 (0, 0)	0.874 ± 2.33	0.317 (-0.975, 3.26)
Japanese	NOD	p_Firmicutes	g_uncultured Clostridia bacterium	Yes	Inf	TRUE	TRUE	TRUE	TRUE	-0.873123	-0.873 ± 1.37	0 (-1.7, 0)	0 ± 0	0 (0, 0)
Ketogenic	FVB	p_Firmicutes	g_Caproiciproducens	No	35	FALSE	FALSE	FALSE	TRUE	0.871806	-0.859 ± 0.403	-0.911 (-1.11, -0.652)	-1.73 ± 1.1	-2.15 (-2.39, -1.42)
Ketogenic	FVB	p_Firmicutes	f_Erysipelotrichaceae_g_uncultured bacterium	No	43	FALSE	FALSE	TRUE	TRUE	-0.852847	-1.31 ± 0.881	-1.43 (-1.97, -0.715)	-0.46 ± 1.3	0 (0, 0)
Japanese	NOD	p_Firmicutes	g_UBA1819	Yes	Inf	TRUE	TRUE	TRUE	TRUE	-0.841453	-0.841 ± 0.953	-0.623 (-1.72, 0)	0 ± 0	0 (0, 0)
Ketogenic	AJ	p_Firmicutes	f_Erysipelotrichaceae_g_uncultured bacterium	No	39	FALSE	FALSE	TRUE	TRUE	-0.838661	-1.18 ± 0.883	-1.12 (-1.44, -0.486)	-0.339 ± 0.958	0 (0, 0)
Japanese	FVB	p_Firmicutes	g_Ruminiclostridium 6	Yes	Inf	TRUE	TRUE	TRUE	TRUE	-0.819696	-0.82 ± 0.974	-0.844 (-1.67, 0)	0 ± 0	0 (0, 0)
Ketogenic	FVB	p_Firmicutes	g_Ruminococcaceae UCG-014	No	46	FALSE	TRUE	TRUE	TRUE	-0.813095	-0.301 ± 0.636	0 (0, 0)	0.512 ± 0.903	0.489 (-0.201, 0.813)
Japanese	B6	p_Firmicutes	g_uncultured Clostridiales bacterium	Yes	Inf	TRUE	TRUE	TRUE	TRUE	-0.803042	-0.803 ± 0.875	-0.734 (-1.48, 0)	0 ± 0	0 (0, 0)
Japanese	AJ	p_Bacteroidetes	g_Parabacteroides	Yes	Inf	TRUE	TRUE	TRUE	TRUE	0.796366	0.796 ± 1.74	1.22 (1.01, 1.73)	0 ± 0	0 (0, 0)
Japanese	B6	p_Firmicutes	g_Romboutsia	No	58	TRUE	TRUE	TRUE	TRUE	-0.79633	-0.499 ± 1.41	0 (0, 0)	0.297 ± 1.37	0.731 (-0.441, 1.14)
Ketogenic	B6	p_Firmicutes	g_Butyricicoccus	Yes	Inf	TRUE	TRUE	TRUE	TRUE	-0.79521	-0.795 ± 1.34	0 (-1.89, 0)	0 ± 0	0 (0, 0)
Ketogenic	AJ	p_Firmicutes	g_A2	No	42	FALSE	TRUE	TRUE	TRUE	-0.790271	-0.28 ± 0.84	0 (0, 0)	0.51 ± 1.28	0.442 (0.223, 1.09)
Ketogenic	NOD	p_Firmicutes	g_Dubosiella	Yes	Inf	TRUE	TRUE	TRUE	TRUE	0.775743	0 ± 0	0 (0, 0)	-0.776 ± 0.821	-0.692 (-1.16, -0.346)
Ketogenic	FVB	p_Firmicutes	g_Marvinbryantia	No	42	FALSE	FALSE	TRUE	TRUE	0.766429	0.0875 ± 0.824	0.139 (-0.464, 0.418)	-0.679 ± 0.935	-0.202 (-1.09, 0)
Mediterranean	AJ	p_Firmicutes	g_Enterococcus	Yes	Inf	TRUE	TRUE	TRUE	TRUE	0.758369	0 ± 0	0 (0, 0)	-0.758 ± 1.08	0 (-1.67, 0)
Mediterranean	B6	p_Bacteroidetes	g_Odoribacter	No	55	FALSE	FALSE	TRUE	TRUE	-0.752659	1.68 ± 1.79	1.5 (0, 3.32)	2.44 ± 0.703	2.45 (2.03, 2.86)
Japanese	NOD	p_Firmicutes	g_Dubosiella	Yes	Inf	TRUE	TRUE	TRUE	TRUE	0.737737	0 ± 0	0 (0, 0)	-0.738 ± 0.726	-0.761 (-1.11, -0.38)
Mediterranean	FVB	p_Firmicutes	g_Ruminococcaceae UCG-005	Yes	Inf	TRUE	TRUE	TRUE	TRUE	-0.736757	-0.737 ± 0.762	-0.658 (-1.03, -0.123)	0 ± 0	0 (0, 0)
Japanese	NOD	p_Firmicutes	g_Roseburia	Yes	Inf	TRUE	TRUE	TRUE	TRUE	0.722492	0.722 ± 0.618	0.792 (0.192, 1.21)	0 ± 0	0 (0, 0)
Japanese	NOD	p_Firmicutes	g_Family XIII UCG-001	Yes	Inf	TRUE	TRUE	TRUE	TRUE	-0.699094	-0.699 ± 1.08	0 (-1.52, 0)	0 ± 0	0 (0, 0)
Mediterranean	AJ	p_Firmicutes	g_Acetatifactor	Yes	Inf	TRUE	TRUE	TRUE	TRUE	0.694352	0 ± 0	0 (0, 0)	-0.694 ± 0.969	0 (-1.67, 0)
Mediterranean	NOD	p_Cyanobacteria	o_Gastranaerophilales_f_g_	Yes	Inf	TRUE	TRUE	TRUE	TRUE	0.68965	0.69 ± 0.772	0.667 (0.314, 1.14)	0 ± 0	0 (0, 0)
Ketogenic	FVB	p_Firmicutes	g_Dubosiella	Yes	Inf	TRUE	TRUE	TRUE	TRUE	0.68518	0 ± 0	0 (0, 0)	-0.685 ± 0.975	0 (-1.64, 0)
Mediterranean	NOD	p_Firmicutes	f_Erysipelotrichaceae_g_uncultured	Yes	Inf	TRUE	TRUE	TRUE	TRUE	-0.678679	-0.679 ± 1.02	0 (-1.33, 0)	0 ± 0	0 (0, 0)
Ketogenic	NOD	p_Firmicutes	g_Clostridium sensu stricto 1	No	37	FALSE	FALSE	FALSE	TRUE	-0.669877	-0.4 ± 0.981	0 (0, 0)	0.27 ± 1.29	0.661 (-0.254, 0.988)
Mediterranean	B6	p_Proteobacteria	g_Bilophila	Yes	Inf	TRUE	TRUE	TRUE	TRUE	-0.645452	0 ± 0	0 (0, 0)	0.645 ± 0.866	0.056 (0, 1.55)
Ketogenic	B6	p_Proteobacteria	g_Bilophila	Yes	Inf	TRUE	TRUE	TRUE	TRUE	-0.637286	0 ± 0	0 (0, 0)	0.637 ± 0.875	0.0157 (0, 1.58)
Japanese	NOD	p_Firmicutes	g_Butyricicoccus	Yes	Inf	TRUE	TRUE	TRUE	TRUE	-0.618522	-0.619 ± 0.959	0 (-1.34, 0)	0 ± 0	0 (0, 0)
Mediterranean	NOD	p_Tenericutes	g_uncultured Firmicutes bacterium	Yes	Inf	TRUE	TRUE	TRUE	TRUE	-0.61091	-0.611 ± 0.7	-0.358 (-1.22, 0)	0 ± 0	0 (0, 0)
Mediterranean	NOD	p_Tenericutes	g_uncultured Erysipelotrichaceae bacterium	Yes	Inf	TRUE	TRUE	TRUE	TRUE	-0.604594	-0.605 ± 0.918	0 (-1.07, 0)	0 ± 0	0 (0, 0)
Japanese	FVB	p_Firmicutes	g_Romboutsia	No	47	FALSE	FALSE	TRUE	TRUE	-0.587476	-0.132 ± 0.348	0 (0, 0)	0.456 ± 0.968	0.601 (-0.00947, 1.11)
Ketogenic	AJ	p_Proteobacteria	g_Citrobacter	Yes	Inf	TRUE	TRUE	TRUE	TRUE	0.58162	0.582 ± 1.05	0.387 (0, 1.24)	0 ± 0	0 (0, 0)
Mediterranean	FVB	p_Tenericutes	g_Anaeroplasma	No	49	FALSE	FALSE	TRUE	TRUE	0.573601	0.599 ± 1.62	0.862 (0.122, 1.59)	0.0251 ± 0.071	0 (0, 0)
Japanese	B6	p_Firmicutes	f_Erysipelotrichaceae_g_uncultured	Yes	Inf	TRUE	TRUE	TRUE	TRUE	0.55733	0 ± 0	0 (0, 0)	-0.557 ± 0.856	0 (-1.34, 0)
Japanese	B6	p_Proteobacteria	g_Desulfovibrio	Yes	Inf	TRUE	TRUE	TRUE	TRUE	0.557163	0 ± 0	0 (0, 0)	-0.557 ± 0.731	-0.327 (-1.11, 0.0185)
Ketogenic	NOD	p_Firmicutes	g_Acetatifactor	Yes	Inf	TRUE	TRUE	TRUE	TRUE	-0.552903	-0.553 ± 0.892	0 (-0.949, 0)	0 ± 0	0 (0, 0)
Mediterranean	FVB	p_Firmicutes	g_Lactococcus	No	47	FALSE	FALSE	FALSE	TRUE	0.551595	-0.594 ± 0.968	0 (-0.98, 0)	-1.15 ± 0.523	-1.05 (-1.44, -0.78)
Mediterranean	NOD	p_Firmicutes	g_Acetatifactor	Yes	Inf	TRUE	TRUE	TRUE	TRUE	-0.545858	-0.546 ± 0.939	-0.238 (-0.85, 0.0745)	0 ± 0	0 (0, 0)
Ketogenic	B6	p_Firmicutes	f_Erysipelotrichaceae_g_uncultured	Yes	Inf	TRUE	TRUE	TRUE	TRUE	0.543598	0 ± 0	0 (0, 0)	-0.544 ± 0.833	0 (-1.34, 0)
Ketogenic	B6	p_Proteobacteria	g_Desulfovibrio	Yes	Inf	TRUE	TRUE	TRUE	TRUE	0.528933	0 ± 0	0 (0, 0)	-0.529 ± 0.737	-0.283 (-1.03, 0.0185)
Ketogenic	AJ	p_Actinobacteria	g_Enterorhabdus	No	41	FALSE	TRUE	TRUE	TRUE	0.528094	-0.169 ± 0.506	0 (0, 0)	-0.697 ± 0.524	-0.924 (-1.01, -0.241)
Ketogenic	FVB	p_Cyanobacteria	o_Gastranaerophilales_f_g_	No	47	FALSE	TRUE	TRUE	TRUE	-0.522475	-0.252 ± 0.796	0 (0, 0)	0.271 ± 0.913	0.477 (-0.371, 0.768)
Mediterranean	B6	p_Proteobacteria	g_Desulfovibrio	Yes	Inf	TRUE	TRUE	TRUE	TRUE	0.520766	0 ± 0	0 (0, 0)	-0.521 ± 0.728	-0.27 (-1.04, 0.0203)
Ketogenic	AJ	p_Firmicutes	g_ASF356	Yes	Inf	TRUE	TRUE	TRUE	TRUE	0.511705	0 ± 0	0 (0, 0)	-0.512 ± 0.625	-0.232 (-0.956, 0)
Japanese	B6	p_Firmicutes	g_Clostridium sensu stricto 1	No	42	FALSE	FALSE	FALSE	TRUE	0.511118	-0.352 ± 0.995	0 (0, 0)	-0.863 ± 0.898	-0.938 (-1.67, 0.0379)
Japanese	B6	p_Firmicutes	g_Lactococcus	Yes	Inf	TRUE	TRUE	TRUE	TRUE	0.497718	0 ± 0	0 (0, 0)	-0.498 ± 0.543	-0.277 (-0.758, -0.22)
Japanese	FVB	p_Firmicutes	g_Tyzzerella	No	40	FALSE	FALSE	FALSE	TRUE	-0.496683	-0.967 ± 1.22	0 (-2.11, 0)	-0.47 ± 0.396	-0.607 (-0.718, -0.329)
Ketogenic	B6	p_Firmicutes	g_UBA1819	No	45	FALSE	FALSE	FALSE	TRUE	0.48645	-0.713 ± 1.3	-0.614 (-1.43, 0)	-1.2 ± 1.69	0 (-2.73, 0)
Japanese	AJ	p_Firmicutes	g_Lactococcus	No	47	FALSE	TRUE	TRUE	TRUE	0.454141	0.111 ± 0.332	0 (0, 0)	-0.344 ± 0.925	-0.543 (-0.719, 0.0126)
Ketogenic	FVB	p_Firmicutes	g_[Clostridium] innocuum group	Yes	Inf	TRUE	TRUE	TRUE	TRUE	-0.447078	-0.447 ± 1.14	0 (-1.11, 0)	0 ± 0	0 (0, 0)
Mediterranean	NOD	p_Firmicutes	g_Clostridium sensu stricto 1	No	52	TRUE	TRUE	TRUE	TRUE	-0.44035	-0.273 ± 0.773	0 (0, 0)	0.167 ± 1.17	0.713 (-0.23, 0.837)
Mediterranean	AJ	p_Proteobacteria	g_Klebsiella	Yes	Inf	TRUE	TRUE	TRUE	TRUE	0.428954	0 ± 0	0 (0, 0)	-0.429 ± 0.947	0 (-0.242, 0)
Ketogenic	AJ	p_Firmicutes	g_Marvinbryantia	Yes	Inf	TRUE	TRUE	TRUE	TRUE	-0.394317	-0.394 ± 0.881	0 (-0.306, 0)	0 ± 0	0 (0, 0)
Mediterranean	FVB	p_Firmicutes	g_Ruminiclostridium 6	Yes	Inf	TRUE	TRUE	TRUE	TRUE	-0.374944	-0.375 ± 0.896	0 (-0.102, 0)	0 ± 0	0 (0, 0)
Mediterranean	FVB	p_Firmicutes	g_[Eubacterium] ventriosum group	Yes	Inf	TRUE	TRUE	TRUE	TRUE	-0.364356	-0.364 ± 0.616	-0.13 (-0.367, 0)	0 ± 0	0 (0, 0)
Ketogenic	NOD	p_Bacteroidetes	g_Muribaculum	No	33	FALSE	FALSE	FALSE	TRUE	-0.353111	-0.387 ± 0.948	0 (0, 0)	-0.0339 ± 0.602	-0.23 (-0.372, 0.206)
Japanese	AJ	p_Firmicutes	g_Marvinbryantia	Yes	Inf	TRUE	TRUE	TRUE	TRUE	-0.348661	-0.349 ± 0.915	0 (-0.95, 0)	0 ± 0	0 (0, 0)
Mediterranean	AJ	p_Firmicutes	g_Ruminococcaceae UCG-014	Yes	Inf	TRUE	TRUE	TRUE	TRUE	0.339452	0.339 ± 0.953	0.144 (-0.148, 0.631)	0 ± 0	0 (0, 0)
Ketogenic	AJ	p_Firmicutes	g_[Clostridium] innocuum group	No	31	FALSE	FALSE	FALSE	TRUE	0.328494	0.0593 ± 1.65	0.553 (-1.17, 1.36)	-0.269 ± 0.763	0 (-0.102, 0)
Ketogenic	FVB	p_Firmicutes	g_Ruminococcaceae UCG-010	No	45	FALSE	TRUE	TRUE	TRUE	-0.325742	-0.632 ± 0.99	0 (-0.885, 0)	-0.306 ± 0.536	-0.329 (-0.482, -0.173)
Japanese	AJ	p_Firmicutes	g_Ruminococcaceae UCG-014	Yes	Inf	TRUE	TRUE	TRUE	TRUE	0.310123	0.31 ± 1.34	0.73 (0, 1.38)	0 ± 0	0 (0, 0)
Japanese	FVB	p_Cyanobacteria	o_Gastranaerophilales_f_g_	Yes	Inf	TRUE	TRUE	TRUE	TRUE	-0.301554	0 ± 0	0 (0, 0)	0.302 ± 0.924	0.46 (-0.395, 0.871)
Ketogenic	FVB	p_Firmicutes	g_Ruminococcaceae UCG-009	No	44	FALSE	FALSE	TRUE	TRUE	0.300572	-0.235 ± 0.742	0 (0, 0)	-0.535 ± 0.8	-0.347 (-1.32, -0.129)
Japanese	FVB	p_Firmicutes	g_Lachnospiraceae UCG-001	Yes	Inf	TRUE	TRUE	TRUE	TRUE	0.297732	0.298 ± 0.753	0 (-0.0705, 0.497)	0 ± 0	0 (0, 0)
Ketogenic	AJ	p_Proteobacteria	f_Enterobacteriaceae_g_	No	36	FALSE	FALSE	TRUE	TRUE	0.290636	0.102 ± 0.812	0 (-0.361, 0.445)	-0.189 ± 0.534	0 (0, 0)
Mediterranean	B6	p_Firmicutes	g_Romboutsia	No	58	FALSE	TRUE	TRUE	TRUE	-0.283792	0.0498 ± 0.565	0 (0, 0.118)	0.334 ± 1.35	0.772 (-0.412, 1.16)
Mediterranean	NOD	p_Firmicutes	g_Streptococcus	No	46	FALSE	TRUE	TRUE	TRUE	0.278964	-0.45 ± 1.27	0 (0, 0)	-0.729 ± 0.544	-0.89 (-1.03, -0.506)
Japanese	FVB	p_Tenericutes	f_uncultured bacterium_g_uncultured bacterium	Yes	Inf	TRUE	TRUE	TRUE	TRUE	-0.274913	-0.275 ± 0.452	0 (-0.461, 0)	0 ± 0	0 (0, 0)
Ketogenic	NOD	p_Firmicutes	g_Ruminococcaceae UCG-004	Yes	Inf	TRUE	TRUE	TRUE	TRUE	0.263701	0 ± 0	0 (0, 0)	-0.264 ± 0.258	-0.275 (-0.396, -0.137)
Mediterranean	AJ	p_Firmicutes	g_[Clostridium] innocuum group	Yes	Inf	TRUE	TRUE	TRUE	TRUE	0.254736	0 ± 0	0 (0, 0)	-0.255 ± 0.745	0 (-0.0981, 0)
Ketogenic	B6	p_Cyanobacteria	o_Gastranaerophilales_f_g_	No	55	FALSE	TRUE	TRUE	TRUE	-0.25328	-0.706 ± 1.44	0 (0, 0)	-0.453 ± 0.932	-0.61 (-1, -0.04)
Ketogenic	FVB	p_Bacteroidetes	g_uncultured Bacteroidales bacterium	Yes	Inf	TRUE	TRUE	TRUE	TRUE	0.252052	0 ± 0	0 (0, 0)	-0.252 ± 0.823	0 (-0.52, 0)
Mediterranean	FVB	p_Firmicutes	g_Lachnospiraceae UCG-001	Yes	Inf	TRUE	TRUE	TRUE	TRUE	-0.242679	-0.243 ± 0.459	-0.173 (-0.641, 0)	0 ± 0	0 (0, 0)
Mediterranean	AJ	p_Firmicutes	g_Streptococcus	No	37	FALSE	FALSE	TRUE	TRUE	0.22273	-0.63 ± 1.26	0 (-0.63, 0)	-0.853 ± 0.816	-0.723 (-1.2, -0.344)
Mediterranean	NOD	p_Firmicutes	g_Marvinbryantia	Yes	Inf	TRUE	TRUE	TRUE	TRUE	0.204401	0 ± 0	0 (0, 0)	-0.204 ± 1.11	-0.302 (-0.78, 0.322)
Ketogenic	NOD	p_Firmicutes	g_Streptococcus	No	37	FALSE	FALSE	FALSE	TRUE	0.199458	-0.427 ± 1.05	0 (0, 0)	-0.626 ± 0.752	-0.943 (-1.06, -0.355)
Japanese	NOD	p_Firmicutes	g_Lactococcus	Yes	Inf	TRUE	TRUE	TRUE	TRUE	0.194459	0 ± 0	0 (0, 0)	-0.194 ± 1.25	-0.791 (-0.914, 0.227)
Mediterranean	NOD	p_Firmicutes	g_uncultured Clostridiales bacterium	Yes	Inf	TRUE	TRUE	TRUE	TRUE	-0.184037	-0.184 ± 0.707	-0.024 (-0.629, 0.345)	0 ± 0	0 (0, 0)
Japanese	AJ	p_Proteobacteria	f_Enterobacteriaceae_g_	No	43	FALSE	FALSE	TRUE	TRUE	0.178721	0.00226 ± 1.03	0 (-0.87, 0.822)	-0.176 ± 0.499	0 (0, 0)
Mediterranean	B6	p_Firmicutes	g_Streptococcus	No	53	FALSE	FALSE	TRUE	TRUE	0.17673	-1.08 ± 1.22	-0.68 (-2.06, 0)	-1.26 ± 0.635	-1.21 (-1.49, -0.854)
Mediterranean	NOD	p_Firmicutes	g_Roseburia	Yes	Inf	TRUE	TRUE	TRUE	TRUE	-0.171966	-0.172 ± 1.66	0.136 (-1.11, 1.14)	0 ± 0	0 (0, 0)
Mediterranean	B6	p_Firmicutes	g_uncultured Clostridiales bacterium	Yes	Inf	TRUE	TRUE	TRUE	TRUE	-0.165548	-0.166 ± 0.409	0 (-0.368, 0)	0 ± 0	0 (0, 0)
Ketogenic	AJ	p_Firmicutes	g_Ruminococcaceae UCG-004	Yes	Inf	TRUE	TRUE	TRUE	TRUE	-0.161506	-0.162 ± 0.263	-0.123 (-0.366, 0)	0 ± 0	0 (0, 0)
Japanese	B6	p_Firmicutes	g_Ruminococcus 1	No	49	FALSE	FALSE	TRUE	TRUE	-0.161273	-0.637 ± 1.15	-0.858 (-1.37, -0.478)	-0.475 ± 1.34	0 (0, 0)
Mediterranean	FVB	p_Firmicutes	g_Tyzzerella	No	54	FALSE	FALSE	TRUE	TRUE	0.137346	-0.31 ± 0.496	0 (-0.552, 0)	-0.448 ± 0.426	-0.589 (-0.716, -0.313)
Japanese	FVB	p_Firmicutes	g_Ruminococcaceae UCG-009	No	45	FALSE	FALSE	TRUE	TRUE	0.134921	-0.37 ± 0.918	0 (-0.0705, 0)	-0.505 ± 0.794	-0.318 (-1.22, -0.0992)
Mediterranean	B6	p_Cyanobacteria	o_Gastranaerophilales_f_g_	No	65	TRUE	TRUE	TRUE	TRUE	0.133643	-0.325 ± 1.03	0 (0, 0)	-0.458 ± 0.902	-0.61 (-1.02, -0.0333)
Ketogenic	AJ	p_Bacteroidetes	g_Muribaculum	No	39	FALSE	FALSE	TRUE	TRUE	-0.132878	-0.866 ± 1.04	0 (-1.91, 0)	-0.733 ± 1.05	-0.907 (-1.49, -0.00299)
Ketogenic	FVB	p_Firmicutes	g_Tyzzerella	No	37	FALSE	FALSE	FALSE	TRUE	0.112434	-0.388 ± 0.564	0 (-0.712, 0)	-0.501 ± 0.408	-0.644 (-0.742, -0.383)
Ketogenic	B6	p_Bacteroidetes	g_uncultured Bacteroidales bacterium	No	49	FALSE	FALSE	TRUE	TRUE	-0.0802089	-0.316 ± 0.628	0 (0, 0)	-0.235 ± 1.48	-0.359 (-0.684, 0.324)
Japanese	FVB	p_Tenericutes	g_Anaeroplasma	No	48	FALSE	FALSE	TRUE	TRUE	0.0644224	0.0962 ± 1.01	0.141 (-0.196, 0.629)	0.0318 ± 0.09	0 (0, 0)
Ketogenic	B6	p_Firmicutes	g_A2	No	58	FALSE	TRUE	TRUE	TRUE	-0.053904	-0.224 ± 0.673	0 (0, 0)	-0.171 ± 0.595	-0.0491 (-0.524, 0.0195)
Japanese	FVB	p_Firmicutes	g_[Eubacterium] ventriosum group	Yes	Inf	TRUE	TRUE	TRUE	TRUE	0.0491218	0.0491 ± 0.319	0 (-0.111, 0.178)	0 ± 0	0 (0, 0)
Japanese	B6	p_Firmicutes	g_Tyzzerella	No	51	FALSE	TRUE	TRUE	TRUE	-0.0368496	-0.494 ± 0.929	0 (-0.417, 0)	-0.457 ± 0.793	-0.469 (-0.894, -0.165)
Ketogenic	AJ	p_Firmicutes	g_Romboutsia	Yes	Inf	TRUE	TRUE	TRUE	TRUE	-0.0313387	-0.0313 ± 0.991	0 (0, 0.182)	0 ± 0	0 (0, 0)
Japanese	AJ	p_Firmicutes	g_Streptococcus	No	42	FALSE	FALSE	TRUE	TRUE	0.0293124	-0.837 ± 1.32	0 (-1.61, 0)	-0.866 ± 0.817	-0.784 (-1.2, -0.344)
Japanese	FVB	p_Firmicutes	g_ASF356	No	45	FALSE	FALSE	TRUE	TRUE	0.0204151	-0.184 ± 0.813	0 (-0.964, 0.328)	-0.204 ± 0.394	0 (-0.151, 0)
Japanese	AJ	p_Firmicutes	f_Clostridiales vadinBB60 group_g_uncultured bacterium	No	52	TRUE	TRUE	TRUE	TRUE	-0.018144	-0.203 ± 1.69	0.324 (-1.36, 1.1)	-0.185 ± 0.522	0 (0, 0)
Japanese	B6	p_Cyanobacteria	o_Gastranaerophilales_f_g_	No	56	TRUE	TRUE	TRUE	TRUE	-0.0134756	-0.508 ± 1.44	0 (0, 0)	-0.495 ± 0.899	-0.61 (-1.08, -0.0896)
Japanese	NOD	p_Firmicutes	g_Romboutsia	Yes	Inf	TRUE	TRUE	TRUE	TRUE	0.0128535	0 ± 0	0 (0, 0)	-0.0129 ± 0.999	-0.193 (-0.551, 0.435)

## Sheet: Table S6
Supplemental Table 6: Differential ASV abundance in popular human treatmnet diets (MeD, KD, JD) compared to western diet for each mouse strain
								Structural	ANCOM	Detection threshold				CLR	Treatment diet		Western diet
Diet	Strain	ASV ID	Phylum	Class	Order	Family	Genus	zero	W	W0.9	W0.8	W0.7	W0.6	effect size	Mean	Median (25th, 75th)	Mean	Median (25th, 75th)
Ketogenic	B6	0ed2f24cfe58c83993e8c7ae72824193	p_Verrucomicrobia	c_Verrucomicrobiae	o_Verrucomicrobiales	f_Akkermansiaceae	g_Akkermansia	No	119	TRUE	TRUE	TRUE	TRUE	4.64705	4.77 ± 0.439	4.85 (4.5, 4.92)	0.127 ± 0.647	0.281 (-0.0544, 0.547)
Japanese	FVB	590262bacf7c806c7f65037dc0cedf4d	p_Bacteroidetes	c_Bacteroidia	o_Bacteroidales	f_Muribaculaceae	g_mouse gut metagenome	No	112	FALSE	FALSE	TRUE	TRUE	4.35489	3.28 ± 1.77	4.29 (2.48, 4.43)	-1.07 ± 0.765	-1.24 (-1.35, -0.747)
Japanese	FVB	381c7f5a5bc4360dc18aac193c515522	p_Bacteroidetes	c_Bacteroidia	o_Bacteroidales	f_Bacteroidaceae	g_Bacteroides	No	135	TRUE	TRUE	TRUE	TRUE	-4.2036	-0.958 ± 1.23	0 (-1.96, 0)	3.25 ± 2.12	4.24 (3.19, 4.53)
Japanese	B6	552ed4f4e9d6bcdeae5084306f3de425	p_Bacteroidetes	c_Bacteroidia	o_Bacteroidales	f_Muribaculaceae	f_Muribaculaceae_g_uncultured bacterium	No	133	TRUE	TRUE	TRUE	TRUE	-4.08197	-0.969 ± 1.35	0 (-2.35, 0)	3.11 ± 0.723	3.21 (2.83, 3.57)
Japanese	AJ	98d151ed6a6bfeda6587420f02db6560	p_Actinobacteria	c_Actinobacteria	o_Bifidobacteriales	f_Bifidobacteriaceae	g_Bifidobacterium	No	106	TRUE	TRUE	TRUE	TRUE	-4.06428	-0.868 ± 0.837	-0.871 (-1.56, -0.356)	3.2 ± 0.408	3.26 (3.11, 3.36)
Ketogenic	NOD	98d151ed6a6bfeda6587420f02db6560	p_Actinobacteria	c_Actinobacteria	o_Bifidobacteriales	f_Bifidobacteriaceae	g_Bifidobacterium	No	99	TRUE	TRUE	TRUE	TRUE	-3.96142	-0.502 ± 1.23	0 (0, 0)	3.46 ± 0.836	3.33 (3.01, 3.84)
Japanese	FVB	237cedc03ef6570c7196d5cb155b793f	p_Bacteroidetes	c_Bacteroidia	o_Bacteroidales	f_Muribaculaceae	f_Muribaculaceae_g_uncultured bacterium	No	118	FALSE	TRUE	TRUE	TRUE	3.94464	3.5 ± 1.66	3.64 (3.44, 4.56)	-0.449 ± 0.578	-0.167 (-0.786, 0)
Ketogenic	AJ	98d151ed6a6bfeda6587420f02db6560	p_Actinobacteria	c_Actinobacteria	o_Bifidobacteriales	f_Bifidobacteriaceae	g_Bifidobacterium	No	94	TRUE	TRUE	TRUE	TRUE	-3.8403	-0.704 ± 1.07	0 (-1.79, 0)	3.14 ± 0.44	3.21 (3, 3.35)
Ketogenic	NOD	859fbe67a01f33b5254b143a77473c64	p_Bacteroidetes	c_Bacteroidia	o_Bacteroidales	f_Muribaculaceae	f_Muribaculaceae_g_uncultured organism	No	97	TRUE	TRUE	TRUE	TRUE	-3.82808	-0.901 ± 1.47	0 (-1.49, 0)	2.93 ± 0.554	2.78 (2.62, 3.16)
Mediterranean	AJ	0828b22f6390d0556d151654809704ea	p_Bacteroidetes	c_Bacteroidia	o_Bacteroidales	f_Muribaculaceae	f_Muribaculaceae_g_uncultured bacterium	No	109	TRUE	TRUE	TRUE	TRUE	-3.81781	-0.259 ± 0.518	0 (-0.259, 0)	3.56 ± 0.598	3.34 (3.17, 3.71)
Japanese	FVB	5d5fb4bc5328fa0f51b4ab3242e80239	p_Bacteroidetes	c_Bacteroidia	o_Bacteroidales	f_Muribaculaceae	f_Muribaculaceae_g_uncultured organism	No	136	TRUE	TRUE	TRUE	TRUE	-3.71333	-0.984 ± 1.23	0 (-2.19, 0)	2.73 ± 0.596	2.86 (2.43, 3.25)
Japanese	NOD	5d5fb4bc5328fa0f51b4ab3242e80239	p_Bacteroidetes	c_Bacteroidia	o_Bacteroidales	f_Muribaculaceae	f_Muribaculaceae_g_uncultured organism	No	110	TRUE	TRUE	TRUE	TRUE	-3.70458	-0.433 ± 1.06	0 (0, 0)	3.27 ± 0.658	3.15 (2.92, 3.57)
Mediterranean	NOD	98d151ed6a6bfeda6587420f02db6560	p_Actinobacteria	c_Actinobacteria	o_Bifidobacteriales	f_Bifidobacteriaceae	g_Bifidobacterium	No	121	TRUE	TRUE	TRUE	TRUE	-3.69546	-0.233 ± 0.659	0 (0, 0)	3.46 ± 0.732	3.52 (3.11, 3.84)
Japanese	NOD	48062b600b91daf7abc4efbbfa349b63	p_Bacteroidetes	c_Bacteroidia	o_Bacteroidales	f_Muribaculaceae	g_Muribaculum	No	92	FALSE	FALSE	TRUE	TRUE	3.68728	2.94 ± 0.686	3.04 (2.73, 3.31)	-0.75 ± 0.858	-0.565 (-1.13, -0.282)
Ketogenic	AJ	0828b22f6390d0556d151654809704ea	p_Bacteroidetes	c_Bacteroidia	o_Bacteroidales	f_Muribaculaceae	f_Muribaculaceae_g_uncultured bacterium	No	92	TRUE	TRUE	TRUE	TRUE	-3.65267	-0.183 ± 0.378	0 (0, 0)	3.47 ± 0.622	3.19 (3.07, 3.66)
Mediterranean	FVB	381c7f5a5bc4360dc18aac193c515522	p_Bacteroidetes	c_Bacteroidia	o_Bacteroidales	f_Bacteroidaceae	g_Bacteroides	No	156	TRUE	TRUE	TRUE	TRUE	-3.59832	-0.306 ± 0.749	0 (0, 0)	3.29 ± 2.12	4.3 (3.2, 4.6)
Japanese	FVB	856d913955392a9b9aa83d4c0ac17789	p_Bacteroidetes	c_Bacteroidia	o_Bacteroidales	f_Muribaculaceae	f_Muribaculaceae_g_uncultured bacterium	No	125	FALSE	TRUE	TRUE	TRUE	3.58049	4.03 ± 0.749	4.31 (3.47, 4.59)	0.454 ± 1.45	0 (-0.48, 1.17)
Japanese	B6	0828b22f6390d0556d151654809704ea	p_Bacteroidetes	c_Bacteroidia	o_Bacteroidales	f_Muribaculaceae	f_Muribaculaceae_g_uncultured bacterium	No	135	TRUE	TRUE	TRUE	TRUE	-3.57085	-0.117 ± 0.33	0 (0, 0)	3.45 ± 0.355	3.43 (3.18, 3.66)
Ketogenic	B6	552ed4f4e9d6bcdeae5084306f3de425	p_Bacteroidetes	c_Bacteroidia	o_Bacteroidales	f_Muribaculaceae	f_Muribaculaceae_g_uncultured bacterium	No	121	TRUE	TRUE	TRUE	TRUE	-3.56766	-0.483 ± 1.01	0 (0, 0)	3.09 ± 0.734	3.16 (2.88, 3.55)
Japanese	B6	5d5fb4bc5328fa0f51b4ab3242e80239	p_Bacteroidetes	c_Bacteroidia	o_Bacteroidales	f_Muribaculaceae	f_Muribaculaceae_g_uncultured organism	No	131	TRUE	TRUE	TRUE	TRUE	-3.55008	-1.06 ± 1.5	0 (-2.41, 0)	2.49 ± 1.17	2.8 (2.18, 3.28)
Japanese	NOD	552ed4f4e9d6bcdeae5084306f3de425	p_Bacteroidetes	c_Bacteroidia	o_Bacteroidales	f_Muribaculaceae	f_Muribaculaceae_g_uncultured bacterium	No	111	TRUE	TRUE	TRUE	TRUE	-3.53274	-0.432 ± 1.06	0 (0, 0)	3.1 ± 0.53	3.31 (2.91, 3.4)
Mediterranean	FVB	237cedc03ef6570c7196d5cb155b793f	p_Bacteroidetes	c_Bacteroidia	o_Bacteroidales	f_Muribaculaceae	f_Muribaculaceae_g_uncultured bacterium	No	153	TRUE	TRUE	TRUE	TRUE	3.50328	3.08 ± 1.6	3.12 (1.86, 4.36)	-0.421 ± 0.547	-0.141 (-0.759, 0)
Ketogenic	FVB	381c7f5a5bc4360dc18aac193c515522	p_Bacteroidetes	c_Bacteroidia	o_Bacteroidales	f_Bacteroidaceae	g_Bacteroides	No	110	TRUE	TRUE	TRUE	TRUE	-3.49283	-0.318 ± 0.674	0 (0, 0)	3.17 ± 2.14	4.23 (3.09, 4.45)
Mediterranean	NOD	552ed4f4e9d6bcdeae5084306f3de425	p_Bacteroidetes	c_Bacteroidia	o_Bacteroidales	f_Muribaculaceae	f_Muribaculaceae_g_uncultured bacterium	No	120	TRUE	TRUE	TRUE	TRUE	-3.49237	-0.391 ± 0.742	0 (-0.317, 0)	3.1 ± 0.591	3.21 (2.84, 3.42)
Mediterranean	FVB	590262bacf7c806c7f65037dc0cedf4d	p_Bacteroidetes	c_Bacteroidia	o_Bacteroidales	f_Muribaculaceae	g_mouse gut metagenome	No	128	FALSE	TRUE	TRUE	TRUE	3.48653	2.45 ± 2.71	3.78 (0.315, 4.3)	-1.04 ± 0.746	-1.2 (-1.32, -0.708)
Ketogenic	B6	0828b22f6390d0556d151654809704ea	p_Bacteroidetes	c_Bacteroidia	o_Bacteroidales	f_Muribaculaceae	f_Muribaculaceae_g_uncultured bacterium	No	119	TRUE	TRUE	TRUE	TRUE	-3.46177	-0.0357 ± 0.079	0 (0, 0)	3.43 ± 0.357	3.38 (3.19, 3.57)
Ketogenic	NOD	552ed4f4e9d6bcdeae5084306f3de425	p_Bacteroidetes	c_Bacteroidia	o_Bacteroidales	f_Muribaculaceae	f_Muribaculaceae_g_uncultured bacterium	No	99	TRUE	TRUE	TRUE	TRUE	-3.45403	-0.356 ± 0.873	0 (0, 0)	3.1 ± 0.557	3.4 (2.93, 3.42)
Mediterranean	NOD	c70262cd06269e149f884b940583a0d7	p_Bacteroidetes	c_Bacteroidia	o_Bacteroidales	f_Muribaculaceae	f_Muribaculaceae_g_uncultured bacterium	No	119	TRUE	TRUE	TRUE	TRUE	3.43777	2.53 ± 0.296	2.48 (2.33, 2.74)	-0.905 ± 1.57	0 (-1.36, 0)
Japanese	AJ	0828b22f6390d0556d151654809704ea	p_Bacteroidetes	c_Bacteroidia	o_Bacteroidales	f_Muribaculaceae	f_Muribaculaceae_g_uncultured bacterium	No	114	TRUE	TRUE	TRUE	TRUE	-3.43018	0.1 ± 0.706	0 (0, 0)	3.53 ± 0.621	3.31 (3.12, 3.73)
Japanese	AJ	5d5fb4bc5328fa0f51b4ab3242e80239	p_Bacteroidetes	c_Bacteroidia	o_Bacteroidales	f_Muribaculaceae	f_Muribaculaceae_g_uncultured organism	No	110	TRUE	TRUE	TRUE	TRUE	-3.39289	-0.847 ± 1.28	0 (-2.26, 0)	2.55 ± 1.08	2.89 (2.57, 3.05)
Mediterranean	B6	552ed4f4e9d6bcdeae5084306f3de425	p_Bacteroidetes	c_Bacteroidia	o_Bacteroidales	f_Muribaculaceae	f_Muribaculaceae_g_uncultured bacterium	No	167	TRUE	TRUE	TRUE	TRUE	-3.37219	-0.216 ± 0.684	0 (0, 0)	3.16 ± 0.742	3.33 (2.89, 3.61)
Mediterranean	B6	5d5fb4bc5328fa0f51b4ab3242e80239	p_Bacteroidetes	c_Bacteroidia	o_Bacteroidales	f_Muribaculaceae	f_Muribaculaceae_g_uncultured organism	No	165	TRUE	TRUE	TRUE	TRUE	-3.3505	-0.82 ± 1.34	0 (-1.64, 0)	2.53 ± 1.16	2.79 (2.29, 3.32)
Japanese	NOD	859fbe67a01f33b5254b143a77473c64	p_Bacteroidetes	c_Bacteroidia	o_Bacteroidales	f_Muribaculaceae	f_Muribaculaceae_g_uncultured organism	No	109	TRUE	TRUE	TRUE	TRUE	-3.31431	-0.384 ± 0.94	0 (0, 0)	2.93 ± 0.583	2.7 (2.6, 3.15)
Ketogenic	B6	98d151ed6a6bfeda6587420f02db6560	p_Actinobacteria	c_Actinobacteria	o_Bifidobacteriales	f_Bifidobacteriaceae	g_Bifidobacterium	No	116	TRUE	TRUE	TRUE	TRUE	-3.31253	-0.655 ± 1.06	0 (-1.5, 0)	2.66 ± 0.728	2.54 (2.19, 3.13)
Mediterranean	NOD	5d5fb4bc5328fa0f51b4ab3242e80239	p_Bacteroidetes	c_Bacteroidia	o_Bacteroidales	f_Muribaculaceae	f_Muribaculaceae_g_uncultured organism	Yes	Inf	TRUE	TRUE	TRUE	TRUE	-3.2715	0 ± 0	0 (0, 0)	3.27 ± 0.759	3.05 (2.85, 3.58)
Ketogenic	NOD	5d5fb4bc5328fa0f51b4ab3242e80239	p_Bacteroidetes	c_Bacteroidia	o_Bacteroidales	f_Muribaculaceae	f_Muribaculaceae_g_uncultured organism	Yes	Inf	TRUE	TRUE	TRUE	TRUE	-3.26808	0 ± 0	0 (0, 0)	3.27 ± 0.644	3.24 (2.94, 3.58)
Mediterranean	FVB	552ed4f4e9d6bcdeae5084306f3de425	p_Bacteroidetes	c_Bacteroidia	o_Bacteroidales	f_Muribaculaceae	f_Muribaculaceae_g_uncultured bacterium	No	151	TRUE	TRUE	TRUE	TRUE	-3.22522	-0.949 ± 1.05	-0.839 (-1.79, 0)	2.28 ± 1.39	1.79 (1.38, 3.38)
Ketogenic	AJ	5d5fb4bc5328fa0f51b4ab3242e80239	p_Bacteroidetes	c_Bacteroidia	o_Bacteroidales	f_Muribaculaceae	f_Muribaculaceae_g_uncultured organism	No	79	FALSE	TRUE	TRUE	TRUE	-3.21552	-0.73 ± 1.01	0 (-1.05, 0)	2.49 ± 1.05	2.86 (2.47, 2.99)
Mediterranean	NOD	859fbe67a01f33b5254b143a77473c64	p_Bacteroidetes	c_Bacteroidia	o_Bacteroidales	f_Muribaculaceae	f_Muribaculaceae_g_uncultured organism	No	120	TRUE	TRUE	TRUE	TRUE	-3.20983	-0.279 ± 0.79	0 (0, 0)	2.93 ± 0.695	2.6 (2.53, 3.16)
Ketogenic	FVB	5d5fb4bc5328fa0f51b4ab3242e80239	p_Bacteroidetes	c_Bacteroidia	o_Bacteroidales	f_Muribaculaceae	f_Muribaculaceae_g_uncultured organism	No	106	TRUE	TRUE	TRUE	TRUE	-3.19295	-0.534 ± 0.882	0 (-1.04, 0)	2.66 ± 0.645	2.79 (2.37, 3.19)
Japanese	NOD	30ff3bb64d175af5dcb3fc841d11a2fb	p_Bacteroidetes	c_Bacteroidia	o_Bacteroidales	f_Muribaculaceae	f_Muribaculaceae_g_uncultured bacterium	No	92	FALSE	FALSE	TRUE	TRUE	3.16706	2.29 ± 0.474	2.05 (1.99, 2.54)	-0.878 ± 0.776	-1.16 (-1.32, -0.579)
Mediterranean	B6	98d151ed6a6bfeda6587420f02db6560	p_Actinobacteria	c_Actinobacteria	o_Bifidobacteriales	f_Bifidobacteriaceae	g_Bifidobacterium	No	159	TRUE	TRUE	TRUE	TRUE	-3.15023	-0.422 ± 0.827	0 (-0.718, 0)	2.73 ± 0.73	2.67 (2.31, 3.15)
Japanese	AJ	552ed4f4e9d6bcdeae5084306f3de425	p_Bacteroidetes	c_Bacteroidia	o_Bacteroidales	f_Muribaculaceae	f_Muribaculaceae_g_uncultured bacterium	No	114	TRUE	TRUE	TRUE	TRUE	-3.11766	-0.494 ± 1.05	0 (0, 0)	2.62 ± 0.497	2.5 (2.2, 2.92)
Japanese	B6	a068024d378348573ebee59539021f55	p_Bacteroidetes	c_Bacteroidia	o_Bacteroidales	f_Muribaculaceae	f_Muribaculaceae_g_	No	132	TRUE	TRUE	TRUE	TRUE	3.10015	2.51 ± 1.9	3.12 (2.8, 3.24)	-0.592 ± 0.857	0 (-1.28, 0)
Ketogenic	AJ	61a934f589def070bf879e0c915279f7	p_Firmicutes	c_Bacilli	o_Lactobacillales	f_Lactobacillaceae	g_Lactobacillus	No	90	TRUE	TRUE	TRUE	TRUE	-3.07813	-0.858 ± 1.03	0 (-1.83, 0)	2.22 ± 0.814	2.34 (1.94, 2.83)
Japanese	NOD	805d4d0988eb9b60e41ca511ade8845b	p_Bacteroidetes	c_Bacteroidia	o_Bacteroidales	f_Muribaculaceae	f_Muribaculaceae_g_uncultured bacterium	Yes	Inf	TRUE	TRUE	TRUE	TRUE	3.02205	3.02 ± 0.521	3.13 (2.99, 3.32)	0 ± 0	0 (0, 0)
Japanese	NOD	638f34ad96509d6b6306b35660aa0e94	p_Bacteroidetes	c_Bacteroidia	o_Bacteroidales	f_Muribaculaceae	f_Muribaculaceae_g_uncultured bacterium	Yes	Inf	TRUE	TRUE	TRUE	TRUE	3.00707	3.01 ± 0.5	3.11 (2.95, 3.31)	0 ± 0	0 (0, 0)
Japanese	B6	986fbaffe2c7458a60f3725cc5e6bddc	p_Bacteroidetes	c_Bacteroidia	o_Bacteroidales	f_Marinifilaceae	g_Odoribacter	No	131	TRUE	TRUE	TRUE	TRUE	-2.99907	-0.56 ± 1.04	0 (-0.516, 0)	2.44 ± 0.548	2.6 (2.28, 2.79)
Japanese	B6	237cedc03ef6570c7196d5cb155b793f	p_Bacteroidetes	c_Bacteroidia	o_Bacteroidales	f_Muribaculaceae	f_Muribaculaceae_g_uncultured bacterium	No	124	FALSE	TRUE	TRUE	TRUE	2.8931	2.32 ± 1.37	2.16 (1.31, 3.12)	-0.574 ± 0.653	-0.321 (-1.26, 0)
Ketogenic	B6	986fbaffe2c7458a60f3725cc5e6bddc	p_Bacteroidetes	c_Bacteroidia	o_Bacteroidales	f_Marinifilaceae	g_Odoribacter	No	119	TRUE	TRUE	TRUE	TRUE	-2.83126	-0.42 ± 0.885	0 (0, 0)	2.41 ± 0.563	2.5 (2.25, 2.76)
Japanese	AJ	a068024d378348573ebee59539021f55	p_Bacteroidetes	c_Bacteroidia	o_Bacteroidales	f_Muribaculaceae	f_Muribaculaceae_g_	No	115	TRUE	TRUE	TRUE	TRUE	2.79075	1.71 ± 1.03	1.98 (1.53, 2.26)	-1.08 ± 1.17	-0.939 (-2.02, 0)
Japanese	AJ	859fbe67a01f33b5254b143a77473c64	p_Bacteroidetes	c_Bacteroidia	o_Bacteroidales	f_Muribaculaceae	f_Muribaculaceae_g_uncultured organism	No	109	TRUE	TRUE	TRUE	TRUE	-2.78374	-0.583 ± 1.24	0 (0, 0)	2.2 ± 0.916	2.42 (2.32, 2.59)
Mediterranean	FVB	5d5fb4bc5328fa0f51b4ab3242e80239	p_Bacteroidetes	c_Bacteroidia	o_Bacteroidales	f_Muribaculaceae	f_Muribaculaceae_g_uncultured organism	Yes	Inf	TRUE	TRUE	TRUE	TRUE	-2.77671	0 ± 0	0 (0, 0)	2.78 ± 0.627	2.92 (2.45, 3.31)
Ketogenic	AJ	5525b6345b9f0fc3a3aacce9217a5f82	p_Actinobacteria	c_Actinobacteria	o_Bifidobacteriales	f_Bifidobacteriaceae	g_Bifidobacterium	No	89	TRUE	TRUE	TRUE	TRUE	-2.77014	-0.249 ± 0.748	0 (0, 0)	2.52 ± 1.08	3.05 (2.35, 3.08)
Ketogenic	B6	5d5fb4bc5328fa0f51b4ab3242e80239	p_Bacteroidetes	c_Bacteroidia	o_Bacteroidales	f_Muribaculaceae	f_Muribaculaceae_g_uncultured organism	No	116	TRUE	TRUE	TRUE	TRUE	-2.76353	-0.304 ± 0.615	0 (0, 0)	2.46 ± 1.14	2.75 (2.2, 3.19)
Japanese	B6	856d913955392a9b9aa83d4c0ac17789	p_Bacteroidetes	c_Bacteroidia	o_Bacteroidales	f_Muribaculaceae	f_Muribaculaceae_g_uncultured bacterium	No	119	FALSE	TRUE	TRUE	TRUE	2.76203	2.34 ± 1.36	2.14 (1.28, 3.14)	-0.423 ± 0.526	-0.156 (-0.877, 0)
Ketogenic	AJ	552ed4f4e9d6bcdeae5084306f3de425	p_Bacteroidetes	c_Bacteroidia	o_Bacteroidales	f_Muribaculaceae	f_Muribaculaceae_g_uncultured bacterium	No	93	TRUE	TRUE	TRUE	TRUE	-2.73367	-0.17 ± 0.51	0 (0, 0)	2.56 ± 0.49	2.38 (2.18, 2.91)
Mediterranean	B6	859fbe67a01f33b5254b143a77473c64	p_Bacteroidetes	c_Bacteroidia	o_Bacteroidales	f_Muribaculaceae	f_Muribaculaceae_g_uncultured organism	No	163	TRUE	TRUE	TRUE	TRUE	-2.71214	-0.577 ± 1.23	0 (0, 0)	2.14 ± 1.1	2.29 (1.83, 2.98)
Mediterranean	AJ	552ed4f4e9d6bcdeae5084306f3de425	p_Bacteroidetes	c_Bacteroidia	o_Bacteroidales	f_Muribaculaceae	f_Muribaculaceae_g_uncultured bacterium	No	81	FALSE	FALSE	TRUE	TRUE	-2.68901	-0.0363 ± 1.72	0 (-0.545, 0.509)	2.65 ± 0.472	2.56 (2.26, 2.98)
Japanese	B6	859fbe67a01f33b5254b143a77473c64	p_Bacteroidetes	c_Bacteroidia	o_Bacteroidales	f_Muribaculaceae	f_Muribaculaceae_g_uncultured organism	No	119	FALSE	TRUE	TRUE	TRUE	-2.68426	-0.584 ± 1.1	0 (-0.481, 0)	2.1 ± 1.1	2.24 (1.81, 2.94)
Ketogenic	B6	47097cdee3142f879f3db10a00416eab	p_Firmicutes	c_Clostridia	o_Clostridiales	f_Lachnospiraceae	f_Lachnospiraceae_g_	No	123	TRUE	TRUE	TRUE	TRUE	2.66322	2.24 ± 1.09	2.32 (1.84, 2.86)	-0.42 ± 0.627	0 (-0.801, 0)
Mediterranean	FVB	856d913955392a9b9aa83d4c0ac17789	p_Bacteroidetes	c_Bacteroidia	o_Bacteroidales	f_Muribaculaceae	f_Muribaculaceae_g_uncultured bacterium	No	111	FALSE	FALSE	FALSE	TRUE	2.64284	3.13 ± 1.6	3.26 (1.97, 4.37)	0.483 ± 1.46	0 (-0.437, 1.23)
Ketogenic	AJ	95e9753ab9f8d03b3eb847291ec8f5fc	p_Firmicutes	c_Erysipelotrichia	o_Erysipelotrichales	f_Erysipelotrichaceae	g_Faecalibaculum	No	89	TRUE	TRUE	TRUE	TRUE	2.61593	1.54 ± 1.17	1.5 (0.841, 2.24)	-1.08 ± 1.26	-0.631 (-1.97, 0)
Japanese	AJ	827efcfa077a297319f6cda67d144a12	p_Bacteroidetes	c_Bacteroidia	o_Bacteroidales	f_Bacteroidaceae	g_Bacteroides	Yes	Inf	TRUE	TRUE	TRUE	TRUE	2.59768	2.6 ± 1.13	3.12 (2.31, 3.3)	0 ± 0	0 (0, 0)
Mediterranean	AJ	5525b6345b9f0fc3a3aacce9217a5f82	p_Actinobacteria	c_Actinobacteria	o_Bifidobacteriales	f_Bifidobacteriaceae	g_Bifidobacterium	No	83	FALSE	FALSE	TRUE	TRUE	-2.59469	0.00386 ± 0.00771	0 (0, 0.00386)	2.6 ± 1.1	3.11 (2.46, 3.18)
Ketogenic	B6	95e9753ab9f8d03b3eb847291ec8f5fc	p_Firmicutes	c_Erysipelotrichia	o_Erysipelotrichales	f_Erysipelotrichaceae	g_Faecalibaculum	No	89	FALSE	FALSE	TRUE	TRUE	2.56596	1.9 ± 0.663	1.78 (1.43, 2.37)	-0.671 ± 0.672	-0.607 (-1.13, -0.136)
Japanese	NOD	69dfcb25fbbadfee605f315acd5d0b93	p_Bacteroidetes	c_Bacteroidia	o_Bacteroidales	f_Bacteroidaceae	g_Bacteroides	Yes	Inf	TRUE	TRUE	TRUE	TRUE	2.55076	2.55 ± 0.515	2.79 (2.35, 2.82)	0 ± 0	0 (0, 0)
Japanese	FVB	ef49d4279ba54ff5a70d0889767d9ab9	p_Bacteroidetes	c_Bacteroidia	o_Bacteroidales	f_Bacteroidaceae	g_Bacteroides	No	94	FALSE	FALSE	FALSE	TRUE	-2.50815	-0.0474 ± 1.42	-0.662 (-0.824, 0)	2.46 ± 0.749	2.26 (1.97, 3.03)
Japanese	FVB	552ed4f4e9d6bcdeae5084306f3de425	p_Bacteroidetes	c_Bacteroidia	o_Bacteroidales	f_Muribaculaceae	f_Muribaculaceae_g_uncultured bacterium	No	118	FALSE	TRUE	TRUE	TRUE	-2.46057	-0.232 ± 1.29	0 (-0.876, 0)	2.23 ± 1.38	1.74 (1.3, 3.37)
Ketogenic	B6	ef49d4279ba54ff5a70d0889767d9ab9	p_Bacteroidetes	c_Bacteroidia	o_Bacteroidales	f_Bacteroidaceae	g_Bacteroides	No	93	FALSE	FALSE	TRUE	TRUE	-2.46004	-0.163 ± 0.874	-0.25 (-0.469, 0)	2.3 ± 0.55	2.31 (2.22, 2.42)
Mediterranean	NOD	b486e0c5b0fb9cdd2918e372dfd32fa7	p_Bacteroidetes	c_Bacteroidia	o_Bacteroidales	f_Muribaculaceae	f_Muribaculaceae_g_uncultured bacterium	Yes	Inf	TRUE	TRUE	TRUE	TRUE	2.45235	2.45 ± 0.487	2.55 (2.42, 2.7)	0 ± 0	0 (0, 0)
Ketogenic	AJ	47097cdee3142f879f3db10a00416eab	p_Firmicutes	c_Clostridia	o_Clostridiales	f_Lachnospiraceae	f_Lachnospiraceae_g_	No	92	TRUE	TRUE	TRUE	TRUE	2.44293	2.05 ± 1.45	2.44 (1.91, 3.1)	-0.394 ± 0.797	0 (-0.245, 0)
Mediterranean	NOD	e247c167f73ec15edb50f5a7d4d06dcf	p_Bacteroidetes	c_Bacteroidia	o_Bacteroidales	f_Muribaculaceae	f_Muribaculaceae_g_uncultured bacterium	No	94	FALSE	FALSE	TRUE	TRUE	2.43883	2.14 ± 0.473	2.2 (1.92, 2.47)	-0.297 ± 0.318	-0.257 (-0.445, -0.129)
Japanese	B6	0ed2f24cfe58c83993e8c7ae72824193	p_Verrucomicrobia	c_Verrucomicrobiae	o_Verrucomicrobiales	f_Akkermansiaceae	g_Akkermansia	No	88	FALSE	FALSE	FALSE	TRUE	2.43482	2.59 ± 1.5	2.84 (2.66, 3.45)	0.155 ± 0.659	0.319 (-0.0972, 0.642)
Ketogenic	B6	2b2dcab8b69d328668665d6f909da1f7	p_Bacteroidetes	c_Bacteroidia	o_Bacteroidales	f_Muribaculaceae	f_Muribaculaceae_g_uncultured bacterium	No	113	FALSE	TRUE	TRUE	TRUE	-2.41605	-0.221 ± 0.439	0 (0, 0)	2.19 ± 0.336	2.14 (1.96, 2.37)
Ketogenic	B6	ed770870e5a5497479c7a69546a7ea05	p_Firmicutes	c_Clostridia	o_Clostridiales	f_Lachnospiraceae	g_GCA-900066575	No	120	TRUE	TRUE	TRUE	TRUE	2.41512	2.58 ± 0.718	2.55 (1.96, 3.18)	0.17 ± 0.561	0 (0, 0.169)
Japanese	NOD	204d64b6f492d99945842bb6473cdb8c	p_Bacteroidetes	c_Bacteroidia	o_Bacteroidales	f_Muribaculaceae	f_Muribaculaceae_g_uncultured bacterium	Yes	Inf	TRUE	TRUE	TRUE	TRUE	-2.39527	0 ± 0	0 (0, 0)	2.4 ± 2.12	3.15 (1.57, 3.59)
Ketogenic	NOD	204d64b6f492d99945842bb6473cdb8c	p_Bacteroidetes	c_Bacteroidia	o_Bacteroidales	f_Muribaculaceae	f_Muribaculaceae_g_uncultured bacterium	Yes	Inf	TRUE	TRUE	TRUE	TRUE	-2.36308	0 ± 0	0 (0, 0)	2.36 ± 2.1	3.09 (1.55, 3.54)
Japanese	B6	b7b7539b2257f575e3b5497001d7d34a	p_Firmicutes	c_Bacilli	o_Lactobacillales	f_Lactobacillaceae	g_Lactobacillus	No	86	FALSE	FALSE	FALSE	TRUE	2.35627	1.92 ± 0.272	2.02 (1.79, 2.13)	-0.432 ± 1.6	-0.982 (-1.3, 0.993)
Japanese	B6	381c7f5a5bc4360dc18aac193c515522	p_Bacteroidetes	c_Bacteroidia	o_Bacteroidales	f_Bacteroidaceae	g_Bacteroides	No	97	FALSE	FALSE	TRUE	TRUE	-2.35522	-0.375 ± 0.694	0 (-0.374, 0)	1.98 ± 2.59	2 (-0.132, 4.45)
Japanese	B6	48062b600b91daf7abc4efbbfa349b63	p_Bacteroidetes	c_Bacteroidia	o_Bacteroidales	f_Muribaculaceae	g_Muribaculum	No	118	FALSE	TRUE	TRUE	TRUE	2.35072	1.95 ± 1.26	2.45 (2.02, 2.53)	-0.402 ± 0.513	-0.178 (-0.669, 0)
Japanese	FVB	e7afa74b8b993def1340854b0e3693e8	p_Firmicutes	c_Clostridia	o_Clostridiales	f_Ruminococcaceae	g_Ruminococcaceae UCG-014	Yes	Inf	TRUE	TRUE	TRUE	TRUE	2.30626	2.31 ± 1.34	3.09 (1.54, 3.25)	0 ± 0	0 (0, 0)
Japanese	B6	21b2eb40b38f5217ed55792bad3198fc	p_Bacteroidetes	c_Bacteroidia	o_Bacteroidales	f_Muribaculaceae	f_Muribaculaceae_g_uncultured bacterium	No	129	TRUE	TRUE	TRUE	TRUE	2.30513	2.21 ± 0.996	2.44 (2.11, 2.62)	-0.0914 ± 0.258	0 (0, 0)
Ketogenic	FVB	552ed4f4e9d6bcdeae5084306f3de425	p_Bacteroidetes	c_Bacteroidia	o_Bacteroidales	f_Muribaculaceae	f_Muribaculaceae_g_uncultured bacterium	No	106	TRUE	TRUE	TRUE	TRUE	-2.30201	-0.143 ± 0.454	0 (0, 0)	2.16 ± 1.37	1.67 (1.31, 3.2)
Japanese	NOD	a8ec58c11df07ff23a000fa9c02897f3	p_Bacteroidetes	c_Bacteroidia	o_Bacteroidales	f_Rikenellaceae	g_Rikenellaceae RC9 gut group	Yes	Inf	TRUE	TRUE	TRUE	TRUE	-2.3005	0 ± 0	0 (0, 0)	2.3 ± 2.13	2.69 (1.35, 3.45)
Ketogenic	AJ	02379df63d55aca1f4a9b47deca56e85	p_Firmicutes	c_Clostridia	o_Clostridiales	f_Ruminococcaceae	g_UBA1819	No	80	FALSE	TRUE	TRUE	TRUE	2.29654	1.36 ± 0.967	1.51 (0.573, 1.85)	-0.939 ± 1.46	0 (-2.28, 0)
Japanese	B6	0f443a6941adb8883ebba6b353748d81	p_Bacteroidetes	c_Bacteroidia	o_Bacteroidales	f_Muribaculaceae	f_Muribaculaceae_g_	Yes	Inf	TRUE	TRUE	TRUE	TRUE	2.27725	2.28 ± 1.04	2.55 (2.08, 2.76)	0 ± 0	0 (0, 0)
Ketogenic	AJ	2b2dcab8b69d328668665d6f909da1f7	p_Bacteroidetes	c_Bacteroidia	o_Bacteroidales	f_Muribaculaceae	f_Muribaculaceae_g_uncultured bacterium	No	88	FALSE	TRUE	TRUE	TRUE	-2.27132	-0.114 ± 0.328	0 (-0.286, 0)	2.16 ± 0.614	1.91 (1.75, 2.4)
Mediterranean	NOD	67f1371ab47a23673f503b99f1508c47	p_Bacteroidetes	c_Bacteroidia	o_Bacteroidales	f_Muribaculaceae	f_Muribaculaceae_g_	No	100	FALSE	FALSE	TRUE	TRUE	2.23942	3.03 ± 0.37	3.14 (3.03, 3.18)	0.791 ± 1.37	0 (0, 1.19)
Ketogenic	FVB	95e9753ab9f8d03b3eb847291ec8f5fc	p_Firmicutes	c_Erysipelotrichia	o_Erysipelotrichales	f_Erysipelotrichaceae	g_Faecalibaculum	No	87	FALSE	FALSE	TRUE	TRUE	2.21571	1.14 ± 1.3	0.959 (0.291, 2.24)	-1.08 ± 1.52	-0.606 (-2.51, 0)
Japanese	NOD	b2fdeba87460e44247c96ca54a589454	p_Bacteroidetes	c_Bacteroidia	o_Bacteroidales	f_Tannerellaceae	g_Parabacteroides	Yes	Inf	TRUE	TRUE	TRUE	TRUE	2.21539	2.22 ± 0.371	2.14 (1.96, 2.28)	0 ± 0	0 (0, 0)
Japanese	AJ	69dfcb25fbbadfee605f315acd5d0b93	p_Bacteroidetes	c_Bacteroidia	o_Bacteroidales	f_Bacteroidaceae	g_Bacteroides	Yes	Inf	TRUE	TRUE	TRUE	TRUE	2.2152	2.22 ± 1.03	2.7 (1.65, 2.86)	0 ± 0	0 (0, 0)
Mediterranean	B6	381c7f5a5bc4360dc18aac193c515522	p_Bacteroidetes	c_Bacteroidia	o_Bacteroidales	f_Bacteroidaceae	g_Bacteroides	No	157	TRUE	TRUE	TRUE	TRUE	-2.18789	-0.173 ± 0.547	0 (0, 0)	2.01 ± 2.64	2.06 (-0.147, 4.54)
Japanese	B6	a14de7316af23747db8228960093b176	p_Bacteroidetes	c_Bacteroidia	o_Bacteroidales	f_Muribaculaceae	f_Muribaculaceae_g_uncultured bacterium	Yes	Inf	TRUE	TRUE	TRUE	TRUE	2.15968	2.16 ± 0.989	2.37 (2.02, 2.54)	0 ± 0	0 (0, 0)
Ketogenic	B6	381c7f5a5bc4360dc18aac193c515522	p_Bacteroidetes	c_Bacteroidia	o_Bacteroidales	f_Bacteroidaceae	g_Bacteroides	No	97	FALSE	FALSE	TRUE	TRUE	-2.14671	-0.184 ± 0.552	0 (0, 0)	1.96 ± 2.59	1.95 (-0.153, 4.44)
Ketogenic	AJ	859fbe67a01f33b5254b143a77473c64	p_Bacteroidetes	c_Bacteroidia	o_Bacteroidales	f_Muribaculaceae	f_Muribaculaceae_g_uncultured organism	Yes	Inf	TRUE	TRUE	TRUE	TRUE	-2.1405	0 ± 0	0 (0, 0)	2.14 ± 0.89	2.39 (2.21, 2.53)
Japanese	B6	6b3a608f2ff2bc6f690e402a2e78b172	p_Bacteroidetes	c_Bacteroidia	o_Bacteroidales	f_Muribaculaceae	f_Muribaculaceae_g_uncultured bacterium	Yes	Inf	TRUE	TRUE	TRUE	TRUE	2.13827	2.14 ± 0.97	2.34 (2.01, 2.55)	0 ± 0	0 (0, 0)
Ketogenic	FVB	98d151ed6a6bfeda6587420f02db6560	p_Actinobacteria	c_Actinobacteria	o_Bifidobacteriales	f_Bifidobacteriaceae	g_Bifidobacterium	No	97	FALSE	TRUE	TRUE	TRUE	-2.11681	-0.215 ± 0.68	0 (0, 0)	1.9 ± 1.36	2.45 (1.66, 2.78)
Ketogenic	FVB	78769aa8c011dce2048be1bc5ad49b0a	p_Firmicutes	c_Erysipelotrichia	o_Erysipelotrichales	f_Erysipelotrichaceae	g_Erysipelatoclostridium	No	82	FALSE	FALSE	TRUE	TRUE	2.08553	1.14 ± 0.451	1.21 (0.965, 1.39)	-0.942 ± 0.799	-0.774 (-1.31, -0.492)
Ketogenic	AJ	e247c167f73ec15edb50f5a7d4d06dcf	p_Bacteroidetes	c_Bacteroidia	o_Bacteroidales	f_Muribaculaceae	f_Muribaculaceae_g_uncultured bacterium	No	59	FALSE	FALSE	FALSE	TRUE	-2.08154	-0.0778 ± 1.07	0 (-0.812, 0)	2 ± 1.07	2.42 (1.74, 2.7)
Ketogenic	B6	859fbe67a01f33b5254b143a77473c64	p_Bacteroidetes	c_Bacteroidia	o_Bacteroidales	f_Muribaculaceae	f_Muribaculaceae_g_uncultured organism	Yes	Inf	TRUE	TRUE	TRUE	TRUE	-2.07625	0 ± 0	0 (0, 0)	2.08 ± 1.06	2.2 (1.82, 2.85)
Ketogenic	NOD	11ec82b2ad855d4c720b3cef98a2711d	p_Firmicutes	c_Clostridia	o_Clostridiales	f_Lachnospiraceae	f_Lachnospiraceae_g_uncultured	No	74	FALSE	FALSE	FALSE	TRUE	2.07349	1.68 ± 0.767	1.89 (1.77, 2.03)	-0.389 ± 0.673	0 (-0.583, 0)
Japanese	B6	30ff3bb64d175af5dcb3fc841d11a2fb	p_Bacteroidetes	c_Bacteroidia	o_Bacteroidales	f_Muribaculaceae	f_Muribaculaceae_g_uncultured bacterium	No	119	FALSE	TRUE	TRUE	TRUE	2.06299	1.65 ± 0.73	1.91 (1.48, 2.05)	-0.414 ± 0.811	0 (-0.291, 0)
Ketogenic	NOD	e881ed4d9033905f610be028b15641bf	p_Firmicutes	c_Clostridia	o_Clostridiales	f_Lachnospiraceae	g_Roseburia	Yes	Inf	TRUE	TRUE	TRUE	TRUE	2.06246	2.06 ± 1.06	2.35 (2.12, 2.61)	0 ± 0	0 (0, 0)
Mediterranean	FVB	98d151ed6a6bfeda6587420f02db6560	p_Actinobacteria	c_Actinobacteria	o_Bifidobacteriales	f_Bifidobacteriaceae	g_Bifidobacterium	No	133	FALSE	TRUE	TRUE	TRUE	-2.04718	-0.0444 ± 0.109	0 (0, 0)	2 ± 1.37	2.54 (1.72, 2.94)
Japanese	B6	827efcfa077a297319f6cda67d144a12	p_Bacteroidetes	c_Bacteroidia	o_Bacteroidales	f_Bacteroidaceae	g_Bacteroides	Yes	Inf	TRUE	TRUE	TRUE	TRUE	2.03534	2.04 ± 0.87	2.29 (2.04, 2.41)	0 ± 0	0 (0, 0)
Ketogenic	B6	7184c75efc8b1dc88e329ceefdbd6dd4	p_Firmicutes	c_Clostridia	o_Clostridiales	f_Ruminococcaceae	g_[Eubacterium] coprostanoligenes group	No	97	FALSE	FALSE	TRUE	TRUE	1.96713	1.4 ± 1.67	1.99 (0.0331, 2.73)	-0.563 ± 0.998	0 (-1.04, 0)
Japanese	AJ	b6f94edd919af4095ce282c1f2863644	p_Bacteroidetes	c_Bacteroidia	o_Bacteroidales	f_Bacteroidaceae	g_Bacteroides	No	76	FALSE	FALSE	FALSE	TRUE	1.93715	3.51 ± 0.9	3.86 (3.06, 4.13)	1.57 ± 0.296	1.52 (1.34, 1.81)
Japanese	NOD	cc8c14030818b4331c290168f96cb54e	p_Bacteroidetes	c_Bacteroidia	o_Bacteroidales	f_Rikenellaceae	g_Rikenella	Yes	Inf	TRUE	TRUE	TRUE	TRUE	-1.90902	0 ± 0	0 (0, 0)	1.91 ± 1.73	2.34 (1.17, 2.86)
Mediterranean	NOD	c60a4826f9e37dd2a7d75d9c94f96558	p_Firmicutes	c_Clostridia	o_Clostridiales	f_Family XIII	g_[Eubacterium] brachy group	Yes	Inf	TRUE	TRUE	TRUE	TRUE	-1.90893	-1.91 ± 1.35	-2.09 (-2.85, -1.17)	0 ± 0	0 (0, 0)
Mediterranean	B6	00b87eef874261d63b784ecb9f60db85	p_Firmicutes	c_Clostridia	o_Clostridiales	f_Ruminococcaceae	g_Ruminococcaceae UCG-013	Yes	Inf	TRUE	TRUE	TRUE	TRUE	-1.90155	-1.9 ± 1.33	-2.54 (-2.77, -0.6)	0 ± 0	0 (0, 0)
Japanese	FVB	0828b22f6390d0556d151654809704ea	p_Bacteroidetes	c_Bacteroidia	o_Bacteroidales	f_Muribaculaceae	f_Muribaculaceae_g_uncultured bacterium	No	122	FALSE	TRUE	TRUE	TRUE	-1.88954	-0.197 ± 0.384	0 (-0.183, 0)	1.69 ± 0.899	1.88 (1.44, 2.27)
Japanese	NOD	de6e5332f4dfc0c585d6124375cb9f3e	p_Bacteroidetes	c_Bacteroidia	o_Bacteroidales	f_Rikenellaceae	g_Rikenellaceae RC9 gut group	Yes	Inf	TRUE	TRUE	TRUE	TRUE	-1.8877	0 ± 0	0 (0, 0)	1.89 ± 1.78	2.14 (1.07, 2.83)
Ketogenic	NOD	cc8c14030818b4331c290168f96cb54e	p_Bacteroidetes	c_Bacteroidia	o_Bacteroidales	f_Rikenellaceae	g_Rikenella	Yes	Inf	TRUE	TRUE	TRUE	TRUE	-1.87684	0 ± 0	0 (0, 0)	1.88 ± 1.71	2.29 (1.14, 2.82)
Ketogenic	AJ	ed770870e5a5497479c7a69546a7ea05	p_Firmicutes	c_Clostridia	o_Clostridiales	f_Lachnospiraceae	g_GCA-900066575	No	62	FALSE	FALSE	FALSE	TRUE	1.87467	1.73 ± 1.22	2.16 (0.721, 2.58)	-0.145 ± 0.873	0 (-0.614, 0)
Ketogenic	NOD	de6e5332f4dfc0c585d6124375cb9f3e	p_Bacteroidetes	c_Bacteroidia	o_Bacteroidales	f_Rikenellaceae	g_Rikenellaceae RC9 gut group	Yes	Inf	TRUE	TRUE	TRUE	TRUE	-1.85552	0 ± 0	0 (0, 0)	1.86 ± 1.75	2.08 (1.04, 2.78)
Japanese	B6	dbadbb39a044feae4080a063f5538ba1	p_Firmicutes	c_Clostridia	o_Clostridiales	f_Peptococcaceae	f_Peptococcaceae_g_uncultured	Yes	Inf	TRUE	TRUE	TRUE	TRUE	1.83498	0 ± 0	0 (0, 0)	-1.83 ± 1.52	-2.88 (-2.94, 0)
Japanese	B6	98d151ed6a6bfeda6587420f02db6560	p_Actinobacteria	c_Actinobacteria	o_Bifidobacteriales	f_Bifidobacteriaceae	g_Bifidobacterium	No	83	FALSE	FALSE	FALSE	TRUE	-1.82974	0.856 ± 0.97	0.544 (0, 1.67)	2.69 ± 0.763	2.6 (2.19, 3.17)
Ketogenic	B6	78769aa8c011dce2048be1bc5ad49b0a	p_Firmicutes	c_Erysipelotrichia	o_Erysipelotrichales	f_Erysipelotrichaceae	g_Erysipelatoclostridium	No	115	TRUE	TRUE	TRUE	TRUE	1.81672	1.67 ± 0.725	1.77 (1.55, 2.18)	-0.146 ± 0.679	0 (-0.0744, 0)
Ketogenic	B6	5525b6345b9f0fc3a3aacce9217a5f82	p_Actinobacteria	c_Actinobacteria	o_Bifidobacteriales	f_Bifidobacteriaceae	g_Bifidobacterium	No	108	FALSE	TRUE	TRUE	TRUE	-1.78967	-0.19 ± 0.569	0 (0, 0)	1.6 ± 1.2	2.06 (1.24, 2.36)
Mediterranean	AJ	f68c4d7f8f833230243c250f3cbc7871	p_Firmicutes	c_Clostridia	o_Clostridiales	f_Lachnospiraceae	f_Lachnospiraceae_g_	Yes	Inf	TRUE	TRUE	TRUE	TRUE	-1.76158	-1.76 ± 1.21	-2.2 (-2.48, -1.49)	0 ± 0	0 (0, 0)
Mediterranean	B6	a8ec58c11df07ff23a000fa9c02897f3	p_Bacteroidetes	c_Bacteroidia	o_Bacteroidales	f_Rikenellaceae	g_Rikenellaceae RC9 gut group	Yes	Inf	TRUE	TRUE	TRUE	TRUE	-1.75363	0 ± 0	0 (0, 0)	1.75 ± 1.88	1.64 (0, 3.48)
Japanese	FVB	204d64b6f492d99945842bb6473cdb8c	p_Bacteroidetes	c_Bacteroidia	o_Bacteroidales	f_Muribaculaceae	f_Muribaculaceae_g_uncultured bacterium	Yes	Inf	TRUE	TRUE	TRUE	TRUE	-1.72811	0 ± 0	0 (0, 0)	1.73 ± 1.21	2.15 (0.901, 2.5)
Japanese	AJ	728e672f7dbdc322e233da5cb9759365	p_Bacteroidetes	c_Bacteroidia	o_Bacteroidales	f_Muribaculaceae	f_Muribaculaceae_g_uncultured bacterium	Yes	Inf	TRUE	TRUE	TRUE	TRUE	1.72578	1.73 ± 0.832	1.93 (1.37, 2.31)	0 ± 0	0 (0, 0)
Japanese	B6	a8ec58c11df07ff23a000fa9c02897f3	p_Bacteroidetes	c_Bacteroidia	o_Bacteroidales	f_Rikenellaceae	g_Rikenellaceae RC9 gut group	Yes	Inf	TRUE	TRUE	TRUE	TRUE	-1.71032	0 ± 0	0 (0, 0)	1.71 ± 1.83	1.61 (0, 3.39)
Mediterranean	NOD	c76c614268ba542a6ae0a738f4968761	p_Bacteroidetes	c_Bacteroidia	o_Bacteroidales	f_Muribaculaceae	g_uncultured Bacteroidales bacterium	No	78	FALSE	FALSE	FALSE	TRUE	1.69653	2.28 ± 0.371	2.36 (2.24, 2.51)	0.579 ± 1	0 (0, 0.868)
Japanese	B6	2e922f45ab06833aa1f433a69600c58e	p_Firmicutes	c_Clostridia	o_Clostridiales	f_Clostridiales vadinBB60 group	f_Clostridiales vadinBB60 group_g_	Yes	Inf	TRUE	TRUE	TRUE	TRUE	-1.69249	-1.69 ± 1.13	-2.05 (-2.47, -1.14)	0 ± 0	0 (0, 0)
Ketogenic	FVB	204d64b6f492d99945842bb6473cdb8c	p_Bacteroidetes	c_Bacteroidia	o_Bacteroidales	f_Muribaculaceae	f_Muribaculaceae_g_uncultured bacterium	Yes	Inf	TRUE	TRUE	TRUE	TRUE	-1.68974	0 ± 0	0 (0, 0)	1.69 ± 1.2	2.08 (0.854, 2.44)
Japanese	NOD	f46a72444da8ed5c10a83dd20bc2b3ff	p_Firmicutes	c_Clostridia	o_Clostridiales	f_Clostridiales vadinBB60 group	f_Clostridiales vadinBB60 group_g_	Yes	Inf	TRUE	TRUE	TRUE	TRUE	1.68582	0 ± 0	0 (0, 0)	-1.69 ± 1.47	-2.39 (-2.53, -1.2)
Mediterranean	FVB	9efb7f088ef7e645e641335095b2b0d1	p_Firmicutes	c_Clostridia	o_Clostridiales	f_Lachnospiraceae	f_Lachnospiraceae_g_	Yes	Inf	TRUE	TRUE	TRUE	TRUE	1.6829	1.68 ± 1.5	1.82 (0.423, 2.43)	0 ± 0	0 (0, 0)
Ketogenic	B6	c830f411dda1f1f3de3d6125532487a0	p_Firmicutes	c_Clostridia	o_Clostridiales	f_Clostridiales vadinBB60 group	f_Clostridiales vadinBB60 group_g_	No	103	FALSE	TRUE	TRUE	TRUE	-1.67876	-0.511 ± 1.06	0 (0, 0)	1.17 ± 0.969	1.33 (0.412, 1.6)
Mediterranean	AJ	00b87eef874261d63b784ecb9f60db85	p_Firmicutes	c_Clostridia	o_Clostridiales	f_Ruminococcaceae	g_Ruminococcaceae UCG-013	Yes	Inf	TRUE	TRUE	TRUE	TRUE	1.6681	0 ± 0	0 (0, 0)	-1.67 ± 1.39	-2.5 (-2.73, 0)
Japanese	B6	b2fdeba87460e44247c96ca54a589454	p_Bacteroidetes	c_Bacteroidia	o_Bacteroidales	f_Tannerellaceae	g_Parabacteroides	Yes	Inf	TRUE	TRUE	TRUE	TRUE	1.65757	1.66 ± 0.913	1.87 (1.53, 2.03)	0 ± 0	0 (0, 0)
Mediterranean	FVB	0828b22f6390d0556d151654809704ea	p_Bacteroidetes	c_Bacteroidia	o_Bacteroidales	f_Muribaculaceae	f_Muribaculaceae_g_uncultured bacterium	No	124	FALSE	FALSE	TRUE	TRUE	-1.63781	0.103 ± 0.423	0 (0, 0)	1.74 ± 0.909	1.96 (1.47, 2.34)
Japanese	NOD	c305cf17af3226a458d916d08527936e	p_Bacteroidetes	c_Bacteroidia	o_Bacteroidales	f_Muribaculaceae	f_Muribaculaceae_g_uncultured bacterium	No	97	FALSE	TRUE	TRUE	TRUE	-1.63029	-0.533 ± 1.31	0 (0, 0)	1.1 ± 0.449	1.25 (0.92, 1.35)
Mediterranean	B6	026244cf2a0ccd82a2b55e6adb687712	p_Firmicutes	c_Clostridia	o_Clostridiales	f_Lachnospiraceae	f_Lachnospiraceae_g_	Yes	Inf	TRUE	TRUE	TRUE	TRUE	1.60365	1.6 ± 1.74	0.771 (0.178, 3.28)	0 ± 0	0 (0, 0)
Mediterranean	B6	72afcd24c90064a1bb677a7f90f457de	p_Bacteroidetes	c_Bacteroidia	o_Bacteroidales	f_Muribaculaceae	g_uncultured Bacteroidales bacterium	No	134	FALSE	FALSE	TRUE	TRUE	1.59898	1.76 ± 0.828	2.04 (1.23, 2.28)	0.161 ± 0.753	0 (0, 0.161)
Japanese	B6	728e672f7dbdc322e233da5cb9759365	p_Bacteroidetes	c_Bacteroidia	o_Bacteroidales	f_Muribaculaceae	f_Muribaculaceae_g_uncultured bacterium	Yes	Inf	TRUE	TRUE	TRUE	TRUE	1.58516	1.59 ± 0.783	1.68 (1.47, 1.96)	0 ± 0	0 (0, 0)
Mediterranean	FVB	2e8a267ed574e7eee4e07271448c26a0	p_Firmicutes	c_Clostridia	o_Clostridiales	f_Lachnospiraceae	f_Lachnospiraceae_g_	Yes	Inf	TRUE	TRUE	TRUE	TRUE	-1.58007	0 ± 0	0 (0, 0)	1.58 ± 0.816	1.48 (1.09, 2.14)
Japanese	B6	b64deb8995eb5abfb822b77553c7b364	p_Bacteroidetes	c_Bacteroidia	o_Bacteroidales	f_Muribaculaceae	f_Muribaculaceae_g_uncultured bacterium	No	91	FALSE	FALSE	FALSE	TRUE	-1.58001	-0.908 ± 0.865	-1.01 (-1.45, 0)	0.672 ± 0.359	0.771 (0.633, 0.828)
Ketogenic	NOD	4d2c586e7b5d49e79b052d00f0e798ee	p_Firmicutes	c_Clostridia	o_Clostridiales	f_Lachnospiraceae	f_Lachnospiraceae_g_	Yes	Inf	TRUE	TRUE	TRUE	TRUE	1.57903	1.58 ± 1.06	1.71 (1, 2.13)	0 ± 0	0 (0, 0)
Mediterranean	FVB	27194b4ff835b246ed50d6843ede4f57	p_Bacteroidetes	c_Bacteroidia	o_Bacteroidales	f_Muribaculaceae	f_Muribaculaceae_g_	No	107	FALSE	FALSE	FALSE	TRUE	-1.53588	-0.339 ± 0.83	0 (0, 0)	1.2 ± 1.27	1.14 (0, 2.11)
Ketogenic	B6	7e88f9ff1a1b7fedb1a16c37bc09ad70	p_Firmicutes	c_Clostridia	o_Clostridiales	f_Lachnospiraceae	g_Lachnospiraceae NK4A136 group	No	86	FALSE	FALSE	FALSE	TRUE	1.53479	1.03 ± 1.41	0.754 (0.0883, 1.92)	-0.507 ± 0.842	-0.488 (-1.11, 0)
Japanese	FVB	2e8a267ed574e7eee4e07271448c26a0	p_Firmicutes	c_Clostridia	o_Clostridiales	f_Lachnospiraceae	f_Lachnospiraceae_g_	Yes	Inf	TRUE	TRUE	TRUE	TRUE	-1.5325	0 ± 0	0 (0, 0)	1.53 ± 0.82	1.45 (1.03, 2.07)
Ketogenic	FVB	0828b22f6390d0556d151654809704ea	p_Bacteroidetes	c_Bacteroidia	o_Bacteroidales	f_Muribaculaceae	f_Muribaculaceae_g_uncultured bacterium	No	76	FALSE	FALSE	FALSE	TRUE	-1.53236	0.0903 ± 1.55	0 (-0.523, 0)	1.62 ± 0.937	1.85 (1.38, 2.21)
Japanese	NOD	288c0d94a487e988a2b87133efcbed18	p_Bacteroidetes	c_Bacteroidia	o_Bacteroidales	f_Muribaculaceae	g_uncultured Bacteroidales bacterium	No	89	FALSE	FALSE	TRUE	TRUE	1.52778	0.82 ± 0.738	0.9 (0.211, 1.27)	-0.708 ± 1.23	0 (-1.06, 0)
Japanese	AJ	47097cdee3142f879f3db10a00416eab	p_Firmicutes	c_Clostridia	o_Clostridiales	f_Lachnospiraceae	f_Lachnospiraceae_g_	No	99	FALSE	TRUE	TRUE	TRUE	1.52727	1.14 ± 2.11	1.04 (-0.55, 3.06)	-0.384 ± 0.789	0 (-0.223, 0)
Japanese	AJ	48062b600b91daf7abc4efbbfa349b63	p_Bacteroidetes	c_Bacteroidia	o_Bacteroidales	f_Muribaculaceae	g_Muribaculum	No	87	FALSE	FALSE	TRUE	TRUE	1.52617	0.946 ± 0.634	0.872 (0.615, 1.48)	-0.58 ± 0.732	-0.213 (-1.1, 0)
Ketogenic	NOD	e3c6e16984b1f77bb22c98b6f80ea806	p_Firmicutes	c_Clostridia	o_Clostridiales	f_Ruminococcaceae	g_Ruminococcus 1	Yes	Inf	TRUE	TRUE	TRUE	TRUE	1.51127	0 ± 0	0 (0, 0)	-1.51 ± 1.36	-1.89 (-2.27, -0.943)
Japanese	NOD	b0f6f169cc2cb65a8484be171292bb18	p_Firmicutes	c_Bacilli	o_Bacillales	f_Staphylococcaceae	g_Staphylococcus	Yes	Inf	TRUE	TRUE	TRUE	TRUE	-1.50934	-1.51 ± 1.36	-1.45 (-2.28, -0.423)	0 ± 0	0 (0, 0)
Ketogenic	B6	c735adc69c851d15955cbdef0e75744a	p_Firmicutes	c_Clostridia	o_Clostridiales	f_Ruminococcaceae	f_Ruminococcaceae_g_uncultured	Yes	Inf	TRUE	TRUE	TRUE	TRUE	1.49768	0 ± 0	0 (0, 0)	-1.5 ± 1.44	-1.45 (-2.59, 0)
Japanese	B6	c305cf17af3226a458d916d08527936e	p_Bacteroidetes	c_Bacteroidia	o_Bacteroidales	f_Muribaculaceae	f_Muribaculaceae_g_uncultured bacterium	No	131	TRUE	TRUE	TRUE	TRUE	-1.48982	-0.389 ± 1.1	0 (0, 0)	1.1 ± 0.751	1.06 (0.541, 1.46)
Mediterranean	NOD	728e672f7dbdc322e233da5cb9759365	p_Bacteroidetes	c_Bacteroidia	o_Bacteroidales	f_Muribaculaceae	f_Muribaculaceae_g_uncultured bacterium	Yes	Inf	TRUE	TRUE	TRUE	TRUE	1.48619	1.49 ± 0.45	1.43 (1.29, 1.81)	0 ± 0	0 (0, 0)
Ketogenic	AJ	f87b96508a1733081cc8b224f25794ce	p_Proteobacteria	c_Gammaproteobacteria	o_Betaproteobacteriales	f_Burkholderiaceae	g_Ralstonia	Yes	Inf	TRUE	TRUE	TRUE	TRUE	1.48558	0 ± 0	0 (0, 0)	-1.49 ± 1.63	-1.29 (-2.71, 0)
Mediterranean	FVB	e7afa74b8b993def1340854b0e3693e8	p_Firmicutes	c_Clostridia	o_Clostridiales	f_Ruminococcaceae	g_Ruminococcaceae UCG-014	Yes	Inf	TRUE	TRUE	TRUE	TRUE	1.48256	1.48 ± 1.39	1.61 (0.191, 2.57)	0 ± 0	0 (0, 0)
Mediterranean	NOD	659782cd4f38e56a744df8cac1ec2851	p_Cyanobacteria	c_Melainabacteria	o_Gastranaerophilales	o_Gastranaerophilales_f_g_	o_Gastranaerophilales_f_g_	Yes	Inf	TRUE	TRUE	TRUE	TRUE	-1.48102	-1.48 ± 1.66	-1.01 (-2.86, 0)	0 ± 0	0 (0, 0)
Mediterranean	B6	acf85672def7de47c5e456aeb50d1406	p_Firmicutes	c_Bacilli	o_Lactobacillales	f_Lactobacillaceae	g_Lactobacillus	No	122	FALSE	FALSE	TRUE	TRUE	1.47847	1.18 ± 0.876	1.35 (0.897, 1.92)	-0.299 ± 1.41	0 (-0.63, 0.125)
Ketogenic	B6	204d64b6f492d99945842bb6473cdb8c	p_Bacteroidetes	c_Bacteroidia	o_Bacteroidales	f_Muribaculaceae	f_Muribaculaceae_g_uncultured bacterium	No	115	TRUE	TRUE	TRUE	TRUE	-1.4771	-0.126 ± 0.377	0 (0, 0)	1.35 ± 0.76	1.47 (1.17, 1.77)
Mediterranean	FVB	cc8c14030818b4331c290168f96cb54e	p_Bacteroidetes	c_Bacteroidia	o_Bacteroidales	f_Rikenellaceae	g_Rikenella	Yes	Inf	TRUE	TRUE	TRUE	TRUE	-1.47409	0 ± 0	0 (0, 0)	1.47 ± 1.25	2.03 (0, 2.47)
Japanese	NOD	77da8f1c033bc2bf704ff8e9dbd96246	p_Firmicutes	c_Clostridia	o_Clostridiales	f_Lachnospiraceae	g_Blautia	Yes	Inf	TRUE	TRUE	TRUE	TRUE	-1.47171	-1.47 ± 0.844	-1.48 (-1.97, -1.34)	0 ± 0	0 (0, 0)
Ketogenic	B6	d3a7c9b3e7502a482b3c89ce420be5f4	p_Bacteroidetes	c_Bacteroidia	o_Bacteroidales	f_Muribaculaceae	f_Muribaculaceae_g_uncultured bacterium	No	113	FALSE	TRUE	TRUE	TRUE	-1.46977	-0.505 ± 1.01	0 (0, 0)	0.965 ± 0.713	0.827 (0.35, 1.4)
Ketogenic	B6	9b5524bc325e9ec28a43c37c607e6b81	p_Firmicutes	c_Clostridia	o_Clostridiales	f_Ruminococcaceae	g_Ruminococcaceae NK4A214 group	No	81	FALSE	FALSE	FALSE	TRUE	1.46965	-0.194 ± 0.583	0 (0, 0)	-1.66 ± 0.649	-1.83 (-2.13, -1.42)
Ketogenic	FVB	2e8a267ed574e7eee4e07271448c26a0	p_Firmicutes	c_Clostridia	o_Clostridiales	f_Lachnospiraceae	f_Lachnospiraceae_g_	Yes	Inf	TRUE	TRUE	TRUE	TRUE	-1.46235	0 ± 0	0 (0, 0)	1.46 ± 0.779	1.37 (0.997, 2)
Japanese	AJ	8f128424098b941db8e617a33caf7314	p_Firmicutes	c_Clostridia	o_Clostridiales	f_Ruminococcaceae	g_Ruminococcaceae UCG-005	Yes	Inf	TRUE	TRUE	TRUE	TRUE	-1.45835	-1.46 ± 1.47	-1.87 (-2.47, 0)	0 ± 0	0 (0, 0)
Ketogenic	B6	777ecc9ff88ff7f34cb76cb7fcfe8a98	p_Firmicutes	c_Clostridia	o_Clostridiales	f_Family XIII	g_Family XIII AD3011 group	Yes	Inf	TRUE	TRUE	TRUE	TRUE	1.45588	0 ± 0	0 (0, 0)	-1.46 ± 1.31	-1.69 (-2.44, 0)
Ketogenic	AJ	67f1371ab47a23673f503b99f1508c47	p_Bacteroidetes	c_Bacteroidia	o_Bacteroidales	f_Muribaculaceae	f_Muribaculaceae_g_	No	66	FALSE	FALSE	FALSE	TRUE	-1.45223	-0.0734 ± 0.22	0 (0, 0)	1.38 ± 1.5	1.61 (0, 2.78)
Mediterranean	B6	de6e5332f4dfc0c585d6124375cb9f3e	p_Bacteroidetes	c_Bacteroidia	o_Bacteroidales	f_Rikenellaceae	g_Rikenellaceae RC9 gut group	Yes	Inf	TRUE	TRUE	TRUE	TRUE	-1.45075	0 ± 0	0 (0, 0)	1.45 ± 1.56	1.32 (0, 2.89)
Japanese	NOD	298243c170f6b6264f59786ba654eabb	p_Firmicutes	c_Clostridia	o_Clostridiales	f_Lachnospiraceae	g_Blautia	Yes	Inf	TRUE	TRUE	TRUE	TRUE	1.44878	0 ± 0	0 (0, 0)	-1.45 ± 0.847	-1.8 (-1.93, -1.14)
Mediterranean	NOD	298243c170f6b6264f59786ba654eabb	p_Firmicutes	c_Clostridia	o_Clostridiales	f_Lachnospiraceae	g_Blautia	Yes	Inf	TRUE	TRUE	TRUE	TRUE	1.44864	0 ± 0	0 (0, 0)	-1.45 ± 0.844	-1.67 (-1.91, -1.09)
Japanese	FVB	cc8c14030818b4331c290168f96cb54e	p_Bacteroidetes	c_Bacteroidia	o_Bacteroidales	f_Rikenellaceae	g_Rikenella	Yes	Inf	TRUE	TRUE	TRUE	TRUE	-1.44505	0 ± 0	0 (0, 0)	1.45 ± 1.23	2.01 (0, 2.41)
Ketogenic	NOD	827efcfa077a297319f6cda67d144a12	p_Bacteroidetes	c_Bacteroidia	o_Bacteroidales	f_Bacteroidaceae	g_Bacteroides	Yes	Inf	TRUE	TRUE	TRUE	TRUE	-1.44006	0 ± 0	0 (0, 0)	1.44 ± 0.302	1.51 (1.31, 1.61)
Ketogenic	NOD	db6e65c8bc3d03ef259709fd9fcfb88f	p_Firmicutes	c_Clostridia	o_Clostridiales	f_Lachnospiraceae	g_A2	Yes	Inf	TRUE	TRUE	TRUE	TRUE	1.43875	0 ± 0	0 (0, 0)	-1.44 ± 0.623	-1.42 (-1.75, -1.12)
Japanese	NOD	b15b288e36be9bccf2cd1d54fe88acd3	p_Firmicutes	c_Clostridia	o_Clostridiales	f_Lachnospiraceae	g_Marvinbryantia	Yes	Inf	TRUE	TRUE	TRUE	TRUE	1.43456	0 ± 0	0 (0, 0)	-1.43 ± 1.34	-1.64 (-2.15, -0.819)
Mediterranean	B6	b486e0c5b0fb9cdd2918e372dfd32fa7	p_Bacteroidetes	c_Bacteroidia	o_Bacteroidales	f_Muribaculaceae	f_Muribaculaceae_g_uncultured bacterium	Yes	Inf	TRUE	TRUE	TRUE	TRUE	1.42816	1.43 ± 1.07	1.5 (0.515, 2.44)	0 ± 0	0 (0, 0)
Japanese	B6	777ecc9ff88ff7f34cb76cb7fcfe8a98	p_Firmicutes	c_Clostridia	o_Clostridiales	f_Family XIII	g_Family XIII AD3011 group	Yes	Inf	TRUE	TRUE	TRUE	TRUE	1.42671	0 ± 0	0 (0, 0)	-1.43 ± 1.29	-1.61 (-2.43, 0)
Mediterranean	AJ	f87b96508a1733081cc8b224f25794ce	p_Proteobacteria	c_Gammaproteobacteria	o_Betaproteobacteriales	f_Burkholderiaceae	g_Ralstonia	Yes	Inf	TRUE	TRUE	TRUE	TRUE	1.42551	0 ± 0	0 (0, 0)	-1.43 ± 1.58	-1.2 (-2.55, 0)
Japanese	AJ	67f1371ab47a23673f503b99f1508c47	p_Bacteroidetes	c_Bacteroidia	o_Bacteroidales	f_Muribaculaceae	f_Muribaculaceae_g_	Yes	Inf	TRUE	TRUE	TRUE	TRUE	-1.42429	0 ± 0	0 (0, 0)	1.42 ± 1.54	1.7 (0, 2.9)
Ketogenic	NOD	b15b288e36be9bccf2cd1d54fe88acd3	p_Firmicutes	c_Clostridia	o_Clostridiales	f_Lachnospiraceae	g_Marvinbryantia	Yes	Inf	TRUE	TRUE	TRUE	TRUE	1.42382	0 ± 0	0 (0, 0)	-1.42 ± 1.31	-1.69 (-2.14, -0.846)
Ketogenic	FVB	cc8c14030818b4331c290168f96cb54e	p_Bacteroidetes	c_Bacteroidia	o_Bacteroidales	f_Rikenellaceae	g_Rikenella	Yes	Inf	TRUE	TRUE	TRUE	TRUE	-1.41531	0 ± 0	0 (0, 0)	1.42 ± 1.2	1.95 (0, 2.38)
Japanese	B6	de6e5332f4dfc0c585d6124375cb9f3e	p_Bacteroidetes	c_Bacteroidia	o_Bacteroidales	f_Rikenellaceae	g_Rikenellaceae RC9 gut group	Yes	Inf	TRUE	TRUE	TRUE	TRUE	-1.40744	0 ± 0	0 (0, 0)	1.41 ± 1.51	1.29 (0, 2.78)
Mediterranean	B6	fb49c62aff61ab5f0d7253a762a13ab2	p_Firmicutes	c_Clostridia	o_Clostridiales	f_Lachnospiraceae	f_Lachnospiraceae_g_	No	162	TRUE	TRUE	TRUE	TRUE	-1.40719	-0.18 ± 0.493	0 (0, 0)	1.23 ± 1.44	1.28 (0.296, 2.02)
Japanese	AJ	c735adc69c851d15955cbdef0e75744a	p_Firmicutes	c_Clostridia	o_Clostridiales	f_Ruminococcaceae	f_Ruminococcaceae_g_uncultured	Yes	Inf	TRUE	TRUE	TRUE	TRUE	-1.40594	-1.41 ± 1.48	-1.03 (-2.81, 0)	0 ± 0	0 (0, 0)
Mediterranean	B6	4fa58767a77162fc9a84a731fc6e9c00	p_Firmicutes	c_Erysipelotrichia	o_Erysipelotrichales	f_Erysipelotrichaceae	g_Dubosiella	Yes	Inf	TRUE	TRUE	TRUE	TRUE	1.40073	1.4 ± 0.999	1.81 (0.537, 2.11)	0 ± 0	0 (0, 0)
Ketogenic	B6	de6e5332f4dfc0c585d6124375cb9f3e	p_Bacteroidetes	c_Bacteroidia	o_Bacteroidales	f_Rikenellaceae	g_Rikenellaceae RC9 gut group	Yes	Inf	TRUE	TRUE	TRUE	TRUE	-1.39944	0 ± 0	0 (0, 0)	1.4 ± 1.5	1.31 (0, 2.73)
Japanese	FVB	09e0f33b9e0f1092df36f00b9fee932f	p_Firmicutes	c_Clostridia	o_Clostridiales	f_Ruminococcaceae	g_Ruminococcaceae UCG-014	Yes	Inf	TRUE	TRUE	TRUE	TRUE	1.38899	1.39 ± 1.26	1.99 (0.123, 2.29)	0 ± 0	0 (0, 0)
Japanese	NOD	728e672f7dbdc322e233da5cb9759365	p_Bacteroidetes	c_Bacteroidia	o_Bacteroidales	f_Muribaculaceae	f_Muribaculaceae_g_uncultured bacterium	Yes	Inf	TRUE	TRUE	TRUE	TRUE	1.3872	1.39 ± 0.364	1.54 (1.21, 1.63)	0 ± 0	0 (0, 0)
Japanese	FVB	24bc41d6335ecbf5c7a247c2a843431e	p_Firmicutes	c_Clostridia	o_Clostridiales	f_Ruminococcaceae	g_Ruminococcus 1	Yes	Inf	TRUE	TRUE	TRUE	TRUE	1.38663	1.39 ± 0.933	1.27 (0.846, 2.07)	0 ± 0	0 (0, 0)
Ketogenic	AJ	a786e65d659bdfa3ef6ab0bfa42726a6	p_Bacteroidetes	c_Bacteroidia	o_Bacteroidales	f_Bacteroidaceae	g_Bacteroides	Yes	Inf	TRUE	TRUE	TRUE	TRUE	-1.3822	-1.38 ± 1.65	0 (-2.98, 0)	0 ± 0	0 (0, 0)
Japanese	B6	204d64b6f492d99945842bb6473cdb8c	p_Bacteroidetes	c_Bacteroidia	o_Bacteroidales	f_Muribaculaceae	f_Muribaculaceae_g_uncultured bacterium	Yes	Inf	TRUE	TRUE	TRUE	TRUE	-1.37968	0 ± 0	0 (0, 0)	1.38 ± 0.741	1.49 (1.17, 1.84)
Japanese	B6	288c0d94a487e988a2b87133efcbed18	p_Bacteroidetes	c_Bacteroidia	o_Bacteroidales	f_Muribaculaceae	g_uncultured Bacteroidales bacterium	No	107	FALSE	FALSE	TRUE	TRUE	1.3714	0.378 ± 0.793	0.225 (-0.0322, 0.907)	-0.994 ± 1.38	0 (-2.46, 0)
Japanese	NOD	8f128424098b941db8e617a33caf7314	p_Firmicutes	c_Clostridia	o_Clostridiales	f_Ruminococcaceae	g_Ruminococcaceae UCG-005	Yes	Inf	TRUE	TRUE	TRUE	TRUE	-1.3674	-1.37 ± 0.421	-1.47 (-1.53, -1.36)	0 ± 0	0 (0, 0)
Japanese	AJ	ff803ae26f2e5230477e7f2b802a66a7	p_Bacteroidetes	c_Bacteroidia	o_Bacteroidales	f_Muribaculaceae	f_Muribaculaceae_g_	Yes	Inf	TRUE	TRUE	TRUE	TRUE	1.36596	1.37 ± 0.751	1.46 (1.03, 2)	0 ± 0	0 (0, 0)
Japanese	B6	9efb7f088ef7e645e641335095b2b0d1	p_Firmicutes	c_Clostridia	o_Clostridiales	f_Lachnospiraceae	f_Lachnospiraceae_g_	No	93	FALSE	FALSE	FALSE	TRUE	1.3642	1.49 ± 0.898	1.75 (1.05, 2.13)	0.124 ± 0.548	0 (-0.0154, 0)
Japanese	FVB	c830f411dda1f1f3de3d6125532487a0	p_Firmicutes	c_Clostridia	o_Clostridiales	f_Clostridiales vadinBB60 group	f_Clostridiales vadinBB60 group_g_	Yes	Inf	TRUE	TRUE	TRUE	TRUE	-1.35868	0 ± 0	0 (0, 0)	1.36 ± 0.619	1.42 (1.27, 1.73)
Japanese	FVB	e3c6e16984b1f77bb22c98b6f80ea806	p_Firmicutes	c_Clostridia	o_Clostridiales	f_Ruminococcaceae	g_Ruminococcus 1	Yes	Inf	TRUE	TRUE	TRUE	TRUE	1.34631	1.35 ± 1.2	1.92 (0.64, 2.24)	0 ± 0	0 (0, 0)
Ketogenic	B6	b64deb8995eb5abfb822b77553c7b364	p_Bacteroidetes	c_Bacteroidia	o_Bacteroidales	f_Muribaculaceae	f_Muribaculaceae_g_uncultured bacterium	No	93	FALSE	FALSE	TRUE	TRUE	-1.34078	-0.697 ± 0.718	-0.582 (-1.37, 0)	0.643 ± 0.407	0.728 (0.572, 0.827)
Japanese	B6	ff803ae26f2e5230477e7f2b802a66a7	p_Bacteroidetes	c_Bacteroidia	o_Bacteroidales	f_Muribaculaceae	f_Muribaculaceae_g_	Yes	Inf	TRUE	TRUE	TRUE	TRUE	1.33933	1.34 ± 0.659	1.68 (1.01, 1.78)	0 ± 0	0 (0, 0)
Ketogenic	NOD	6762aa5826e7eb8b190d9999f9fcf820	p_Bacteroidetes	c_Bacteroidia	o_Bacteroidales	f_Muribaculaceae	f_Muribaculaceae_g_uncultured bacterium	Yes	Inf	TRUE	TRUE	TRUE	TRUE	1.33672	1.34 ± 0.803	1.4 (1.09, 1.74)	0 ± 0	0 (0, 0)
Mediterranean	NOD	f545defe35a4cd772acd8ddabaccff10	p_Bacteroidetes	c_Bacteroidia	o_Bacteroidales	f_Muribaculaceae	f_Muribaculaceae_g_uncultured bacterium	Yes	Inf	TRUE	TRUE	TRUE	TRUE	1.31922	1.32 ± 0.308	1.34 (1.07, 1.47)	0 ± 0	0 (0, 0)
Japanese	FVB	edd1559f7a021c0965784762b27994f8	p_Tenericutes	c_Mollicutes	o_Mollicutes RF39	o_Mollicutes RF39_f_g_	o_Mollicutes RF39_f_g_	Yes	Inf	TRUE	TRUE	TRUE	TRUE	-1.30827	-1.31 ± 0.961	-1.09 (-1.79, -0.801)	0 ± 0	0 (0, 0)
Japanese	FVB	7dd9347dc28df34d9cabeb68d398666e	p_Tenericutes	c_Mollicutes	o_Mollicutes RF39	f_uncultured bacterium	f_uncultured bacterium_g_uncultured bacterium	Yes	Inf	TRUE	TRUE	TRUE	TRUE	-1.29105	-1.29 ± 1.25	-1.61 (-2.37, 0)	0 ± 0	0 (0, 0)
Ketogenic	FVB	9b5524bc325e9ec28a43c37c607e6b81	p_Firmicutes	c_Clostridia	o_Clostridiales	f_Ruminococcaceae	g_Ruminococcaceae NK4A214 group	Yes	Inf	TRUE	TRUE	TRUE	TRUE	1.28034	0 ± 0	0 (0, 0)	-1.28 ± 0.686	-1.28 (-1.74, -0.996)
Mediterranean	B6	827efcfa077a297319f6cda67d144a12	p_Bacteroidetes	c_Bacteroidia	o_Bacteroidales	f_Bacteroidaceae	g_Bacteroides	Yes	Inf	TRUE	TRUE	TRUE	TRUE	1.27177	1.27 ± 1.15	1.67 (0, 2.18)	0 ± 0	0 (0, 0)
Ketogenic	NOD	5525b6345b9f0fc3a3aacce9217a5f82	p_Actinobacteria	c_Actinobacteria	o_Bifidobacteriales	f_Bifidobacteriaceae	g_Bifidobacterium	Yes	Inf	TRUE	TRUE	TRUE	TRUE	-1.27017	0 ± 0	0 (0, 0)	1.27 ± 1.46	0.951 (0.476, 1.91)
Ketogenic	NOD	4fcb5ef33c0e6ae01b0de9d3b47e3a95	p_Bacteroidetes	c_Bacteroidia	o_Bacteroidales	f_Muribaculaceae	f_Muribaculaceae_g_uncultured bacterium	Yes	Inf	TRUE	TRUE	TRUE	TRUE	-1.26555	-1.27 ± 0.719	-1.47 (-1.55, -1.09)	0 ± 0	0 (0, 0)
Ketogenic	AJ	591901efc2e7f8c6d004ec02a9b64610	p_Firmicutes	c_Clostridia	o_Clostridiales	f_Ruminococcaceae	g_Ruminiclostridium 5	Yes	Inf	TRUE	TRUE	TRUE	TRUE	-1.26384	-1.26 ± 1.26	-1.53 (-2.39, 0)	0 ± 0	0 (0, 0)
Mediterranean	FVB	46c73a155f62e4d4084221f4a5a3dd08	p_Bacteroidetes	c_Bacteroidia	o_Bacteroidales	f_Marinifilaceae	g_Odoribacter	Yes	Inf	TRUE	TRUE	TRUE	TRUE	-1.26237	0 ± 0	0 (0, 0)	1.26 ± 1.08	1.71 (0, 2.02)
Japanese	B6	a40a3e435c13e8a4f4c817aaaecb3d6e	p_Actinobacteria	c_Coriobacteriia	o_Coriobacteriales	f_Eggerthellaceae	g_Enterorhabdus	Yes	Inf	TRUE	TRUE	TRUE	TRUE	-1.26215	-1.26 ± 1.36	-1.12 (-2.39, 0)	0 ± 0	0 (0, 0)
Japanese	B6	24bc41d6335ecbf5c7a247c2a843431e	p_Firmicutes	c_Clostridia	o_Clostridiales	f_Ruminococcaceae	g_Ruminococcus 1	Yes	Inf	TRUE	TRUE	TRUE	TRUE	-1.24201	-1.24 ± 1.27	-1.77 (-2.11, -0.794)	0 ± 0	0 (0, 0)
Ketogenic	NOD	98cb9c8760c3425eb3a88265281d0383	p_Firmicutes	c_Clostridia	o_Clostridiales	f_Ruminococcaceae	g_Ruminococcaceae UCG-014	Yes	Inf	TRUE	TRUE	TRUE	TRUE	-1.24062	-1.24 ± 0.993	-1.14 (-1.44, -0.779)	0 ± 0	0 (0, 0)
Japanese	FVB	3fcbf6797996dee9786f4b80b90d018f	p_Firmicutes	c_Clostridia	o_Clostridiales	f_Clostridiales vadinBB60 group	f_Clostridiales vadinBB60 group_g_uncultured bacterium	No	100	FALSE	FALSE	TRUE	TRUE	1.23573	0.515 ± 0.607	0.192 (0.0868, 0.813)	-0.721 ± 1.38	0 (-0.555, 0)
Japanese	FVB	46c73a155f62e4d4084221f4a5a3dd08	p_Bacteroidetes	c_Bacteroidia	o_Bacteroidales	f_Marinifilaceae	g_Odoribacter	Yes	Inf	TRUE	TRUE	TRUE	TRUE	-1.23334	0 ± 0	0 (0, 0)	1.23 ± 1.05	1.67 (0, 1.98)
Mediterranean	FVB	189b538db90b88d30bfb192f7d9b63e1	p_Firmicutes	c_Clostridia	o_Clostridiales	f_Clostridiales vadinBB60 group	f_Clostridiales vadinBB60 group_g_	Yes	Inf	TRUE	TRUE	TRUE	TRUE	-1.22788	-1.23 ± 0.793	-1.29 (-1.69, -0.849)	0 ± 0	0 (0, 0)
Ketogenic	NOD	de44a937c4387c8daebe719b44686e65	p_Firmicutes	c_Clostridia	o_Clostridiales	f_Lachnospiraceae	g_Lachnospiraceae FCS020 group	Yes	Inf	TRUE	TRUE	TRUE	TRUE	-1.21721	-1.22 ± 1.08	-1.26 (-2, -0.301)	0 ± 0	0 (0, 0)
Mediterranean	B6	e881ed4d9033905f610be028b15641bf	p_Firmicutes	c_Clostridia	o_Clostridiales	f_Lachnospiraceae	g_Roseburia	No	152	FALSE	TRUE	TRUE	TRUE	-1.21313	-0.392 ± 0.829	0 (0, 0)	0.822 ± 0.951	0.989 (0.396, 1.46)
Mediterranean	NOD	c56f008663d3e04f5fc717ea7d1f11bb	p_Firmicutes	c_Clostridia	o_Clostridiales	f_Family XIII	f_Family XIII_g_	Yes	Inf	TRUE	TRUE	TRUE	TRUE	-1.21282	-1.21 ± 0.592	-1.37 (-1.57, -0.953)	0 ± 0	0 (0, 0)
Japanese	AJ	0f443a6941adb8883ebba6b353748d81	p_Bacteroidetes	c_Bacteroidia	o_Bacteroidales	f_Muribaculaceae	f_Muribaculaceae_g_	Yes	Inf	TRUE	TRUE	TRUE	TRUE	1.21011	1.21 ± 1.2	0.458 (0.23, 2.41)	0 ± 0	0 (0, 0)
Japanese	B6	137e60d41c15f364bf98271066678f72	p_Firmicutes	c_Clostridia	o_Clostridiales	f_Ruminococcaceae	g_Ruminiclostridium 5	Yes	Inf	TRUE	TRUE	TRUE	TRUE	1.20976	0 ± 0	0 (0, 0)	-1.21 ± 0.518	-1.17 (-1.32, -0.8)
Ketogenic	FVB	46c73a155f62e4d4084221f4a5a3dd08	p_Bacteroidetes	c_Bacteroidia	o_Bacteroidales	f_Marinifilaceae	g_Odoribacter	Yes	Inf	TRUE	TRUE	TRUE	TRUE	-1.2036	0 ± 0	0 (0, 0)	1.2 ± 1.03	1.61 (0, 1.94)
Japanese	B6	00b87eef874261d63b784ecb9f60db85	p_Firmicutes	c_Clostridia	o_Clostridiales	f_Ruminococcaceae	g_Ruminococcaceae UCG-013	Yes	Inf	TRUE	TRUE	TRUE	TRUE	-1.20281	-1.2 ± 1	-1.04 (-1.71, -0.681)	0 ± 0	0 (0, 0)
Japanese	FVB	5f2fe1e6a956f08f553e2291e8a56897	p_Firmicutes	c_Clostridia	o_Clostridiales	f_Lachnospiraceae	f_Lachnospiraceae_g_	Yes	Inf	TRUE	TRUE	TRUE	TRUE	-1.20134	-1.2 ± 0.918	-1.41 (-1.54, -0.674)	0 ± 0	0 (0, 0)
Japanese	NOD	7b8586b6f283d0bbd8c6203fe0ab49fd	p_Bacteroidetes	c_Bacteroidia	o_Bacteroidales	f_Muribaculaceae	f_Muribaculaceae_g_uncultured bacterium	Yes	Inf	TRUE	TRUE	TRUE	TRUE	-1.20008	0 ± 0	0 (0, 0)	1.2 ± 1.59	0.592 (0.296, 1.8)
Japanese	B6	c830f411dda1f1f3de3d6125532487a0	p_Firmicutes	c_Clostridia	o_Clostridiales	f_Clostridiales vadinBB60 group	f_Clostridiales vadinBB60 group_g_	Yes	Inf	TRUE	TRUE	TRUE	TRUE	-1.19718	0 ± 0	0 (0, 0)	1.2 ± 0.956	1.29 (0.499, 1.65)
Japanese	B6	0d906ed581b472cf0eb3d2fe81cb5c81	p_Tenericutes	c_Mollicutes	o_Anaeroplasmatales	f_Anaeroplasmataceae	g_Anaeroplasma	No	107	FALSE	FALSE	TRUE	TRUE	1.19695	0.92 ± 1.04	0.611 (0.194, 1.24)	-0.277 ± 0.782	0 (0, 0)
Japanese	B6	3be42a257151a00ed78afc00a00623b4	p_Bacteroidetes	c_Bacteroidia	o_Bacteroidales	f_Muribaculaceae	g_Muribaculum	No	103	FALSE	FALSE	TRUE	TRUE	1.19629	1.03 ± 0.504	1.21 (0.898, 1.38)	-0.17 ± 0.572	0 (0, 0)
Ketogenic	B6	2b4032b2c0390e1623b2076637c67c2e	p_Firmicutes	c_Clostridia	o_Clostridiales	f_Ruminococcaceae	g_Ruminiclostridium 9	No	106	FALSE	TRUE	TRUE	TRUE	1.18342	0.639 ± 0.671	0.647 (0.251, 1.06)	-0.544 ± 0.753	0 (-1.37, 0)
Mediterranean	NOD	ff803ae26f2e5230477e7f2b802a66a7	p_Bacteroidetes	c_Bacteroidia	o_Bacteroidales	f_Muribaculaceae	f_Muribaculaceae_g_	Yes	Inf	TRUE	TRUE	TRUE	TRUE	1.16873	1.17 ± 0.423	1.13 (0.952, 1.53)	0 ± 0	0 (0, 0)
Japanese	FVB	27194b4ff835b246ed50d6843ede4f57	p_Bacteroidetes	c_Bacteroidia	o_Bacteroidales	f_Muribaculaceae	f_Muribaculaceae_g_	Yes	Inf	TRUE	TRUE	TRUE	TRUE	-1.16828	0 ± 0	0 (0, 0)	1.17 ± 1.26	1.07 (0, 2.09)
Ketogenic	NOD	7b8586b6f283d0bbd8c6203fe0ab49fd	p_Bacteroidetes	c_Bacteroidia	o_Bacteroidales	f_Muribaculaceae	f_Muribaculaceae_g_uncultured bacterium	Yes	Inf	TRUE	TRUE	TRUE	TRUE	-1.1679	0 ± 0	0 (0, 0)	1.17 ± 1.57	0.55 (0.275, 1.75)
Ketogenic	B6	ef383b05458ce8f05f86b4de1d100e5d	p_Firmicutes	c_Bacilli	o_Lactobacillales	f_Streptococcaceae	g_Streptococcus	Yes	Inf	TRUE	TRUE	TRUE	TRUE	1.15811	0 ± 0	0 (0, 0)	-1.16 ± 0.731	-1.15 (-1.65, -0.708)
Japanese	FVB	8bd93d992332d4c6efb99af38def8963	p_Firmicutes	c_Clostridia	o_Clostridiales	f_Ruminococcaceae	g_Ruminococcaceae UCG-014	No	121	FALSE	TRUE	TRUE	TRUE	1.15699	1.12 ± 0.757	1.05 (0.66, 1.67)	-0.0345 ± 0.0976	0 (0, 0)
Ketogenic	B6	fb49c62aff61ab5f0d7253a762a13ab2	p_Firmicutes	c_Clostridia	o_Clostridiales	f_Lachnospiraceae	f_Lachnospiraceae_g_	Yes	Inf	TRUE	TRUE	TRUE	TRUE	-1.15586	0 ± 0	0 (0, 0)	1.16 ± 1.39	1.19 (0.225, 2.02)
Mediterranean	B6	c305cf17af3226a458d916d08527936e	p_Bacteroidetes	c_Bacteroidia	o_Bacteroidales	f_Muribaculaceae	f_Muribaculaceae_g_uncultured bacterium	Yes	Inf	TRUE	TRUE	TRUE	TRUE	-1.14341	0 ± 0	0 (0, 0)	1.14 ± 0.728	1.08 (0.65, 1.5)
Japanese	B6	ef383b05458ce8f05f86b4de1d100e5d	p_Firmicutes	c_Bacilli	o_Lactobacillales	f_Streptococcaceae	g_Streptococcus	Yes	Inf	TRUE	TRUE	TRUE	TRUE	1.14064	0 ± 0	0 (0, 0)	-1.14 ± 0.741	-1.1 (-1.71, -0.664)
Ketogenic	B6	8b4ecec7bba545fbe691a9960e641a97	p_Firmicutes	c_Clostridia	o_Clostridiales	f_Lachnospiraceae	f_Lachnospiraceae_g_	Yes	Inf	TRUE	TRUE	TRUE	TRUE	1.13867	0 ± 0	0 (0, 0)	-1.14 ± 0.976	-1.52 (-1.89, 0)
Ketogenic	FVB	41faa0839855178821626f2c13f5207e	p_Firmicutes	c_Clostridia	o_Clostridiales	f_Ruminococcaceae	g_Ruminococcaceae UCG-014	Yes	Inf	TRUE	TRUE	TRUE	TRUE	1.13125	0 ± 0	0 (0, 0)	-1.13 ± 1.02	-1.38 (-1.92, 0)
Japanese	B6	8b4ecec7bba545fbe691a9960e641a97	p_Firmicutes	c_Clostridia	o_Clostridiales	f_Lachnospiraceae	f_Lachnospiraceae_g_	Yes	Inf	TRUE	TRUE	TRUE	TRUE	1.1299	0 ± 0	0 (0, 0)	-1.13 ± 0.979	-1.46 (-1.94, 0)
Mediterranean	FVB	23fcf5b82996f2aaffbbe9d3e9c66e1f	p_Bacteroidetes	c_Bacteroidia	o_Bacteroidales	f_Muribaculaceae	f_Muribaculaceae_g_uncultured bacterium	Yes	Inf	TRUE	TRUE	TRUE	TRUE	-1.12933	0 ± 0	0 (0, 0)	1.13 ± 1.35	1.16 (0, 2.09)
Ketogenic	B6	026244cf2a0ccd82a2b55e6adb687712	p_Firmicutes	c_Clostridia	o_Clostridiales	f_Lachnospiraceae	f_Lachnospiraceae_g_	Yes	Inf	TRUE	TRUE	TRUE	TRUE	1.12285	1.12 ± 2.27	0 (0, 2.66)	0 ± 0	0 (0, 0)
Ketogenic	FVB	60e4b3b210e99872b7fe86733ab4b3b2	p_Firmicutes	c_Clostridia	o_Clostridiales	f_Lachnospiraceae	f_Lachnospiraceae_g_	Yes	Inf	TRUE	TRUE	TRUE	TRUE	-1.11393	0 ± 0	0 (0, 0)	1.11 ± 0.68	0.96 (0.603, 1.49)
Ketogenic	B6	d0fca6bc69a17a1ad59b4b6ec5c0416b	p_Firmicutes	c_Bacilli	o_Lactobacillales	f_Streptococcaceae	g_Streptococcus	Yes	Inf	TRUE	TRUE	TRUE	TRUE	1.11001	0 ± 0	0 (0, 0)	-1.11 ± 1.19	-0.998 (-2.17, 0)
Ketogenic	AJ	0354ff6bb01b0b34c8297ff061b7dd1f	p_Firmicutes	c_Clostridia	o_Clostridiales	f_Ruminococcaceae	g_UBA1819	Yes	Inf	TRUE	TRUE	TRUE	TRUE	1.10911	1.11 ± 0.955	1.35 (0.192, 1.57)	0 ± 0	0 (0, 0)
Japanese	B6	d0fca6bc69a17a1ad59b4b6ec5c0416b	p_Firmicutes	c_Bacilli	o_Lactobacillales	f_Streptococcaceae	g_Streptococcus	Yes	Inf	TRUE	TRUE	TRUE	TRUE	1.10567	0 ± 0	0 (0, 0)	-1.11 ± 1.19	-1.03 (-2.14, 0)
Mediterranean	NOD	482ee8b0ce6b52bc205c4ffb538a9fc6	p_Firmicutes	c_Clostridia	o_Clostridiales	f_Lachnospiraceae	g_Roseburia	Yes	Inf	TRUE	TRUE	TRUE	TRUE	-1.1041	-1.1 ± 1.04	-1.2 (-1.85, 0)	0 ± 0	0 (0, 0)
Japanese	B6	da1bc49a96e6ff47daaf100b1c5b981e	p_Bacteroidetes	c_Bacteroidia	o_Bacteroidales	f_Muribaculaceae	g_uncultured Bacteroidales bacterium	No	95	FALSE	FALSE	FALSE	TRUE	1.10404	0.771 ± 0.404	0.919 (0.5, 1.07)	-0.333 ± 0.464	0 (-0.797, 0)
Ketogenic	B6	591901efc2e7f8c6d004ec02a9b64610	p_Firmicutes	c_Clostridia	o_Clostridiales	f_Ruminococcaceae	g_Ruminiclostridium 5	Yes	Inf	TRUE	TRUE	TRUE	TRUE	1.10218	0 ± 0	0 (0, 0)	-1.1 ± 0.934	-1.07 (-1.75, -0.428)
Japanese	NOD	0828b22f6390d0556d151654809704ea	p_Bacteroidetes	c_Bacteroidia	o_Bacteroidales	f_Muribaculaceae	f_Muribaculaceae_g_uncultured bacterium	Yes	Inf	TRUE	TRUE	TRUE	TRUE	-1.10086	0 ± 0	0 (0, 0)	1.1 ± 1.27	0.815 (0.407, 1.65)
Mediterranean	NOD	c305cf17af3226a458d916d08527936e	p_Bacteroidetes	c_Bacteroidia	o_Bacteroidales	f_Muribaculaceae	f_Muribaculaceae_g_uncultured bacterium	Yes	Inf	TRUE	TRUE	TRUE	TRUE	-1.09701	0 ± 0	0 (0, 0)	1.1 ± 0.468	1.35 (0.953, 1.37)
Ketogenic	NOD	c305cf17af3226a458d916d08527936e	p_Bacteroidetes	c_Bacteroidia	o_Bacteroidales	f_Muribaculaceae	f_Muribaculaceae_g_uncultured bacterium	Yes	Inf	TRUE	TRUE	TRUE	TRUE	-1.09359	0 ± 0	0 (0, 0)	1.09 ± 0.501	1.19 (0.872, 1.37)
Mediterranean	NOD	9ade1ea5a13218257e8f0621cadac05e	p_Firmicutes	c_Clostridia	o_Clostridiales	f_Ruminococcaceae	f_Ruminococcaceae_g_uncultured	Yes	Inf	TRUE	TRUE	TRUE	TRUE	-1.09307	-1.09 ± 1.21	-0.865 (-2.03, 0)	0 ± 0	0 (0, 0)
Mediterranean	FVB	28314fc991967cef6eec94bc5692f7a2	p_Firmicutes	c_Clostridia	o_Clostridiales	f_Family XIII	g_[Eubacterium] brachy group	Yes	Inf	TRUE	TRUE	TRUE	TRUE	1.09075	0 ± 0	0 (0, 0)	-1.09 ± 1.53	0 (-2.53, 0)
Japanese	FVB	2da6cb4e676ce97f205ea1db87a2cbc3	p_Firmicutes	c_Clostridia	o_Clostridiales	f_Lachnospiraceae	f_Lachnospiraceae_g_	Yes	Inf	TRUE	TRUE	TRUE	TRUE	1.09026	1.09 ± 1.07	0.981 (0.125, 1.88)	0 ± 0	0 (0, 0)
Japanese	B6	33fbe90fb3c31de223455b5f497ffe94	p_Firmicutes	c_Clostridia	o_Clostridiales	f_Clostridiales vadinBB60 group	f_Clostridiales vadinBB60 group_g_uncultured bacterium	No	83	FALSE	FALSE	FALSE	TRUE	1.08791	0.613 ± 0.648	0.816 (-0.0359, 1.07)	-0.475 ± 1.06	-0.0368 (-0.804, 0)
Japanese	AJ	b2fdeba87460e44247c96ca54a589454	p_Bacteroidetes	c_Bacteroidia	o_Bacteroidales	f_Tannerellaceae	g_Parabacteroides	Yes	Inf	TRUE	TRUE	TRUE	TRUE	1.08605	1.09 ± 0.561	1.24 (0.761, 1.48)	0 ± 0	0 (0, 0)
Mediterranean	B6	d0fca6bc69a17a1ad59b4b6ec5c0416b	p_Firmicutes	c_Bacilli	o_Lactobacillales	f_Streptococcaceae	g_Streptococcus	Yes	Inf	TRUE	TRUE	TRUE	TRUE	1.08292	0 ± 0	0 (0, 0)	-1.08 ± 1.16	-0.999 (-2.09, 0)
Japanese	NOD	026244cf2a0ccd82a2b55e6adb687712	p_Firmicutes	c_Clostridia	o_Clostridiales	f_Lachnospiraceae	f_Lachnospiraceae_g_	Yes	Inf	TRUE	TRUE	TRUE	TRUE	1.08279	1.08 ± 1.41	0.532 (0, 2.16)	0 ± 0	0 (0, 0)
Japanese	AJ	0d906ed581b472cf0eb3d2fe81cb5c81	p_Tenericutes	c_Mollicutes	o_Anaeroplasmatales	f_Anaeroplasmataceae	g_Anaeroplasma	Yes	Inf	TRUE	TRUE	TRUE	TRUE	-1.081	-1.08 ± 1.14	-1 (-2.02, 0)	0 ± 0	0 (0, 0)
Ketogenic	NOD	2e922f45ab06833aa1f433a69600c58e	p_Firmicutes	c_Clostridia	o_Clostridiales	f_Clostridiales vadinBB60 group	f_Clostridiales vadinBB60 group_g_	Yes	Inf	TRUE	TRUE	TRUE	TRUE	1.08009	0 ± 0	0 (0, 0)	-1.08 ± 0.935	-1.62 (-1.62, -0.809)
Mediterranean	NOD	09dd8ab7ab7e43dc2359d90f62afaf06	p_Firmicutes	c_Clostridia	o_Clostridiales	f_Christensenellaceae	f_Christensenellaceae_g_uncultured	Yes	Inf	TRUE	TRUE	TRUE	TRUE	-1.07688	-1.08 ± 1.22	-0.805 (-1.87, 0)	0 ± 0	0 (0, 0)
Ketogenic	FVB	955e5878745f36334712ccc50c946d56	p_Firmicutes	c_Clostridia	o_Clostridiales	f_Lachnospiraceae	g_Marvinbryantia	No	80	FALSE	FALSE	TRUE	TRUE	1.07614	0.434 ± 0.989	0.455 (-0.448, 1.04)	-0.642 ± 0.897	-0.102 (-1.18, 0)
Japanese	AJ	21b2eb40b38f5217ed55792bad3198fc	p_Bacteroidetes	c_Bacteroidia	o_Bacteroidales	f_Muribaculaceae	f_Muribaculaceae_g_uncultured bacterium	Yes	Inf	TRUE	TRUE	TRUE	TRUE	1.07295	1.07 ± 1.2	0.319 (0, 2.28)	0 ± 0	0 (0, 0)
Ketogenic	B6	c305cf17af3226a458d916d08527936e	p_Bacteroidetes	c_Bacteroidia	o_Bacteroidales	f_Muribaculaceae	f_Muribaculaceae_g_uncultured bacterium	Yes	Inf	TRUE	TRUE	TRUE	TRUE	-1.07256	0 ± 0	0 (0, 0)	1.07 ± 0.735	0.961 (0.563, 1.44)
Mediterranean	AJ	7184c75efc8b1dc88e329ceefdbd6dd4	p_Firmicutes	c_Clostridia	o_Clostridiales	f_Ruminococcaceae	g_[Eubacterium] coprostanoligenes group	Yes	Inf	TRUE	TRUE	TRUE	TRUE	1.06588	0 ± 0	0 (0, 0)	-1.07 ± 0.729	-0.825 (-1.57, -0.653)
Ketogenic	B6	00331deaa1b90a7efb3418cd543b4fa7	p_Firmicutes	c_Clostridia	o_Clostridiales	f_Ruminococcaceae	g_Ruminiclostridium 5	Yes	Inf	TRUE	TRUE	TRUE	TRUE	-1.058	-1.06 ± 0.493	-1.14 (-1.31, -0.816)	0 ± 0	0 (0, 0)
Japanese	FVB	c1f0093249fe8cd15d1b95d1d135e515	p_Tenericutes	c_Mollicutes	o_Mollicutes RF39	o_Mollicutes RF39_f_g_	o_Mollicutes RF39_f_g_	Yes	Inf	TRUE	TRUE	TRUE	TRUE	1.0522	0 ± 0	0 (0, 0)	-1.05 ± 1.26	-0.516 (-2.01, 0)
Ketogenic	FVB	27194b4ff835b246ed50d6843ede4f57	p_Bacteroidetes	c_Bacteroidia	o_Bacteroidales	f_Muribaculaceae	f_Muribaculaceae_g_	No	68	FALSE	FALSE	FALSE	TRUE	-1.04988	0.0645 ± 0.204	0 (0, 0)	1.11 ± 1.26	1.04 (0, 2.03)
Mediterranean	FVB	3cc3d975f812a5e8f629f79fa04fefd4	p_Firmicutes	c_Clostridia	o_Clostridiales	f_Clostridiales vadinBB60 group	f_Clostridiales vadinBB60 group_g_uncultured bacterium	Yes	Inf	TRUE	TRUE	TRUE	TRUE	-1.0361	-1.04 ± 0.845	-0.947 (-1.17, -0.652)	0 ± 0	0 (0, 0)
Mediterranean	FVB	c1f0093249fe8cd15d1b95d1d135e515	p_Tenericutes	c_Mollicutes	o_Mollicutes RF39	o_Mollicutes RF39_f_g_	o_Mollicutes RF39_f_g_	Yes	Inf	TRUE	TRUE	TRUE	TRUE	1.02503	0 ± 0	0 (0, 0)	-1.03 ± 1.23	-0.518 (-1.94, 0)
Ketogenic	NOD	5ac6e32014cb4b057ebe94b3360b50f7	p_Firmicutes	c_Clostridia	o_Clostridiales	f_Lachnospiraceae	g_Blautia	Yes	Inf	TRUE	TRUE	TRUE	TRUE	1.02074	1.02 ± 1.12	0.948 (0, 1.95)	0 ± 0	0 (0, 0)
Japanese	AJ	a14de7316af23747db8228960093b176	p_Bacteroidetes	c_Bacteroidia	o_Bacteroidales	f_Muribaculaceae	f_Muribaculaceae_g_uncultured bacterium	Yes	Inf	TRUE	TRUE	TRUE	TRUE	1.01469	1.01 ± 1.22	0.411 (0, 2.21)	0 ± 0	0 (0, 0)
Japanese	AJ	bc5ba620bb0c92858b89d4f941416c56	p_Firmicutes	c_Clostridia	o_Clostridiales	f_Lachnospiraceae	f_Lachnospiraceae_g_	Yes	Inf	TRUE	TRUE	TRUE	TRUE	1.01232	0 ± 0	0 (0, 0)	-1.01 ± 0.896	-1.18 (-1.43, -0.169)
Ketogenic	AJ	ef383b05458ce8f05f86b4de1d100e5d	p_Firmicutes	c_Bacilli	o_Lactobacillales	f_Streptococcaceae	g_Streptococcus	Yes	Inf	TRUE	TRUE	TRUE	TRUE	1.00666	0 ± 0	0 (0, 0)	-1.01 ± 0.795	-1.21 (-1.42, -0.336)
Japanese	NOD	00b87eef874261d63b784ecb9f60db85	p_Firmicutes	c_Clostridia	o_Clostridiales	f_Ruminococcaceae	g_Ruminococcaceae UCG-013	Yes	Inf	TRUE	TRUE	TRUE	TRUE	-1.00547	-1.01 ± 1.2	-0.627 (-1.83, 0)	0 ± 0	0 (0, 0)
Ketogenic	NOD	3f6d6ab03d8fd237f3c819fa90b7ec8a	p_Firmicutes	c_Clostridia	o_Clostridiales	f_Lachnospiraceae	f_Lachnospiraceae_g_uncultured	Yes	Inf	TRUE	TRUE	TRUE	TRUE	-1.00464	-1 ± 0.85	-1.14 (-1.57, -0.283)	0 ± 0	0 (0, 0)
Ketogenic	B6	b6f94edd919af4095ce282c1f2863644	p_Bacteroidetes	c_Bacteroidia	o_Bacteroidales	f_Bacteroidaceae	g_Bacteroides	No	108	FALSE	TRUE	TRUE	TRUE	-1.00242	0.0367 ± 0.312	0 (0, 0)	1.04 ± 0.542	0.982 (0.955, 1.15)
Ketogenic	NOD	9b52e056650f0989393d2b5bb42fe4dc	p_Firmicutes	c_Clostridia	o_Clostridiales	f_Lachnospiraceae	g_Blautia	Yes	Inf	TRUE	TRUE	TRUE	TRUE	0.998383	0.998 ± 1.1	0.943 (0, 1.99)	0 ± 0	0 (0, 0)
Ketogenic	AJ	2896e19fa3695c134505c192a6591354	p_Firmicutes	c_Clostridia	o_Clostridiales	f_Ruminococcaceae	g_Harryflintia	Yes	Inf	TRUE	TRUE	TRUE	TRUE	-0.993884	-0.994 ± 1.22	0 (-2.22, 0)	0 ± 0	0 (0, 0)
Japanese	B6	d3a7c9b3e7502a482b3c89ce420be5f4	p_Bacteroidetes	c_Bacteroidia	o_Bacteroidales	f_Muribaculaceae	f_Muribaculaceae_g_uncultured bacterium	Yes	Inf	TRUE	TRUE	TRUE	TRUE	-0.993207	0 ± 0	0 (0, 0)	0.993 ± 0.732	0.928 (0.357, 1.4)
Japanese	B6	b1f0372cc2479d5259278ff47da2648a	p_Firmicutes	c_Clostridia	o_Clostridiales	f_Peptostreptococcaceae	g_Romboutsia	No	125	TRUE	TRUE	TRUE	TRUE	-0.992547	-0.475 ± 1.34	0 (0, 0)	0.518 ± 1.31	0.806 (-0.159, 1.39)
Japanese	AJ	6b3a608f2ff2bc6f690e402a2e78b172	p_Bacteroidetes	c_Bacteroidia	o_Bacteroidales	f_Muribaculaceae	f_Muribaculaceae_g_uncultured bacterium	Yes	Inf	TRUE	TRUE	TRUE	TRUE	0.99113	0.991 ± 1.16	0.503 (0, 2.09)	0 ± 0	0 (0, 0)
Ketogenic	FVB	a786e65d659bdfa3ef6ab0bfa42726a6	p_Bacteroidetes	c_Bacteroidia	o_Bacteroidales	f_Bacteroidaceae	g_Bacteroides	Yes	Inf	TRUE	TRUE	TRUE	TRUE	-0.989809	-0.99 ± 1.31	0 (-2.22, 0)	0 ± 0	0 (0, 0)
Japanese	AJ	c76c614268ba542a6ae0a738f4968761	p_Bacteroidetes	c_Bacteroidia	o_Bacteroidales	f_Muribaculaceae	g_uncultured Bacteroidales bacterium	Yes	Inf	TRUE	TRUE	TRUE	TRUE	-0.98293	0 ± 0	0 (0, 0)	0.983 ± 0.999	0.811 (0, 2.06)
Japanese	NOD	e5e7069c94b95e7a7f329a46454c1e50	p_Firmicutes	c_Clostridia	o_Clostridiales	f_Defluviitaleaceae	g_Defluviitaleaceae UCG-011	Yes	Inf	TRUE	TRUE	TRUE	TRUE	-0.979463	-0.979 ± 1.52	0 (-2.04, 0)	0 ± 0	0 (0, 0)
Mediterranean	FVB	8c04601e423884863dd0411a188312dd	p_Firmicutes	c_Bacilli	o_Bacillales	f_Staphylococcaceae	g_Staphylococcus	Yes	Inf	TRUE	TRUE	TRUE	TRUE	-0.975958	-0.976 ± 1.07	-0.923 (-1.89, 0)	0 ± 0	0 (0, 0)
Japanese	AJ	cf74f52619b3b899ca3fea04f309b8cb	p_Bacteroidetes	c_Bacteroidia	o_Bacteroidales	f_Muribaculaceae	g_Muribaculum	No	84	FALSE	FALSE	TRUE	TRUE	0.974406	0.783 ± 0.648	0.607 (0.27, 1.42)	-0.191 ± 0.442	0 (-0.0886, 0)
Japanese	B6	fcebc4e6fadc23031b07e761f7e85ed0	p_Bacteroidetes	c_Bacteroidia	o_Bacteroidales	f_Muribaculaceae	g_uncultured Bacteroidales bacterium	Yes	Inf	TRUE	TRUE	TRUE	TRUE	0.972784	0.973 ± 0.564	1.02 (0.755, 1.24)	0 ± 0	0 (0, 0)
Japanese	FVB	db6e65c8bc3d03ef259709fd9fcfb88f	p_Firmicutes	c_Clostridia	o_Clostridiales	f_Lachnospiraceae	g_A2	No	122	FALSE	TRUE	TRUE	TRUE	0.96973	0.706 ± 1.91	0.739 (-0.0379, 1.85)	-0.264 ± 0.511	0 (-0.194, 0)
Mediterranean	B6	00331deaa1b90a7efb3418cd543b4fa7	p_Firmicutes	c_Clostridia	o_Clostridiales	f_Ruminococcaceae	g_Ruminiclostridium 5	Yes	Inf	TRUE	TRUE	TRUE	TRUE	-0.960206	-0.96 ± 1.31	0 (-1.86, 0)	0 ± 0	0 (0, 0)
Mediterranean	FVB	0153c3edfc9426a41c274e099a968c45	p_Bacteroidetes	c_Bacteroidia	o_Bacteroidales	f_Muribaculaceae	f_Muribaculaceae_g_uncultured bacterium	Yes	Inf	TRUE	TRUE	TRUE	TRUE	-0.957308	0 ± 0	0 (0, 0)	0.957 ± 1.47	0 (0, 1.64)
Japanese	B6	e0be6f7a597c9ce00d722a112dd496f1	p_Bacteroidetes	c_Bacteroidia	o_Bacteroidales	f_Muribaculaceae	f_Muribaculaceae_g_uncultured bacterium	No	118	FALSE	TRUE	TRUE	TRUE	0.954712	0.807 ± 0.512	0.942 (0.464, 1.09)	-0.148 ± 0.418	0 (0, 0)
Mediterranean	AJ	938cd5a712ce0c2476419f958e8832e1	p_Firmicutes	c_Clostridia	o_Clostridiales	f_Lachnospiraceae	f_Lachnospiraceae_g_uncultured	Yes	Inf	TRUE	TRUE	TRUE	TRUE	-0.954283	-0.954 ± 0.642	-1.22 (-1.29, -0.878)	0 ± 0	0 (0, 0)
Mediterranean	AJ	ff803ae26f2e5230477e7f2b802a66a7	p_Bacteroidetes	c_Bacteroidia	o_Bacteroidales	f_Muribaculaceae	f_Muribaculaceae_g_	Yes	Inf	TRUE	TRUE	TRUE	TRUE	0.953906	0.954 ± 1.12	0.867 (0.153, 1.67)	0 ± 0	0 (0, 0)
Mediterranean	FVB	c305cf17af3226a458d916d08527936e	p_Bacteroidetes	c_Bacteroidia	o_Bacteroidales	f_Muribaculaceae	f_Muribaculaceae_g_uncultured bacterium	Yes	Inf	TRUE	TRUE	TRUE	TRUE	-0.953258	0 ± 0	0 (0, 0)	0.953 ± 0.546	0.966 (0.585, 1.19)
Mediterranean	NOD	916f2f95a2dd84ba8f584a3762b1177e	p_Firmicutes	c_Clostridia	o_Clostridiales	f_Ruminococcaceae	g_Ruminiclostridium 5	Yes	Inf	TRUE	TRUE	TRUE	TRUE	-0.94647	-0.946 ± 0.894	-1.03 (-1.56, 0)	0 ± 0	0 (0, 0)
Mediterranean	B6	58f23bd87f96460cd1b1257d6e335b0c	p_Tenericutes	c_Mollicutes	o_Mollicutes RF39	f_uncultured Erysipelotrichaceae bacterium	g_uncultured Erysipelotrichaceae bacterium	Yes	Inf	TRUE	TRUE	TRUE	TRUE	-0.944205	-0.944 ± 1.23	0 (-2.14, 0)	0 ± 0	0 (0, 0)
Mediterranean	NOD	c48105c6e4d066b668427cc4e7293246	p_Tenericutes	c_Mollicutes	o_Mollicutes RF39	o_Mollicutes RF39_f_g_	o_Mollicutes RF39_f_g_	Yes	Inf	TRUE	TRUE	TRUE	TRUE	-0.943982	-0.944 ± 1.34	0 (-2.09, 0)	0 ± 0	0 (0, 0)
Mediterranean	AJ	88652c1b68991f676bd9347e949804af	p_Firmicutes	c_Clostridia	o_Clostridiales	f_Ruminococcaceae	g_Caproiciproducens	Yes	Inf	TRUE	TRUE	TRUE	TRUE	0.943155	0 ± 0	0 (0, 0)	-0.943 ± 0.965	-0.688 (-1.57, -0.122)
Ketogenic	AJ	e881ed4d9033905f610be028b15641bf	p_Firmicutes	c_Clostridia	o_Clostridiales	f_Lachnospiraceae	g_Roseburia	Yes	Inf	TRUE	TRUE	TRUE	TRUE	0.937181	0.937 ± 0.906	1.48 (0, 1.72)	0 ± 0	0 (0, 0)
Ketogenic	NOD	8bd93d992332d4c6efb99af38def8963	p_Firmicutes	c_Clostridia	o_Clostridiales	f_Ruminococcaceae	g_Ruminococcaceae UCG-014	Yes	Inf	TRUE	TRUE	TRUE	TRUE	0.935223	0 ± 0	0 (0, 0)	-0.935 ± 2.02	-1.74 (-2.08, -0.19)
Ketogenic	AJ	c76c614268ba542a6ae0a738f4968761	p_Bacteroidetes	c_Bacteroidia	o_Bacteroidales	f_Muribaculaceae	g_uncultured Bacteroidales bacterium	Yes	Inf	TRUE	TRUE	TRUE	TRUE	-0.934143	0 ± 0	0 (0, 0)	0.934 ± 0.969	0.72 (0, 1.95)
Ketogenic	AJ	3038cc3ece58756d8d063d6313ee1ddf	p_Firmicutes	c_Clostridia	o_Clostridiales	f_Lachnospiraceae	g_Roseburia	Yes	Inf	TRUE	TRUE	TRUE	TRUE	0.929538	0 ± 0	0 (0, 0)	-0.93 ± 0.968	-0.767 (-1.73, 0)
Ketogenic	AJ	77da8f1c033bc2bf704ff8e9dbd96246	p_Firmicutes	c_Clostridia	o_Clostridiales	f_Lachnospiraceae	g_Blautia	No	92	TRUE	TRUE	TRUE	TRUE	0.929069	0.773 ± 1.64	1.03 (0.593, 1.51)	-0.156 ± 0.441	0 (0, 0)
Ketogenic	AJ	d0fca6bc69a17a1ad59b4b6ec5c0416b	p_Firmicutes	c_Bacilli	o_Lactobacillales	f_Streptococcaceae	g_Streptococcus	Yes	Inf	TRUE	TRUE	TRUE	TRUE	0.91944	0 ± 0	0 (0, 0)	-0.919 ± 1.06	-0.693 (-1.58, 0)
Ketogenic	B6	17a0eb450c8b1f90776d87d2e4296e12	p_Firmicutes	c_Clostridia	o_Clostridiales	f_Ruminococcaceae	f_Ruminococcaceae_g_	Yes	Inf	TRUE	TRUE	TRUE	TRUE	-0.918708	-0.919 ± 1.1	0 (-1.96, 0)	0 ± 0	0 (0, 0)
Japanese	NOD	bee4e79c415a5d05182b85a669aa486c	p_Bacteroidetes	c_Bacteroidia	o_Bacteroidales	f_Muribaculaceae	f_Muribaculaceae_g_uncultured bacterium	Yes	Inf	TRUE	TRUE	TRUE	TRUE	-0.917851	0 ± 0	0 (0, 0)	0.918 ± 1.84	0 (-0.141, 1.52)
Ketogenic	NOD	09b87d56666ead5f193cc5c6de371ff5	p_Firmicutes	c_Clostridia	o_Clostridiales	f_Ruminococcaceae	g_Harryflintia	Yes	Inf	TRUE	TRUE	TRUE	TRUE	-0.917346	-0.917 ± 1.01	-0.857 (-1.79, 0)	0 ± 0	0 (0, 0)
Japanese	NOD	21b2eb40b38f5217ed55792bad3198fc	p_Bacteroidetes	c_Bacteroidia	o_Bacteroidales	f_Muribaculaceae	f_Muribaculaceae_g_uncultured bacterium	Yes	Inf	TRUE	TRUE	TRUE	TRUE	0.91582	0.916 ± 0.946	0.714 (0.102, 1.68)	0 ± 0	0 (0, 0)
Mediterranean	B6	0376c18d23c6cab30d38725c138c6b58	p_Tenericutes	c_Mollicutes	o_Mollicutes RF39	f_uncultured bacterium	f_uncultured bacterium_g_uncultured bacterium	Yes	Inf	TRUE	TRUE	TRUE	TRUE	-0.914811	-0.915 ± 0.971	-0.781 (-1.84, 0)	0 ± 0	0 (0, 0)
Japanese	NOD	0c6d35cec5d642bf3e3c8e31c99c9931	p_Firmicutes	c_Clostridia	o_Clostridiales	f_Lachnospiraceae	f_Lachnospiraceae_g_	Yes	Inf	TRUE	TRUE	TRUE	TRUE	-0.91332	-0.913 ± 0.587	-0.982 (-1.41, -0.618)	0 ± 0	0 (0, 0)
Ketogenic	NOD	e83fe4fd5bbeeca18186ffcd30367a22	p_Firmicutes	c_Erysipelotrichia	o_Erysipelotrichales	f_Erysipelotrichaceae	g_Dubosiella	Yes	Inf	TRUE	TRUE	TRUE	TRUE	0.913007	0 ± 0	0 (0, 0)	-0.913 ± 0.799	-1.25 (-1.37, -0.627)
Mediterranean	NOD	777ecc9ff88ff7f34cb76cb7fcfe8a98	p_Firmicutes	c_Clostridia	o_Clostridiales	f_Family XIII	g_Family XIII AD3011 group	Yes	Inf	TRUE	TRUE	TRUE	TRUE	-0.911517	-0.912 ± 1.01	-0.662 (-1.78, 0)	0 ± 0	0 (0, 0)
Ketogenic	B6	10636821de290bb3ebe92e307ee0e542	p_Firmicutes	c_Erysipelotrichia	o_Erysipelotrichales	f_Erysipelotrichaceae	g_Turicibacter	Yes	Inf	TRUE	TRUE	TRUE	TRUE	0.911109	0 ± 0	0 (0, 0)	-0.911 ± 1.03	-0.768 (-1.57, 0)
Japanese	AJ	152172996271a2028de726466327b776	p_Firmicutes	c_Clostridia	o_Clostridiales	f_Lachnospiraceae	f_Lachnospiraceae_g_	Yes	Inf	TRUE	TRUE	TRUE	TRUE	-0.910949	-0.911 ± 1.09	0 (-2.02, 0)	0 ± 0	0 (0, 0)
Mediterranean	FVB	24bc41d6335ecbf5c7a247c2a843431e	p_Firmicutes	c_Clostridia	o_Clostridiales	f_Ruminococcaceae	g_Ruminococcus 1	Yes	Inf	TRUE	TRUE	TRUE	TRUE	0.906529	0.907 ± 0.999	0.854 (0, 1.71)	0 ± 0	0 (0, 0)
Mediterranean	AJ	3cbab430786a4c1617d25eaa46dfabba	p_Actinobacteria	c_Coriobacteriia	o_Coriobacteriales	f_Eggerthellaceae	g_Enterorhabdus	Yes	Inf	TRUE	TRUE	TRUE	TRUE	-0.906493	-0.906 ± 0.654	-1.07 (-1.31, -0.661)	0 ± 0	0 (0, 0)
Japanese	FVB	c305cf17af3226a458d916d08527936e	p_Bacteroidetes	c_Bacteroidia	o_Bacteroidales	f_Muribaculaceae	f_Muribaculaceae_g_uncultured bacterium	Yes	Inf	TRUE	TRUE	TRUE	TRUE	-0.905689	0 ± 0	0 (0, 0)	0.906 ± 0.54	0.903 (0.547, 1.18)
Japanese	FVB	b6f94edd919af4095ce282c1f2863644	p_Bacteroidetes	c_Bacteroidia	o_Bacteroidales	f_Bacteroidaceae	g_Bacteroides	No	94	FALSE	FALSE	FALSE	TRUE	-0.903378	0.335 ± 1.27	0 (0, 0)	1.24 ± 0.715	1.06 (0.725, 1.76)
Mediterranean	NOD	e5e7069c94b95e7a7f329a46454c1e50	p_Firmicutes	c_Clostridia	o_Clostridiales	f_Defluviitaleaceae	g_Defluviitaleaceae UCG-011	Yes	Inf	TRUE	TRUE	TRUE	TRUE	-0.90325	-0.903 ± 0.978	-0.764 (-1.77, 0)	0 ± 0	0 (0, 0)
Japanese	AJ	3038cc3ece58756d8d063d6313ee1ddf	p_Firmicutes	c_Clostridia	o_Clostridiales	f_Lachnospiraceae	g_Roseburia	Yes	Inf	TRUE	TRUE	TRUE	TRUE	0.899976	0 ± 0	0 (0, 0)	-0.9 ± 0.975	-0.677 (-1.67, 0)
Japanese	AJ	d0fca6bc69a17a1ad59b4b6ec5c0416b	p_Firmicutes	c_Bacilli	o_Lactobacillales	f_Streptococcaceae	g_Streptococcus	Yes	Inf	TRUE	TRUE	TRUE	TRUE	0.899976	0 ± 0	0 (0, 0)	-0.9 ± 1.02	-0.692 (-1.58, 0)
Mediterranean	AJ	02379df63d55aca1f4a9b47deca56e85	p_Firmicutes	c_Clostridia	o_Clostridiales	f_Ruminococcaceae	g_UBA1819	Yes	Inf	TRUE	TRUE	TRUE	TRUE	0.897302	0 ± 0	0 (0, 0)	-0.897 ± 1.4	0 (-2.14, 0)
Japanese	AJ	0441ff0dc3e58721bd445f44410fe7d7	p_Firmicutes	c_Clostridia	o_Clostridiales	f_Lachnospiraceae	f_Lachnospiraceae_g_	Yes	Inf	TRUE	TRUE	TRUE	TRUE	-0.892598	-0.893 ± 1.11	0 (-1.77, 0)	0 ± 0	0 (0, 0)
Mediterranean	AJ	d0fca6bc69a17a1ad59b4b6ec5c0416b	p_Firmicutes	c_Bacilli	o_Lactobacillales	f_Streptococcaceae	g_Streptococcus	Yes	Inf	TRUE	TRUE	TRUE	TRUE	0.890595	0 ± 0	0 (0, 0)	-0.891 ± 1.02	-0.654 (-1.58, 0)
Ketogenic	NOD	bee4e79c415a5d05182b85a669aa486c	p_Bacteroidetes	c_Bacteroidia	o_Bacteroidales	f_Muribaculaceae	f_Muribaculaceae_g_uncultured bacterium	Yes	Inf	TRUE	TRUE	TRUE	TRUE	-0.885669	0 ± 0	0 (0, 0)	0.886 ± 1.82	0 (-0.162, 1.49)
Mediterranean	FVB	b403c7f338eb12012ed985143424ae13	p_Bacteroidetes	c_Bacteroidia	o_Bacteroidales	f_Muribaculaceae	f_Muribaculaceae_g_uncultured bacterium	Yes	Inf	TRUE	TRUE	TRUE	TRUE	-0.880882	0 ± 0	0 (0, 0)	0.881 ± 0.815	0.952 (0, 1.52)
Japanese	NOD	e83fe4fd5bbeeca18186ffcd30367a22	p_Firmicutes	c_Erysipelotrichia	o_Erysipelotrichales	f_Erysipelotrichaceae	g_Dubosiella	Yes	Inf	TRUE	TRUE	TRUE	TRUE	0.880825	0 ± 0	0 (0, 0)	-0.881 ± 0.771	-1.21 (-1.32, -0.606)
Japanese	NOD	9fd6c82565ea128a3f63bb5a320c2410	p_Firmicutes	c_Clostridia	o_Clostridiales	f_Ruminococcaceae	f_Ruminococcaceae_g_	Yes	Inf	TRUE	TRUE	TRUE	TRUE	-0.878839	-0.879 ± 0.78	-0.867 (-1.27, -0.454)	0 ± 0	0 (0, 0)
Mediterranean	NOD	871f3e42fae8d3cf6b0b30782ceca310	p_Bacteroidetes	c_Bacteroidia	o_Bacteroidales	f_Muribaculaceae	f_Muribaculaceae_g_	Yes	Inf	TRUE	TRUE	TRUE	TRUE	0.878688	0.879 ± 0.385	0.965 (0.573, 1.13)	0 ± 0	0 (0, 0)
Ketogenic	NOD	5fdd9ac49ec52edf374ee2a06a0de6a4	p_Firmicutes	c_Clostridia	o_Clostridiales	f_Ruminococcaceae	f_Ruminococcaceae_g_	Yes	Inf	TRUE	TRUE	TRUE	TRUE	-0.878137	-0.878 ± 0.294	-0.832 (-1.08, -0.776)	0 ± 0	0 (0, 0)
Japanese	NOD	d3a7c9b3e7502a482b3c89ce420be5f4	p_Bacteroidetes	c_Bacteroidia	o_Bacteroidales	f_Muribaculaceae	f_Muribaculaceae_g_uncultured bacterium	Yes	Inf	TRUE	TRUE	TRUE	TRUE	-0.877294	0 ± 0	0 (0, 0)	0.877 ± 0.46	1.09 (0.72, 1.14)
Ketogenic	NOD	d3a7c9b3e7502a482b3c89ce420be5f4	p_Bacteroidetes	c_Bacteroidia	o_Bacteroidales	f_Muribaculaceae	f_Muribaculaceae_g_uncultured bacterium	Yes	Inf	TRUE	TRUE	TRUE	TRUE	-0.874015	0 ± 0	0 (0, 0)	0.874 ± 0.491	1.14 (0.722, 1.16)
Ketogenic	B6	cdac572a52de32f1fdd5077ef1b45818	p_Firmicutes	c_Clostridia	o_Clostridiales	f_Lachnospiraceae	f_Lachnospiraceae_g_	Yes	Inf	TRUE	TRUE	TRUE	TRUE	0.870767	0.871 ± 1.47	0.173 (0, 0.474)	0 ± 0	0 (0, 0)
Mediterranean	NOD	7afe93b3ac68f5d57a1a5f426f8afbcf	p_Cyanobacteria	c_Melainabacteria	o_Gastranaerophilales	o_Gastranaerophilales_f_g_	o_Gastranaerophilales_f_g_	Yes	Inf	TRUE	TRUE	TRUE	TRUE	0.869956	0.87 ± 0.728	0.801 (0.534, 1.17)	0 ± 0	0 (0, 0)
Mediterranean	B6	60e4b3b210e99872b7fe86733ab4b3b2	p_Firmicutes	c_Clostridia	o_Clostridiales	f_Lachnospiraceae	f_Lachnospiraceae_g_	No	103	FALSE	FALSE	FALSE	TRUE	0.869362	0.983 ± 0.969	1.01 (0.085, 1.79)	0.114 ± 0.218	0 (0, 0.0875)
Ketogenic	NOD	6e13f5cc112576b9fea5aa1b0554424a	p_Firmicutes	c_Clostridia	o_Clostridiales	f_Clostridiaceae 1	g_Clostridium sensu stricto 1	No	76	FALSE	FALSE	TRUE	TRUE	-0.861539	-0.356 ± 0.873	0 (0, 0)	0.505 ± 1.31	0.812 (-0.0586, 1.22)
Ketogenic	FVB	e6b834901f1018308bb97185d50ed2cd	p_Firmicutes	c_Clostridia	o_Clostridiales	f_Lachnospiraceae	f_Lachnospiraceae_g_	No	83	FALSE	FALSE	TRUE	TRUE	0.86067	0.349 ± 0.617	0.48 (-0.112, 0.851)	-0.512 ± 0.757	-0.138 (-0.706, 0)
Japanese	NOD	a176a50e866308f3e1ceda4f523e9059	p_Proteobacteria	c_Gammaproteobacteria	o_Enterobacteriales	f_Enterobacteriaceae	f_Enterobacteriaceae_g_	Yes	Inf	TRUE	TRUE	TRUE	TRUE	-0.860538	-0.861 ± 1.01	-0.537 (-1.79, 0)	0 ± 0	0 (0, 0)
Japanese	FVB	b403c7f338eb12012ed985143424ae13	p_Bacteroidetes	c_Bacteroidia	o_Bacteroidales	f_Muribaculaceae	f_Muribaculaceae_g_uncultured bacterium	Yes	Inf	TRUE	TRUE	TRUE	TRUE	-0.851848	0 ± 0	0 (0, 0)	0.852 ± 0.787	0.935 (0, 1.44)
Japanese	B6	56d05f67a9712a3d6a33b5654a48d6d2	p_Firmicutes	c_Clostridia	o_Clostridiales	f_Lachnospiraceae	f_Lachnospiraceae_g_	Yes	Inf	TRUE	TRUE	TRUE	TRUE	-0.851148	-0.851 ± 0.957	-0.602 (-1.65, 0)	0 ± 0	0 (0, 0)
Japanese	NOD	ff803ae26f2e5230477e7f2b802a66a7	p_Bacteroidetes	c_Bacteroidia	o_Bacteroidales	f_Muribaculaceae	f_Muribaculaceae_g_	Yes	Inf	TRUE	TRUE	TRUE	TRUE	0.850456	0.85 ± 0.472	0.877 (0.599, 1.13)	0 ± 0	0 (0, 0)
Japanese	FVB	3cebfb6ffc14377bef6da9307460fd22	p_Firmicutes	c_Clostridia	o_Clostridiales	f_Clostridiales vadinBB60 group	f_Clostridiales vadinBB60 group_g_uncultured bacterium	Yes	Inf	TRUE	TRUE	TRUE	TRUE	0.845927	0.846 ± 0.965	0.85 (0, 1.23)	0 ± 0	0 (0, 0)
Mediterranean	B6	0153c3edfc9426a41c274e099a968c45	p_Bacteroidetes	c_Bacteroidia	o_Bacteroidales	f_Muribaculaceae	f_Muribaculaceae_g_uncultured bacterium	Yes	Inf	TRUE	TRUE	TRUE	TRUE	0.842812	0.843 ± 1.05	0.505 (0, 1.34)	0 ± 0	0 (0, 0)
Ketogenic	FVB	692ea2c6e4b5200bf28023bf588a3463	p_Firmicutes	c_Erysipelotrichia	o_Erysipelotrichales	f_Erysipelotrichaceae	f_Erysipelotrichaceae_g_uncultured bacterium	Yes	Inf	TRUE	TRUE	TRUE	TRUE	-0.842465	-0.842 ± 0.934	-0.674 (-1.49, 0)	0 ± 0	0 (0, 0)
Ketogenic	B6	41faa0839855178821626f2c13f5207e	p_Firmicutes	c_Clostridia	o_Clostridiales	f_Ruminococcaceae	g_Ruminococcaceae UCG-014	Yes	Inf	TRUE	TRUE	TRUE	TRUE	0.836835	0 ± 0	0 (0, 0)	-0.837 ± 0.681	-0.859 (-1.25, -0.359)
Ketogenic	FVB	c305cf17af3226a458d916d08527936e	p_Bacteroidetes	c_Bacteroidia	o_Bacteroidales	f_Muribaculaceae	f_Muribaculaceae_g_uncultured bacterium	Yes	Inf	TRUE	TRUE	TRUE	TRUE	-0.835534	0 ± 0	0 (0, 0)	0.836 ± 0.52	0.829 (0.509, 1.02)
Ketogenic	AJ	300bc40f87bccf4470272d4ac3583df8	p_Proteobacteria	c_Gammaproteobacteria	o_Enterobacteriales	f_Enterobacteriaceae	g_Citrobacter	Yes	Inf	TRUE	TRUE	TRUE	TRUE	0.835488	0.835 ± 1.18	0.527 (0, 1.87)	0 ± 0	0 (0, 0)
Mediterranean	FVB	0376c18d23c6cab30d38725c138c6b58	p_Tenericutes	c_Mollicutes	o_Mollicutes RF39	f_uncultured bacterium	f_uncultured bacterium_g_uncultured bacterium	Yes	Inf	TRUE	TRUE	TRUE	TRUE	-0.833159	-0.833 ± 0.93	-0.677 (-1.65, 0)	0 ± 0	0 (0, 0)
Japanese	NOD	31638f70457be87baf584420a97b1cf3	p_Firmicutes	c_Clostridia	o_Clostridiales	f_Lachnospiraceae	f_Lachnospiraceae_g_uncultured	Yes	Inf	TRUE	TRUE	TRUE	TRUE	0.833125	0 ± 0	0 (0, 0)	-0.833 ± 0.756	-1.02 (-1.25, -0.512)
Japanese	NOD	d2c47a6289d261eecf3fba5e2d98c8e8	p_Firmicutes	c_Clostridia	o_Clostridiales	f_Clostridiales vadinBB60 group	g_uncultured Clostridia bacterium	Yes	Inf	TRUE	TRUE	TRUE	TRUE	-0.831927	-0.832 ± 1.32	0 (-1.56, 0)	0 ± 0	0 (0, 0)
Mediterranean	AJ	b94008642ee9254a8b745522458d5281	p_Firmicutes	c_Clostridia	o_Clostridiales	f_Ruminococcaceae	g_GCA-900066225	Yes	Inf	TRUE	TRUE	TRUE	TRUE	-0.831092	-0.831 ± 0.577	-1.01 (-1.16, -0.681)	0 ± 0	0 (0, 0)
Japanese	NOD	09e0f33b9e0f1092df36f00b9fee932f	p_Firmicutes	c_Clostridia	o_Clostridiales	f_Ruminococcaceae	g_Ruminococcaceae UCG-014	Yes	Inf	TRUE	TRUE	TRUE	TRUE	0.828864	0 ± 0	0 (0, 0)	-0.829 ± 0.843	-0.801 (-1.24, -0.401)
Ketogenic	FVB	b403c7f338eb12012ed985143424ae13	p_Bacteroidetes	c_Bacteroidia	o_Bacteroidales	f_Muribaculaceae	f_Muribaculaceae_g_uncultured bacterium	Yes	Inf	TRUE	TRUE	TRUE	TRUE	-0.822103	0 ± 0	0 (0, 0)	0.822 ± 0.765	0.873 (0, 1.44)
Ketogenic	NOD	482ee8b0ce6b52bc205c4ffb538a9fc6	p_Firmicutes	c_Clostridia	o_Clostridiales	f_Lachnospiraceae	g_Roseburia	Yes	Inf	TRUE	TRUE	TRUE	TRUE	-0.821872	-0.822 ± 1.27	0 (-1.82, 0)	0 ± 0	0 (0, 0)
Ketogenic	NOD	5cb6a1598ef7a47f8fe1c3fcee71cb09	p_Firmicutes	c_Clostridia	o_Clostridiales	f_Ruminococcaceae	g_Anaerotruncus	Yes	Inf	TRUE	TRUE	TRUE	TRUE	-0.818381	-0.818 ± 0.746	-0.835 (-1.44, -0.141)	0 ± 0	0 (0, 0)
Ketogenic	NOD	09e0f33b9e0f1092df36f00b9fee932f	p_Firmicutes	c_Clostridia	o_Clostridiales	f_Ruminococcaceae	g_Ruminococcaceae UCG-014	Yes	Inf	TRUE	TRUE	TRUE	TRUE	0.818125	0 ± 0	0 (0, 0)	-0.818 ± 0.8	-0.856 (-1.23, -0.428)
Japanese	AJ	288c0d94a487e988a2b87133efcbed18	p_Bacteroidetes	c_Bacteroidia	o_Bacteroidales	f_Muribaculaceae	g_uncultured Bacteroidales bacterium	Yes	Inf	TRUE	TRUE	TRUE	TRUE	-0.814512	-0.815 ± 0.456	-0.804 (-1.01, -0.558)	0 ± 0	0 (0, 0)
Mediterranean	B6	48062b600b91daf7abc4efbbfa349b63	p_Bacteroidetes	c_Bacteroidia	o_Bacteroidales	f_Muribaculaceae	g_Muribaculum	No	128	FALSE	FALSE	TRUE	TRUE	0.811722	0.437 ± 0.992	0.153 (-0.0661, 0.58)	-0.375 ± 0.463	-0.209 (-0.611, 0)
Japanese	FVB	acf85672def7de47c5e456aeb50d1406	p_Firmicutes	c_Bacilli	o_Lactobacillales	f_Lactobacillaceae	g_Lactobacillus	No	106	FALSE	FALSE	TRUE	TRUE	-0.811601	-0.286 ± 0.59	0 (-0.215, 0)	0.525 ± 0.445	0.497 (0.257, 0.9)
Ketogenic	FVB	6e13f5cc112576b9fea5aa1b0554424a	p_Firmicutes	c_Clostridia	o_Clostridiales	f_Clostridiaceae 1	g_Clostridium sensu stricto 1	Yes	Inf	TRUE	TRUE	TRUE	TRUE	0.808951	0 ± 0	0 (0, 0)	-0.809 ± 1.38	-0.852 (-1.77, 0)
Japanese	B6	41faa0839855178821626f2c13f5207e	p_Firmicutes	c_Clostridia	o_Clostridiales	f_Ruminococcaceae	g_Ruminococcaceae UCG-014	Yes	Inf	TRUE	TRUE	TRUE	TRUE	0.808917	0 ± 0	0 (0, 0)	-0.809 ± 0.677	-0.761 (-1.23, -0.36)
Ketogenic	FVB	d3a7c9b3e7502a482b3c89ce420be5f4	p_Bacteroidetes	c_Bacteroidia	o_Bacteroidales	f_Muribaculaceae	f_Muribaculaceae_g_uncultured bacterium	No	98	FALSE	TRUE	TRUE	TRUE	-0.80742	-0.158 ± 0.498	0 (0, 0)	0.65 ± 0.585	0.523 (0.275, 0.992)
Japanese	NOD	9661199607530cb086b6931cf0913257	p_Bacteroidetes	c_Bacteroidia	o_Bacteroidales	f_Rikenellaceae	g_Alistipes	Yes	Inf	TRUE	TRUE	TRUE	TRUE	0.799921	0.8 ± 0.883	0.715 (0, 1.55)	0 ± 0	0 (0, 0)
Ketogenic	AJ	77599028f065a681844c38247ab16455	p_Firmicutes	c_Clostridia	o_Clostridiales	f_Lachnospiraceae	f_Lachnospiraceae_g_	Yes	Inf	TRUE	TRUE	TRUE	TRUE	-0.798089	-0.798 ± 0.893	-0.58 (-1.58, 0)	0 ± 0	0 (0, 0)
Mediterranean	FVB	0d906ed581b472cf0eb3d2fe81cb5c81	p_Tenericutes	c_Mollicutes	o_Anaeroplasmatales	f_Anaeroplasmataceae	g_Anaeroplasma	No	106	FALSE	FALSE	FALSE	TRUE	0.795561	0.852 ± 1.79	1.28 (0.275, 1.89)	0.056 ± 0.158	0 (0, 0)
Mediterranean	FVB	a9f4c0936a0e0020a4125824563fd0af	p_Firmicutes	c_Clostridia	o_Clostridiales	f_Ruminococcaceae	g_[Eubacterium] coprostanoligenes group	Yes	Inf	TRUE	TRUE	TRUE	TRUE	-0.794915	-0.795 ± 1.1	-0.248 (-1.38, 0)	0 ± 0	0 (0, 0)
Ketogenic	B6	68d7a2f5e306c42e7306d4421c46930c	p_Proteobacteria	c_Deltaproteobacteria	o_Desulfovibrionales	f_Desulfovibrionaceae	g_Desulfovibrio	Yes	Inf	TRUE	TRUE	TRUE	TRUE	0.793657	0 ± 0	0 (0, 0)	-0.794 ± 0.672	-0.84 (-1.34, -0.18)
Mediterranean	NOD	1fd2ef03bc758abddf5e85083bc22624	p_Firmicutes	c_Clostridia	o_Clostridiales	f_Lachnospiraceae	f_Lachnospiraceae_g_	Yes	Inf	TRUE	TRUE	TRUE	TRUE	-0.791461	-0.791 ± 1.04	-0.127 (-1.83, 0)	0 ± 0	0 (0, 0)
Japanese	NOD	98cb9c8760c3425eb3a88265281d0383	p_Firmicutes	c_Clostridia	o_Clostridiales	f_Ruminococcaceae	g_Ruminococcaceae UCG-014	Yes	Inf	TRUE	TRUE	TRUE	TRUE	-0.791203	-0.791 ± 0.875	-0.722 (-1.49, 0)	0 ± 0	0 (0, 0)
Ketogenic	FVB	7d0be4c3db3251b54d4a4e0996bf3359	p_Actinobacteria	c_Coriobacteriia	o_Coriobacteriales	f_Eggerthellaceae	f_Eggerthellaceae_g_	Yes	Inf	TRUE	TRUE	TRUE	TRUE	-0.785806	-0.786 ± 0.524	-0.727 (-0.87, -0.58)	0 ± 0	0 (0, 0)
[truncated: 512 more rows]

## Sheet: Table S7
Supplemental Table 7: Associations between diet, alpha diversity measures and clinical phenotypes
Phenotype	Model statistics			Diversity		Diet		Diversity:Diet
[truncated: 17 more rows]

## Sheet: Table S8
Supplemental Table 8: Associations between body cmposition, diet and microbial β-diversity measures
[truncated: 39 more rows]

[truncated: 14 more sheets: Table S9, Table S10, Table S11, Table S12, Table S13, Table S14, Table S15, Table S16, Table S17, Table S18, Table S19, Table S20, Table S21, Table S22]
